# Supplementary material for: Disruption of carotene biosynthesis leads to abnormal plastids and variegated leaves in Brassica napus
Source: Mol Genet Genomics. 2020 Apr 18;295(4):981–99. doi: 10.1007/s00438-020-01674-w (PMC7297816; doi:10.1007/s00438-020-01674-w)
Supplement: Supplementary file 3 — Supplementary file3 (XLSX 36 kb) [file 438_2020_1674_MOESM3_ESM.xlsx]

## Sheet: Table S1-1
Table S1-1 SNPs of the BY142
SNP id	Chromosome	Start site	End site
Bn-Scaffold000164-p196286	chrA01	20658577	20658528
Bn-Scaffold000164-p15854	chrA01	20835497	20835546
Bn-A07-p8632859	chrA07	10064452	10064501
Bn-A08-p14697337	chrA08	2954100	2954149
Bn-A08-p14698054	chrA08	2954100	2954149
Bn-A08-p12555227	chrA08	10182333	10182284
Bn-A08-p12794893	chrA08	10478921	10478872
Bn-A08-p12797532	chrA08	10481443	10481492
Bn-A08-p12599446	chrA08	10515552	10515601
Bn-A08-p12638473	chrA08	10557298	10557347
Bn-A08-p12814556	chrA08	10580049	10580000
Bn-A08-p12820786	chrA08	10587726	10587677
Bn-A08-p12902384	chrA08	10682742	10682693
Bn-A08-p12904087	chrA08	10682742	10682693
Bn-A08-p12913949	chrA08	10694511	10694560
Bn-A08-p12923799	chrA08	10694511	10694560
Bn-A08-p12940197	chrA08	10716350	10716399
Bn-A08-p13011710	chrA08	10787764	10787813
Bn-Scaffold000320-p11480	chrA08	10821393	10821344
Bn-A08-p13030439	chrA08	10839218	10839267
Bn-A08-p13036508	chrA08	10848535	10848584
Bn-scaff_17821_1-p119310	chrA08	10883892	10883843
Bn-scaff_17119_1-p69237	chrA08	10952926	10952973
Bn-A08-p13214314	chrA08	10953402	10953353
Bn-A08-p13214532	chrA08	10953402	10953353
Bn-A08-p13230287	chrA08	10967853	10967902
Bn-A08-p13289070	chrA08	11057273	11057224
Bn-A08-p13327070	chrA08	11074294	11074343
Bn-A08-p13342419	chrA08	11088502	11088551
Bn-A08-p13352430	chrA08	11097627	11097578
Bn-A08-p13354792	chrA08	11099988	11099939
Bn-A08-p13357808	chrA08	11103008	11102959
Bn-A08-p13363830	chrA08	11110919	11110870
Bn-A08-p13376746	chrA08	11121188	11121237
Bn-A08-p13379983	chrA08	11124486	11124438
Bn-A08-p13382119	chrA08	11126529	11126578
Bn-A08-p13384059	chrA08	11127257	11127306
Bn-A08-p13401821	chrA08	11146583	11146632
Bn-A08-p13409843	chrA08	11154603	11154554
Bn-A08-p13460499	chrA08	11202555	11202604
Bn-A08-p13462776	chrA08	11212083	11212034
Bn-A08-p13486650	chrA08	11235203	11235154
Bn-A08-p13515130	chrA08	11273700	11273749
Bn-A08-p13516445	chrA08	11276075	11276124
Bn-A08-p13526497	chrA08	11288894	11288945
Bn-A08-p13527152	chrA08	11289554	11289603
Bn-A08-p13538895	chrA08	11301705	11301754
Bn-A08-p13544679	chrA08	11303527	11303575
Bn-A08-p13559192	chrA08	11303527	11303575
Bn-A08-p13580050	chrA08	11338282	11338233
Bn-A08-p13626189	chrA08	11377210	11377259
Bn-A08-p13638847	chrA08	11390087	11390136
Bn-A08-p13670107	chrA08	11415688	11415639
Bn-A08-p13708877	chrA08	11437182	11437231
Bn-A08-p13860913	chrA08	11589593	11589544
Bn-A08-p13932634	chrA08	11662910	11662959
Bn-A08-p13938191	chrA08	11667117	11667068
Bn-A08-p13946032	chrA08	11675256	11675206
Bn-A08-p13953904	chrA08	11682846	11682797
Bn-A08-p13958465	chrA08	11688336	11688287
Bn-A08-p13964091	chrA08	11688336	11688287
Bn-A08-p13995190	chrA08	11721986	11722035
Bn-A08-p14117791	chrA08	11815321	11815272
Bn-A08-p14128886	chrA08	11827399	11827448
Bn-A08-p14276094	chrA08	11928143	11928192
Bn-A08-p14351609	chrA08	12051536	12051585
Bn-A08-p14375712	chrA08	12062055	12062104
Bn-A08-p14447288	chrA08	12146487	12146536
Bn-A08-p14713741	chrA08	12274745	12274794
Bn-A08-p14715630	chrA08	12276728	12276685
Bn-A08-p14718347	chrA08	12279666	12279617
Bn-A08-p14734078	chrA08	12296722	12296771
Bn-A08-p14736390	chrA08	12299879	12299928
Bn-A08-p14736428	chrA08	12300017	12299968
Bn-A08-p14739774	chrA08	12303210	12303259
Bn-A08-p14740175	chrA08	12303711	12303662
Bn-A08-p14740662	chrA08	12310694	12310645
Bn-A08-p14740941	chrA08	12310880	12310930
Bn-A08-p14749618	chrA08	12312917	12312966
Bn-A08-p14749890	chrA08	12313459	12313508
Bn-A08-p14750320	chrA08	12313891	12313940
Bn-A08-p14750863	chrA08	12314495	12314446
Bn-A08-p14751184	chrA08	12314716	12314768
Bn-A08-p14751316	chrA08	12314851	12314900
Bn-A08-p14751458	chrA08	12314993	12315042
Bn-A08-p14751606	chrA08	12315140	12315189
Bn-A08-p14751701	chrA08	12315235	12315284
Bn-A08-p14751756	chrA08	12315390	12315341
Bn-A08-p14752428	chrA08	12315936	12315985
Bn-A08-p14752549	chrA08	12316057	12316106
Bn-A08-p14752486	chrA08	12316094	12316045
Bn-A08-p14752710	chrA08	12316218	12316267
Bn-A08-p14752638	chrA08	12316246	12316197
Bn-A08-p14784965	chrA08	12346484	12346435
Bn-A08-p14790412	chrA08	12351977	12351928
Bn-A08-p14813540	chrA08	12376829	12376878
Bn-A08-p15239295	chrA08	12798010	12798059
Bn-A08-p15243115	chrA08	12801928	12801879
Bn-A08-p15259781	chrA08	12817341	12817390
Bn-A08-p15265602	chrA08	12823317	12823268
Bn-A08-p15265969	chrA08	12823678	12823629
Bn-A08-p15268077	chrA08	12825782	12825733
Bn-A08-p15489686	chrA08	13061521	13061472
Bn-A08-p15502867	chrA08	13085035	13085084
Bn-A08-p15507426	chrA08	13089697	13089648
Bn-A08-p16061843	chrA08	13520876	13520925
Bn-A08-p16125811	chrA08	13582210	13582161
Bn-A08-p16248227	chrA08	13722649	13722698
Bn-A08-p16259976	chrA08	13722649	13722698
Bn-A08-p16412952	chrA08	13876414	13876463
Bn-A08-p16562035	chrA08	14030947	14030898
Bn-A08-p16653908	chrA08	14117187	14117138
Bn-A08-p16655249	chrA08	14118524	14118475
Bn-A08-p16704644	chrA08	14162135	14162184
Bn-A08-p16770923	chrA08	14238355	14238404
Bn-A08-p16771030	chrA08	14238462	14238511
Bn-A08-p16771161	chrA08	14238693	14238644
Bn-A08-p16842687	chrA08	14316935	14316984
Bn-A08-p16842690	chrA08	14317038	14316989
Bn-A08-p16846907	chrA08	14321294	14321246
Bn-A08-p16859028	chrA08	14337062	14337111
Bn-A08-p16859321	chrA08	14337730	14337681
Bn-A08-p16894122	chrA08	14373650	14373601
Bn-A08-p16895440	chrA08	14376382	14376430
Bn-A08-p16913215	chrA08	14393085	14393036
Bn-A08-p16990347	chrA08	14465797	14465748
Bn-A08-p17005826	chrA08	14483700	14483749
Bn-A08-p17050758	chrA08	14522776	14522812
Bn-A08-p17062689	chrA08	14534258	14534307
Bn-A08-p17069605	chrA08	14541190	14541239
Bn-A08-p17108442	chrA08	14587223	14587174
Bn-A08-p17130151	chrA08	14614761	14614712
Bn-A08-p17144811	chrA08	14631186	14631235
Bn-A08-p17158655	chrA08	14643324	14643275
Bn-A08-p17159464	chrA08	14644133	14644084
Bn-A08-p17162841	chrA08	14647828	14647878
Bn-A08-p17192841	chrA08	14678368	14678417
Bn-A08-p17202184	chrA08	14688733	14688783
Bn-A08-p17202527	chrA08	14689177	14689128
Bn-A08-p17291598	chrA08	14720620	14720669
Bn-A08-p17293594	chrA08	14722687	14722638
Bn-A08-p17327135	chrA08	14773121	14773170
Bn-A08-p17345947	chrA08	14792298	14792249
Bn-A08-p17382231	chrA08	14837600	14837551
Bn-A08-p17387138	chrA08	14843345	14843394
Bn-A08-p17402165	chrA08	14867618	14867667
Bn-A08-p17435209	chrA08	14898831	14898791
Bn-A08-p17446253	chrA08	14903464	14903513
Bn-A08-p17462017	chrA08	14922683	14922634
Bn-A08-p17507343	chrA08	14963456	14963505
Bn-A08-p17513789	chrA08	14969753	14969704
Bn-A08-p17530617	chrA08	14979930	14979881
Bn-A08-p17534858	chrA08	14984123	14984074
Bn-A08-p17570589	chrA08	15023067	15023116
Bn-A08-p17612865	chrA08	15072108	15072059
Bn-A08-p17613494	chrA08	15072737	15072688
Bn-A08-p17613870	chrA08	15073113	15073064
Bn-A08-p17654459	chrA08	15101643	15101692
Bn-A08-p17686366	chrA08	15131351	15131400
Bn-A08-p17686371	chrA08	15131456	15131407
Bn-A08-p17686730	chrA08	15131664	15131713
Bn-A08-p17687210	chrA08	15131664	15131713
Bn-A08-p17687648	chrA08	15132521	15132570
Bn-A08-p17696796	chrA08	15137169	15137218
Bn-A08-p17709729	chrA08	15153702	15153653
Bn-A08-p17721455	chrA08	15164335	15164286
Bn-A08-p17735673	chrA08	15175614	15175663
Bn-A08-p17740796	chrA08	15182848	15182799
Bn-A08-p17813465	chrA08	15261280	15261329
Bn-A08-p17824285	chrA08	15272098	15272147
Bn-A08-p17830772	chrA08	15279276	15279325
Bn-A08-p19007302	chrA08	16350989	16350940
Bn-A08-p19008575	chrA08	16352262	16352213
Bn-A08-p19284258	chrA08	16623798	16623847
Bn-A08-p19452520	chrA08	16822322	16822371
Bn-A08-p19626269	chrA08	16947625	16947576
Bn-A08-p12564228	chrA08_random	1593907	1593858
Bn-A08-p13201183	chrA08_random	1606077	1606028
Bn-A08-p13200580	chrA08_random	1606683	1606634
Bn-A08-p13303525	chrA08_random	1664870	1664919
Bn-A08-p14028012	chrA08_random	1673629	1673580
Bn-A08-p14695762	chrA08_random	1728734	1728685
Bn-A08-p14695487	chrA08_random	1729011	1728962
Bn-A08-p14694395	chrA08_random	1730103	1730054
Bn-A08-p14694130	chrA08_random	1730268	1730317
Bn-A08-p14694002	chrA08_random	1730396	1730445
Bn-A08-p14693414	chrA08_random	1730984	1731033
Bn-A08-p14693257	chrA08_random	1731141	1731190
Bn-A08-p14692156	chrA08_random	1732242	1732291
Bn-A08-p14689466	chrA08_random	1734926	1734975
Bn-A08-p14688219	chrA08_random	1736188	1736237
Bn-A08-p14684717	chrA08_random	1744602	1744651
Bn-A08-p14673671	chrA08_random	1753952	1754001
Bn-A08-p16716010	chrAnn_random	23809926	23809877
Bn-A08-p17249190	chrAnn_random	24165918	24165869
Bn-A08-p14002120	chrAnn_random	25707032	25707081
Bn-A08-p13692951	chrAnn_random	37916597	37916548
Bn-A08-p17449410	chrAnn_random	40237959	40238008
Bn-A08-p12674577	chrAnn_random	41005605	41005556
Bn-A08-p16582191	chrC03	48699673	48699722
Bn-scaff_24631_1-p395298	chrC03	49277621	49277670
Bn-A08-p12660208	chrC03	56050730	56050681
Bn-A08-p12905848	chrC03	56466188	56466152
Bn-A08-p13256383	chrC03	57076983	57076934
Bn-A08-p13856852	chrC03_random	6049156	6049205
Bn-A08-p19020094	chrC06	20167491	20167442
Bn-A08-p14498301	chrC08	17426266	17426217
Bn-A08-p14045962	chrC08	18224687	18224736
Bn-A08-p12812977	chrCnn_random	13851251	13851300
Bn-A08-p17070496	chrCnn_random	54160658	54160707
Bn-A08-p14658507	chrCnn_random	65933462	65933511

## Sheet: Table S1-2
Table S1-2 SNPs of the BY137
SNP id	Chromosome	Start site	End site
Bn-scaff_27914_1-p34836	chrA06	15544561	15544512
Bn-A09-p26081899	chrA09	24151621	24151572
Bn-scaff_27914_1-p7446	chrC04	28253005	28252956
Bn-scaff_27914_1-p9919	chrC04	28255470	28255421
Bn-scaff_27914_1-p15207	chrC04	28261322	28261371
Bn-scaff_27914_1-p22911	chrC04	28269129	28269080
Bn-scaff_27914_1-p23844	chrC04	28270062	28270013
Bn-scaff_27914_1-p30825	chrC04	28270113	28270162
Bn-scaff_27914_1-p32593	chrC04	28276120	28276071
Bn-scaff_27914_1-p34723	chrC04	28276120	28276071
Bn-scaff_27914_1-p54256	chrC04	28297824	28297873
Bn-scaff_27914_1-p54325	chrC04	28297993	28297944
Bn-scaff_27914_1-p54798	chrC04	28298366	28298415
Bn-scaff_27914_1-p64159	chrC04	28309063	28309014
Bn-scaff_27914_1-p74694	chrC04	28314531	28314482
Bn-scaff_27914_1-p75461	chrC04	28315297	28315248
Bn-scaff_27914_1-p76173	chrC04	28316009	28315960
Bn-scaff_27914_1-p96300	chrC04	28331799	28331848
Bn-scaff_15712_8-p360376	chrC04	28350594	28350643
Bn-scaff_15712_8-p359972	chrC04	28350997	28351046
Bn-scaff_15712_8-p359006	chrC04	28352063	28352014
Bn-scaff_15712_8-p357288	chrC04	28353680	28353729
Bn-scaff_15712_8-p327152	chrC04	28370182	28370231
Bn-scaff_15712_8-p252435	chrC04	28460781	28460732
Bn-scaff_15712_8-p241736	chrC04	28471388	28471437
Bn-scaff_15712_8-p241795	chrC04	28471429	28471380
Bn-scaff_15712_8-p241714	chrC04	28471510	28471461
Bn-scaff_15712_8-p200351	chrC04	28511742	28511693
Bn-scaff_15712_8-p196505	chrC04	28515488	28515537
Bn-scaff_15712_8-p195672	chrC04	28516321	28516370
Bn-scaff_15712_8-p195726	chrC04	28516367	28516318
Bn-scaff_15712_8-p192683	chrC04	28519409	28519360
Bn-scaff_15712_8-p145303	chrC04	28564085	28564036
Bn-scaff_15712_8-p121910	chrC04	28592119	28592070
Bn-scaff_15712_8-p121229	chrC04	28592700	28592749
Bn-scaff_15712_8-p121295	chrC04	28592734	28592685
Bn-scaff_15712_8-p121352	chrC04	28592734	28592685
Bn-scaff_15712_8-p121114	chrC04	28592915	28592866
Bn-scaff_15712_8-p121006	chrC04	28592923	28592972
Bn-scaff_15712_8-p120853	chrC04	28593076	28593125
Bn-scaff_15712_8-p120720	chrC04	28593309	28593260
Bn-scaff_15712_8-p110489	chrC04	28603094	28603143
Bn-scaff_22814_1-p58657	chrC04	28920101	28920052
Bn-scaff_18776_1-p508763	chrC04	29899208	29899257
Bn-scaff_15779_1-p158973	chrC04	30210812	30210763
Bn-scaff_15779_1-p186540	chrC04	30243413	30243462
Bn-scaff_27173_1-p1097	chrC04	30270702	30270653
Bn-scaff_27173_1-p1225	chrC04	30270702	30270653
Bn-A03-p17588	chrC04	30273169	30273120
Bn-scaff_15779_1-p238569	chrC04	30298466	30298417
Bn-scaff_15779_1-p318634	chrC04	30395481	30395432
Bn-scaff_15779_1-p400004	chrC04	30395481	30395432
Bn-scaff_27765_1-p403263	chrC04	30439627	30439578
Bn-scaff_27765_1-p437173	chrC04	30489612	30489563
Bn-scaff_20191_1-p103352	chrC04	30639104	30639153
Bn-scaff_20191_1-p97264	chrC04	30654285	30654236
Bn-scaff_16394_1-p124017	chrC04	31521058	31521009
Bn-scaff_16394_1-p42875	chrC04	31790773	31790822
Bn-scaff_16876_1-p1179218	chrC04	33758443	33758492
Bn-scaff_16876_1-p1116894	chrC04	33828902	33828853
Bn-scaff_16876_1-p1116580	chrC04	33829216	33829167
Bn-scaff_16876_1-p1092787	chrC04	33856008	33855959
Bn-scaff_16876_1-p1068372	chrC04	33873191	33873142
Bn-scaff_16876_1-p1038199	chrC04	33903221	33903172
Bn-scaff_16876_1-p908602	chrC04	33994668	33994717
Bn-scaff_16876_1-p598748	chrC04	34294266	34294315
Bn-scaff_16876_1-p444690	chrC04	34469393	34469346
Bn-scaff_25870_1-p48609	chrC04	34946009	34946058
Bn-scaff_16694_1-p296501	chrC04	36135121	36135170
Bn-scaff_16694_1-p305039	chrC04	36143901	36143852
Bn-scaff_19043_1-p440830	chrC04	36165618	36165666
Bn-scaff_19043_1-p97247	chrC04	36466908	36466957
Bn-scaff_19043_1-p53637	chrC04	36516836	36516885
Bn-scaff_19043_1-p54147	chrC04	36516836	36516885
Bn-scaff_19043_1-p53629	chrC04	36516944	36516895
Bn-scaff_19043_1-p52253	chrC04	36519146	36519097
Bn-scaff_19043_1-p51461	chrC04	36519838	36519887
Bn-scaff_19043_1-p51554	chrC04	36519845	36519796
Bn-scaff_19043_1-p50175	chrC04	36521127	36521176
Bn-scaff_19043_1-p41562	chrC04	36531277	36531326
Bn-scaff_19043_1-p41557	chrC04	36531382	36531333
Bn-scaff_19043_1-p37234	chrC04	36534017	36533968
Bn-scaff_19043_1-p24351	chrC04	36543980	36544029
Bn-scaff_19043_1-p22356	chrC04	36546102	36546151
Bn-scaff_19043_1-p18178	chrC04	36548940	36548891
Bn-scaff_19043_1-p18086	chrC04	36549032	36548983
Bn-scaff_19043_1-p12743	chrC04	36554550	36554599
Bn-scaff_23472_1-p11655	chrC04	36587379	36587428
Bn-scaff_23472_1-p19183	chrC04	36588816	36588863
Bn-scaff_23472_1-p21637	chrC04	36591362	36591313
Bn-scaff_23472_1-p29382	chrC04	36591362	36591313
Bn-scaff_23472_1-p42267	chrC04	36607644	36607693
Bn-scaff_23472_1-p44307	chrC04	36609697	36609746
Bn-scaff_23472_1-p52830	chrC04	36614376	36614327
Bn-scaff_23472_1-p56099	chrC04	36618169	36618218
Bn-scaff_23472_1-p57276	chrC04	36619470	36619420
Bn-scaff_23472_1-p61552	chrC04	36620148	36620099
Bn-scaff_15798_1-p11929	chrC04	36638474	36638523
Bn-scaff_15798_1-p13912	chrC04	36640402	36640451
Bn-scaff_15798_1-p15346	chrC04	36641973	36641924
Bn-scaff_15798_1-p18388	chrC04	36645015	36644966
Bn-scaff_15798_1-p26395	chrC04	36652643	36652594
Bn-scaff_15798_1-p26811	chrC04	36653059	36653010
Bn-scaff_15798_1-p29310	chrC04	36655623	36655672
Bn-scaff_15798_1-p42247	chrC04	36662073	36662122
Bn-scaff_15798_1-p93547	chrC04	36707409	36707458
Bn-scaff_15798_1-p93801	chrC04	36707663	36707712
Bn-scaff_15798_1-p94601	chrC04	36714488	36714537
Bn-scaff_15798_1-p94781	chrC04	36714768	36714719
Bn-scaff_15798_1-p94900	chrC04	36714887	36714838
Bn-scaff_15798_1-p95925	chrC04	36715793	36715842
Bn-scaff_15798_1-p96198	chrC04	36716143	36716094
Bn-scaff_15798_1-p97942	chrC04	36717783	36717832
Bn-scaff_15798_1-p104278	chrC04	36720504	36720554
Bn-scaff_15798_1-p104457	chrC04	36720684	36720733
Bn-scaff_15798_1-p104598	chrC04	36720955	36720906
Bn-scaff_15798_1-p106090	chrC04	36722447	36722397
Bn-scaff_15798_1-p106214	chrC04	36722576	36722527
Bn-scaff_15798_1-p106476	chrC04	36722838	36722789
Bn-scaff_15798_1-p106782	chrC04	36723044	36723093
Bn-scaff_15798_1-p110484	chrC04	36726906	36726955
Bn-scaff_15798_1-p111661	chrC04	36728169	36728120
Bn-scaff_15798_1-p112578	chrC04	36729087	36729136
Bn-scaff_15798_1-p112983	chrC04	36729464	36729513
Bn-scaff_15798_1-p113845	chrC04	36730326	36730375
Bn-scaff_15798_1-p114958	chrC04	36731539	36731490
Bn-scaff_15798_1-p115697	chrC04	36732279	36732230
Bn-scaff_15798_1-p117100	chrC04	36732279	36732230
Bn-scaff_15798_1-p117954	chrC04	36734809	36734760
Bn-scaff_15798_1-p118016	chrC04	36734871	36734822
Bn-scaff_15798_1-p121402	chrC04	36734906	36734955
Bn-scaff_15798_1-p132193	chrC04	36752875	36752826
Bn-scaff_15798_1-p135614	chrC04	36756456	36756505
Bn-scaff_15798_1-p135844	chrC04	36756786	36756737
Bn-scaff_15798_1-p136633	chrC04	36757739	36757690
Bn-scaff_15798_1-p154854	chrC04	36767890	36767841
Bn-scaff_15798_1-p157970	chrC04	36771059	36771010
Bn-scaff_15798_1-p160771	chrC04	36771059	36771010
Bn-scaff_15798_1-p160892	chrC04	36773876	36773925
Bn-scaff_15798_1-p160832	chrC04	36773916	36773867
Bn-scaff_15798_1-p162591	chrC04	36775540	36775589
Bn-scaff_15798_1-p164518	chrC04	36777585	36777536
Bn-scaff_15798_1-p165380	chrC04	36778445	36778398
Bn-scaff_15798_1-p165797	chrC04	36778763	36778812
Bn-scaff_15798_1-p173054	chrC04	36786913	36786864
Bn-scaff_15798_1-p178371	chrC04	36787553	36787602
Bn-scaff_15798_1-p179275	chrC04	36789362	36789411
Bn-scaff_15798_1-p179540	chrC04	36789658	36789707
Bn-scaff_15798_1-p202558	chrC04	36817170	36817219
Bn-scaff_15798_1-p206192	chrC04	36823023	36822974
Bn-scaff_15798_1-p209412	chrC04	36826242	36826193
Bn-scaff_15798_1-p223642	chrC04	36838254	36838303
Bn-scaff_15798_1-p227450	chrC04	36842075	36842124
Bn-scaff_15798_1-p235755	chrC04	36849107	36849058
Bn-scaff_15798_1-p235870	chrC04	36849122	36849171
Bn-scaff_15798_1-p241809	chrC04	36855485	36855534
Bn-scaff_15798_1-p241731	chrC04	36855507	36855458
Bn-scaff_15798_1-p242417	chrC04	36856309	36856260
Bn-scaff_15798_1-p245906	chrC04	36866391	36866341
Bn-scaff_15798_1-p251269	chrC04	36878956	36878907
Bn-scaff_15798_1-p261129	chrC04	36889976	36889927
Bn-scaff_15798_1-p268255	chrC04	36894964	36895013
Bn-scaff_15798_1-p268994	chrC04	36895703	36895752
Bn-scaff_15798_1-p271267	chrC04	36897163	36897114
Bn-scaff_15798_1-p272072	chrC04	36897966	36897917
Bn-scaff_15798_1-p272625	chrC04	36898515	36898466
Bn-scaff_15798_1-p272737	chrC04	36898627	36898578
Bn-scaff_15798_1-p272838	chrC04	36898628	36898677
Bn-scaff_15798_1-p272889	chrC04	36898679	36898728
Bn-scaff_15798_1-p281117	chrC04	36906826	36906875
Bn-scaff_15798_1-p281041	chrC04	36906850	36906801
Bn-scaff_15798_1-p281492	chrC04	36910519	36910470
Bn-scaff_15798_1-p281745	chrC04	36921162	36921211
Bn-scaff_15798_1-p282007	chrC04	36921522	36921473
Bn-scaff_15798_1-p282143	chrC04	36921659	36921610
Bn-scaff_15798_1-p282553	chrC04	36921965	36922014
Bn-scaff_15798_1-p283815	chrC04	36923330	36923281
Bn-scaff_15798_1-p816275	chrC04	37510531	37510580
Bn-scaff_15798_1-p998223	chrC04	37701794	37701745
Bn-scaff_15798_1-p1057268	chrC04	37712616	37712665
Bn-scaff_15798_1-p1081778	chrC04	37733209	37733258
Bn-scaff_15798_1-p1081857	chrC04	37733288	37733337
Bn-scaff_15852_1-p484075	chrC04	38244229	38244278
Bn-scaff_15852_1-p484589	chrC04	38244843	38244794
Bn-scaff_15852_1-p527295	chrC04	38287739	38287690
Bn-scaff_15852_1-p530868	chrC04	38291311	38291262
Bn-scaff_15852_1-p531410	chrC04	38291853	38291804
Bn-scaff_15852_1-p532467	chrC04	38292810	38292859
Bn-scaff_15852_1-p533674	chrC04	38294110	38294061
Bn-scaff_15852_1-p535405	chrC04	38295741	38295790
Bn-scaff_15852_1-p542194	chrC04	38302532	38302581
Bn-scaff_15852_1-p547532	chrC04	38307971	38307922
Bn-scaff_15852_1-p547660	chrC04	38308099	38308050
Bn-scaff_15852_1-p549809	chrC04	38310248	38310199
Bn-scaff_15852_1-p620516	chrC04	38377727	38377678
Bn-scaff_15852_1-p633280	chrC04	38391374	38391325
Bn-scaff_15852_1-p639536	chrC04	38397629	38397580
Bn-scaff_15852_1-p662723	chrC04	38423037	38423086
Bn-C13715031-p207	chrC04	38454570	38454619
Bn-scaff_16700_1-p59294	chrC04	38563460	38563509
Bn-scaff_16700_1-p72724	chrC04	38584650	38584603
Bn-scaff_16700_1-p73552	chrC04	38603618	38603667
Bn-scaff_16700_1-p73496	chrC04	38603662	38603613
Bn-scaff_16700_1-p73598	chrC04	38603763	38603714
Bn-scaff_16700_1-p75339	chrC04	38603995	38604044
Bn-scaff_16700_1-p75524	chrC04	38604180	38604229
Bn-scaff_16700_1-p75804	chrC04	38604555	38604506
Bn-scaff_16700_1-p126138	chrC04	38672778	38672729
Bn-scaff_16700_1-p128266	chrC04	38674948	38674899
Bn-scaff_24979_1-p54202	chrC04	38853995	38853946
Bn-scaff_24979_1-p76891	chrC04	38869698	38869747
Bn-scaff_24979_1-p78048	chrC04	38870855	38870904
Bn-scaff_24979_1-p78323	chrC04	38871130	38871179
Bn-scaff_24979_1-p99078	chrC04	38890533	38890582
Bn-scaff_24979_1-p98998	chrC04	38890553	38890504
Bn-scaff_24979_1-p112761	chrC04	38905877	38905828
Bn-scaff_21956_1-p47467	chrC04	39040036	39040085
Bn-scaff_21956_1-p47710	chrC04	39040379	39040330
Bn-scaff_21956_1-p51220	chrC04	39043891	39043842
Bn-scaff_21956_1-p122093	chrC04	39200886	39200935
Bn-scaff_21956_1-p257039	chrC04	39413385	39413434
Bn-scaff_21956_1-p276706	chrC04	39434013	39434062
Bn-scaff_21956_1-p277955	chrC04	39435354	39435305
Bn-scaff_20079_1-p507355	chrC04	40429110	40429160
Bn-scaff_20079_1-p502507	chrC04	40433939	40433988
Bn-scaff_20079_1-p496441	chrC04	40449093	40449142
Bn-scaff_20079_1-p492605	chrC04	40454829	40454878
Bn-scaff_20079_1-p465897	chrC04	40480698	40480747
Bn-scaff_16804_3-p12914	chrC04	41105722	41105673
Bn-scaff_16804_3-p29132	chrC04	41120941	41120892
Bn-scaff_16804_1-p667049	chrC04	41130884	41130933
Bn-scaff_16804_1-p670370	chrC04	41134298	41134249
Bn-scaff_16804_1-p672025	chrC04	41136651	41136602
Bn-scaff_16804_1-p674106	chrC04	41137754	41137803
Bn-scaff_16804_1-p679868	chrC04	41150909	41150860
Bn-scaff_16804_1-p680012	chrC04	41150953	41151002
Bn-scaff_16804_1-p679934	chrC04	41150975	41150926
Bn-scaff_16804_1-p680087	chrC04	41151028	41151077
Bn-scaff_16804_1-p686159	chrC04	41153197	41153148
Bn-scaff_16804_1-p686510	chrC04	41153448	41153497
Bn-scaff_16804_1-p687749	chrC04	41159512	41159561
Bn-scaff_16804_1-p688740	chrC04	41160588	41160539
Bn-scaff_16804_1-p692832	chrC04	41162454	41162503
Bn-scaff_16804_1-p695166	chrC04	41164886	41164843
Bn-scaff_16804_1-p695962	chrC04	41165608	41165657
Bn-scaff_16804_1-p695988	chrC04	41165734	41165685
Bn-scaff_16804_1-p696198	chrC04	41165844	41165893
Bn-scaff_16804_1-p696971	chrC04	41166757	41166708
Bn-scaff_16804_1-p699078	chrC04	41169565	41169614
Bn-scaff_16804_1-p699287	chrC04	41169777	41169815
Bn-scaff_16804_1-p704013	chrC04	41174581	41174532
Bn-scaff_16804_1-p704907	chrC04	41175378	41175427
Bn-scaff_16804_1-p706494	chrC04	41176957	41177005
Bn-scaff_16804_1-p717236	chrC04	41177823	41177774
Bn-scaff_16804_1-p722350	chrC04	41181281	41181232
Bn-scaff_16804_1-p722750	chrC04	41181681	41181632
Bn-scaff_16804_1-p723679	chrC04	41182609	41182560
Bn-scaff_16804_1-p725727	chrC04	41184657	41184608
Bn-scaff_16804_1-p727719	chrC04	41186587	41186636
Bn-scaff_16804_1-p755719	chrC04	41195220	41195269
Bn-scaff_16804_1-p767266	chrC04	41207555	41207506
Bn-scaff_16804_1-p773033	chrC04	41213274	41213323
Bn-scaff_16804_1-p794568	chrC04	41234605	41234556
Bn-scaff_16804_1-p795694	chrC04	41235730	41235681
Bn-scaff_16517_1-p115411	chrC04	41916378	41916427
Bn-scaff_16517_1-p115823	chrC04	41916792	41916841
Bn-scaff_16517_1-p116824	chrC04	41917893	41917844
Bn-scaff_16517_1-p258949	chrC04	42072665	42072616
Bn-scaff_16804_2-p274075	chrC04	42728510	42728559
Bn-scaff_16804_2-p261726	chrC04	42745522	42745571
Bn-scaff_16804_2-p211134	chrC04	42799278	42799229
Bn-scaff_16804_2-p210553	chrC04	42799859	42799810
Bn-scaff_16804_2-p153352	chrC04	42860517	42860566
Bn-scaff_21186_1-p54820	chrC04	43723161	43723112
Bn-scaff_21186_1-p36313	chrC04	43747102	43747055
Bn-scaff_21186_1-p22599	chrC04	43777495	43777544
Bn-scaff_21186_1-p17027	chrC04	43786384	43786335
Bn-scaff_26139_1-p287205	chrC04_random	3386196	3386147
Bn-scaff_26139_1-p288399	chrC04_random	3387290	3387339
Bn-scaff_26139_1-p288831	chrC04_random	3387823	3387774
Bn-scaff_26139_1-p289475	chrC04_random	3388367	3388416
Bn-scaff_26139_1-p290165	chrC04_random	3389056	3389105
Bn-scaff_26139_1-p290697	chrC04_random	3389586	3389635
Bn-scaff_26139_1-p291431	chrC04_random	3390420	3390371
Bn-scaff_26139_1-p292247	chrC04_random	3391237	3391188
Bn-scaff_26139_1-p293548	chrC04_random	3392538	3392489
Bn-scaff_26139_1-p296448	chrC04_random	3395402	3395352
Bn-scaff_26139_1-p307625	chrC04_random	3407236	3407285
Bn-scaff_26139_1-p312653	chrC04_random	3411145	3411194
Bn-scaff_26139_1-p322324	chrC04_random	3412162	3412113
Bn-scaff_15852_1-p583769	chrC04_random	3836175	3836126
Bn-scaff_15852_1-p593067	chrC04_random	3848261	3848310
Bn-scaff_15798_1-p1014863	chrC04_random	3983920	3983969
Bn-scaff_15798_1-p1016082	chrC04_random	3985239	3985190
Bn-scaff_15798_1-p1022397	chrC04_random	3991555	3991506
Bn-scaff_15798_1-p1033382	chrC04_random	4002614	4002565
Bn-scaff_15798_1-p1033659	chrC04_random	4002791	4002840
Bn-scaff_15798_1-p1036895	chrC04_random	4006036	4006085
Bn-scaff_16517_1-p243867	chrC04_random	4123341	4123294
Bn-scaff_16517_1-p244040	chrC04_random	4123489	4123440
Bn-scaff_16517_1-p245037	chrC04_random	4132221	4132270
Bn-scaff_21566_1-p13541	chrC04_random	4153888	4153839
Bn-scaff_21566_1-p13624	chrC04_random	4153971	4153922
Bn-scaff_23213_1-p3996	chrC09	37678227	37678178
Bn-scaff_25960_1-p140368	chrCnn_random	12450335	12450384
Bn-scaff_25960_1-p111750	chrCnn_random	12475145	12475096
Bn-scaff_25960_1-p104315	chrCnn_random	12478255	12478304
Bn-scaff_26139_1-p214591	chrCnn_random	13882303	13882254
Bn-scaff_20191_1-p130554	chrCnn_random	17927599	17927550
Bn-scaff_20191_1-p130949	chrCnn_random	17927894	17927943
Bn-scaff_20191_1-p146654	chrCnn_random	17946899	17946948
Bn-scaff_20191_1-p157818	chrCnn_random	17946899	17946948
Bn-scaff_16876_1-p963956	chrCnn_random	22834348	22834299
Bn-scaff_16876_1-p921624	chrCnn_random	22877571	22877620
Bn-scaff_16517_1-p55476	chrCnn_random	24403482	24403531
Bn-scaff_16517_1-p63354	chrCnn_random	24411307	24411356
Bn-scaff_16517_1-p63542	chrCnn_random	24411495	24411544
Bn-scaff_20191_1-p63120	chrCnn_random	44055773	44055822
Bn-scaff_23213_1-p5752	chrCnn_random	45561735	45561686
Bn-C13785341-p27	chrCnn_random	48988485	48988534
Bn-scaff_19043_1-p247909	chrCnn_random	61217676	61217725
Bn-scaff_15852_1-p606595	chrCnn_random	64791069	64791118
Bn-scaff_15852_1-p604245	chrCnn_random	64793519	64793470
Bn-scaff_15712_8-p134926	chrCnn_random	76445781	76445830
Bn-scaff_15712_8-p135205	chrCnn_random	76446060	76446109
Bn-scaff_16700_1-p25668	chrCnn_random	78745849	78745800
Bn-scaff_17482_1-p6769	chrCnn_random	79270426	79270377
Bn-scaff_16700_1-p25306	chrUnn_random	6172727	6172776
Bn-scaff_16700_1-p25392	chrUnn_random	6172913	6172864

## Sheet: Table S1-3
Table S1-3 SNPs of the BY56
SNP id	Chromosome	Start site	End site
Bn-A05-p1396567	chrA05	1539394	1539345
Bn-A05-p1554943	chrA05	1719594	1719643
Bn-A05-p1692692	chrA05	1837727	1837678
Bn-A05-p1696613	chrA05	1839859	1839811
Bn-A05-p1697401	chrA05	1840647	1840598
Bn-A05-p1701030	chrA05	1840647	1840598
Bn-A05-p2233637	chrA05	2357585	2357536
Bn-A05-p2300076	chrA05	2420364	2420413
Bn-A08-p14697337	chrA08	2954100	2954149
Bn-A08-p14698054	chrA08	2954100	2954149
Bn-A08-p13214314	chrA08	10953402	10953353
Bn-A08-p13214532	chrA08	10953402	10953353
Bn-A08-p13230287	chrA08	10967853	10967902
Bn-A08-p13289070	chrA08	11057273	11057224
Bn-A08-p13327070	chrA08	11074294	11074343
Bn-A08-p13342419	chrA08	11088502	11088551
Bn-A08-p13352430	chrA08	11097627	11097578
Bn-A08-p13354792	chrA08	11099988	11099939
Bn-A08-p13357808	chrA08	11103008	11102959
Bn-A08-p13363830	chrA08	11110919	11110870
Bn-A08-p13376746	chrA08	11121188	11121237
Bn-A08-p13379983	chrA08	11124486	11124438
Bn-A08-p13382119	chrA08	11126529	11126578
Bn-A08-p13384059	chrA08	11127257	11127306
Bn-A08-p13401821	chrA08	11146583	11146632
Bn-A08-p13409843	chrA08	11154603	11154554
Bn-A08-p13460499	chrA08	11202555	11202604
Bn-A08-p13462776	chrA08	11212083	11212034
Bn-A08-p13486650	chrA08	11235203	11235154
Bn-A08-p13515130	chrA08	11273700	11273749
Bn-A08-p13516445	chrA08	11276075	11276124
Bn-A08-p13526497	chrA08	11288894	11288945
Bn-A08-p13527152	chrA08	11289554	11289603
Bn-A08-p13538895	chrA08	11301705	11301754
Bn-A08-p13544679	chrA08	11303527	11303575
Bn-A08-p13559192	chrA08	11303527	11303575
Bn-A08-p13580050	chrA08	11338282	11338233
Bn-A08-p13626189	chrA08	11377210	11377259
Bn-A08-p13638847	chrA08	11390087	11390136
Bn-A08-p13670107	chrA08	11415688	11415639
Bn-A08-p13708877	chrA08	11437182	11437231
Bn-A08-p13860913	chrA08	11589593	11589544
Bn-A08-p13932634	chrA08	11662910	11662959
Bn-A08-p13935095	chrA08	11662910	11662959
Bn-A08-p13938191	chrA08	11667117	11667068
Bn-A08-p13946032	chrA08	11675256	11675206
Bn-A08-p13953904	chrA08	11682846	11682797
Bn-A08-p13958465	chrA08	11688336	11688287
Bn-A08-p13964091	chrA08	11688336	11688287
Bn-A08-p13995190	chrA08	11721986	11722035
Bn-A08-p14067361	chrA08	11767689	11767738
Bn-A08-p14117791	chrA08	11815321	11815272
Bn-A08-p14128886	chrA08	11827399	11827448
Bn-A08-p14218543	chrA08	11905699	11905748
Bn-A08-p14276094	chrA08	11928143	11928192
Bn-A08-p14351609	chrA08	12051536	12051585
Bn-A08-p14375712	chrA08	12062055	12062104
Bn-A08-p14447288	chrA08	12146487	12146536
Bn-A08-p14554907	chrA08	12253501	12253550
Bn-A08-p14713741	chrA08	12274745	12274794
Bn-A08-p14715630	chrA08	12276728	12276685
Bn-A08-p14718347	chrA08	12279666	12279617
Bn-A08-p14729101	chrA08	12292616	12292663
Bn-A08-p14734078	chrA08	12296722	12296771
Bn-A08-p14736390	chrA08	12299879	12299928
Bn-A08-p14736428	chrA08	12300017	12299968
Bn-A08-p14739774	chrA08	12303210	12303259
Bn-A08-p14740175	chrA08	12303711	12303662
Bn-A08-p14740662	chrA08	12310694	12310645
Bn-A08-p14740941	chrA08	12310880	12310930
Bn-A08-p14749618	chrA08	12312917	12312966
Bn-A08-p14749890	chrA08	12313459	12313508
Bn-A08-p14750320	chrA08	12313891	12313940
Bn-A08-p14750863	chrA08	12314495	12314446
Bn-A08-p14751184	chrA08	12314716	12314768
Bn-A08-p14751316	chrA08	12314851	12314900
Bn-A08-p14751458	chrA08	12314993	12315042
Bn-A08-p14751606	chrA08	12315140	12315189
Bn-A08-p14751701	chrA08	12315235	12315284
Bn-A08-p14751756	chrA08	12315390	12315341
Bn-A08-p14752428	chrA08	12315936	12315985
Bn-A08-p14752549	chrA08	12316057	12316106
Bn-A08-p14752486	chrA08	12316094	12316045
Bn-A08-p14752710	chrA08	12316218	12316267
Bn-A08-p14752638	chrA08	12316246	12316197
Bn-A08-p14784965	chrA08	12346484	12346435
Bn-A08-p14790412	chrA08	12351977	12351928
Bn-A08-p14813540	chrA08	12376829	12376878
Bn-A08-p15239295	chrA08	12798010	12798059
Bn-A08-p15243115	chrA08	12801928	12801879
Bn-A08-p15258493	chrA08	12815846	12815797
Bn-A08-p15259781	chrA08	12817341	12817390
Bn-A08-p15265602	chrA08	12823317	12823268
Bn-A08-p15265969	chrA08	12823678	12823629
Bn-A08-p15268077	chrA08	12825782	12825733
Bn-A08-p15489686	chrA08	13061521	13061472
Bn-A08-p15502867	chrA08	13085035	13085084
Bn-A08-p15507426	chrA08	13089697	13089648
Bn-A08-p16061843	chrA08	13520876	13520925
Bn-A08-p16125811	chrA08	13582210	13582161
Bn-A08-p16149197	chrA08	13598254	13598303
Bn-A08-p16248227	chrA08	13722649	13722698
Bn-A08-p16259976	chrA08	13722649	13722698
Bn-A08-p16416932	chrA08	13880222	13880271
Bn-A08-p16562035	chrA08	14030947	14030898
Bn-A08-p16913215	chrA08	14393085	14393036
Bn-A08-p17152372	chrA08	14636939	14636988
Bn-A08-p17327135	chrA08	14773121	14773170
Bn-A08-p17386548	chrA08	14842755	14842804
Bn-A08-p17612777	chrA08	15071920	15071969
Bn-A08-p13201183	chrA08_random	1606077	1606028
Bn-A08-p13200580	chrA08_random	1606683	1606634
Bn-A08-p13303525	chrA08_random	1664870	1664919
Bn-A08-p14028012	chrA08_random	1673629	1673580
Bn-A08-p14695762	chrA08_random	1728734	1728685
Bn-A08-p14695487	chrA08_random	1729011	1728962
Bn-A08-p14694395	chrA08_random	1730103	1730054
Bn-A08-p14694130	chrA08_random	1730268	1730317
Bn-A08-p14694002	chrA08_random	1730396	1730445
Bn-A08-p14693414	chrA08_random	1730984	1731033
Bn-A08-p14693257	chrA08_random	1731141	1731190
Bn-A08-p14692156	chrA08_random	1732242	1732291
Bn-A08-p14689466	chrA08_random	1734926	1734975
Bn-A08-p14688219	chrA08_random	1736188	1736237
Bn-A08-p14684717	chrA08_random	1744602	1744651
Bn-A08-p14673671	chrA08_random	1753952	1754001
Bn-A08-p14002120	chrAnn_random	25707032	25707081
Bn-A08-p17235030	chrAnn_random	28949750	28949799
Bn-A05-p1479325	chrAnn_random	32315003	32315052
Bn-A08-p13692951	chrAnn_random	37916597	37916548
Bn-scaff_23761_1-p425188	chrAnn_random	46827674	46827723
Bn-scaff_24631_1-p395298	chrC03	49277621	49277670
Bn-A08-p13256383	chrC03	57076983	57076934
Bn-A08-p13707991	chrC03	57610992	57610943
Bn-A08-p13856852	chrC03_random	6049156	6049205
Bn-A08-p14498301	chrC08	17426266	17426217
Bn-A08-p14045962	chrC08	18224687	18224736
Bn-A08-p14658507	chrCnn_random	65933462	65933511
