# Supplementary material for: Disruption of carotene biosynthesis leads to abnormal plastids and variegated leaves in Brassica napus
Source: Mol Genet Genomics. 2020 Apr 18;295(4):981–99. doi: 10.1007/s00438-020-01674-w (PMC7297816; doi:10.1007/s00438-020-01674-w)
Supplement: Supplementary file 4 — Supplementary file4 (XLSX 35902 kb) [file 438_2020_1674_MOESM4_ESM.xlsx]

## Sheet: UP7Z-ZY-4
GENE ID	baseMean	log2FoldChange	lfcSE	stat	pvalue	padj
BnA01g0000230.1	149.365	5.04549	0.406712	12.4056	2.43755e-35	4.09819e-33
BnA01g0000280.1	61.2007	5.26623	0.916672	5.74494	9.19517e-09	1.20816e-07
BnA01g0000340.1	78.3655	1.40047	0.328002	4.26969	1.95744e-05	0.000146231
BnA01g0000360.1	3454.62	1.35822	0.196005	6.92952	4.22274e-12	8.59142e-11
BnA01g0000490.1	148.119	6.08806	0.857411	7.10052	1.24292e-12	2.67388e-11
BnA01g0000640.1	54.5271	1.68108	0.433701	3.87613	0.000106132	0.00067696
BnA01g0000880.1	43.6092	2.60069	0.520077	5.0006	5.71529e-07	5.64783e-06
BnA01g0001120.1	37.6684	3.54903	0.527229	6.73149	1.67938e-11	3.16397e-10
BnA01g0001220.1	939.176	1.02596	0.322932	3.17703	0.00148794	0.00698698
BnA01g0001280.1	133.931	2.778	0.41826	6.6418	3.09869e-11	5.62721e-10
BnA01g0001410.1	64.6667	4.05908	0.837561	4.84631	1.25778e-06	1.17607e-05
BnA01g0001560.1	92.4145	5.5339	1.24102	4.45914	8.22898e-06	6.63887e-05
BnA01g0001620.1	11.2804	4.97741	1.10958	4.48586	7.26216e-06	5.91986e-05
BnA01g0001690.1	63.6852	2.26564	0.621825	3.64354	0.000268913	0.00154915
BnA01g0001720.1	70.9561	8.08052	0.83607	9.66489	4.25094e-22	2.40851e-20
BnA01g0001850.1	47.5501	3.61167	0.553771	6.52196	6.93949e-11	1.21218e-09
BnA01g0001940.1	94.8748	5.5849	0.607033	9.20032	3.56873e-20	1.67147e-18
BnA01g0001950.1	53.7903	8.01634	0.854743	9.37865	6.68209e-21	3.38044e-19
BnA01g0002150.1	132.87	1.01385	0.277758	3.65012	0.00026212	0.00151368
BnA01g0002160.1	187.214	5.99046	0.991131	6.04406	1.50283e-09	2.20022e-08
BnA01g0002220.1	24.7519	3.77376	0.603188	6.25636	3.94068e-10	6.24043e-09
BnA01g0002230.1	252.448	2.23962	0.353267	6.33974	2.30153e-10	3.76316e-09
BnA01g0002270.1	51.0122	1.92292	0.478403	4.01946	5.83319e-05	0.000394002
BnA01g0002350.1	461.52	1.04383	0.177716	5.87361	4.26398e-09	5.84183e-08
BnA01g0002430.1	690.71	1.13731	0.263547	4.31538	1.59325e-05	0.00012125
BnA01g0002950.1	148.51	1.24362	0.308151	4.03575	5.44279e-05	0.000370097
BnA01g0002990.1	212.3	1.20386	0.339357	3.54747	0.000388949	0.00215595
BnA01g0003280.1	60.9303	1.97542	0.460732	4.28757	1.80642e-05	0.000135835
BnA01g0003320.1	122.723	1.73471	0.343504	5.05005	4.41691e-07	4.46204e-06
BnA01g0003330.1	8.65244	6.27992	1.08891	5.76717	8.06149e-09	1.06803e-07
BnA01g0003940.1	163.975	2.99948	0.383543	7.82045	5.26342e-15	1.49245e-13
BnA01g0003970.1	505.957	2.56583	0.452605	5.66902	1.43613e-08	1.83471e-07
BnA01g0004020.1	142.473	1.0418	0.213085	4.88913	1.01284e-06	9.61277e-06
BnA01g0004060.1	1103.54	1.46196	0.239891	6.09429	1.09927e-09	1.63611e-08
BnA01g0004140.1	481.891	1.73084	0.373577	4.63316	3.60118e-06	3.10189e-05
BnA01g0004330.1	97.0551	1.31075	0.259829	5.04466	4.54332e-07	4.58041e-06
BnA01g0004380.1	60.2078	1.11194	0.329495	3.37467	0.000739044	0.00379023
BnA01g0004410.1	200.574	2.55744	0.31987	7.99526	1.29306e-15	3.92555e-14
BnA01g0004430.1	77.2717	3.83296	0.896354	4.27617	1.90134e-05	0.000142453
BnA01g0004460.1	540.627	1.78322	0.236234	7.54852	4.40222e-14	1.11994e-12
BnA01g0004470.1	124.44	7.1972	0.851084	8.45652	2.75486e-17	9.85236e-16
BnA01g0004490.1	1978.78	8.2413	0.702901	11.7247	9.52375e-32	1.18799e-29
BnA01g0004500.1	14.4892	3.50739	0.871055	4.0266	5.65899e-05	0.000383533
BnA01g0004540.1	40.7381	6.38944	0.968926	6.59435	4.27119e-11	7.64428e-10
BnA01g0004610.1	66.7407	6.83886	0.836985	8.17082	3.06305e-16	9.97443e-15
BnA01g0004620.1	30.18	4.62298	0.751032	6.1555	7.48391e-10	1.13908e-08
BnA01g0004630.1	175.845	7.47883	0.794612	9.41192	4.87145e-21	2.50334e-19
BnA01g0004660.1	40.6238	3.67897	0.65728	5.59726	2.17761e-08	2.7158e-07
BnA01g0004670.1	9.57399	4.99969	1.01988	4.90221	9.47629e-07	9.03123e-06
BnA01g0004680.1	50.0951	4.77534	0.908052	5.25889	1.4493e-07	1.59214e-06
BnA01g0005170.1	246.577	1.74914	0.558145	3.13385	0.00172527	0.00792987
BnA01g0005510.1	427.417	1.01079	0.204092	4.95262	7.32203e-07	7.12298e-06
BnA01g0005630.1	24.7343	2.24912	0.694547	3.23825	0.00120266	0.00581235
BnA01g0005730.1	584.134	1.3641	0.206888	6.59341	4.29842e-11	7.6819e-10
BnA01g0005740.1	288.02	1.23595	0.181598	6.80598	1.0036e-11	1.94408e-10
BnA01g0006050.1	52.8636	3.81513	0.518622	7.35629	1.8909e-13	4.47216e-12
BnA01g0006120.1	7.89681	4.30286	1.05171	4.09129	4.28977e-05	0.000298048
BnA01g0006140.1	114.444	2.80232	0.739752	3.78818	0.000151754	0.00093276
BnA01g0006190.1	31.3947	4.92571	0.867554	5.6777	1.36518e-08	1.74767e-07
BnA01g0006200.1	42.6837	4.85448	0.754819	6.43131	1.26506e-10	2.13621e-09
BnA01g0006270.1	148.18	1.77956	0.564458	3.15269	0.00161775	0.00750427
BnA01g0006380.1	82.7925	5.87651	0.812632	7.23146	4.77828e-13	1.07622e-11
BnA01g0006390.1	439.512	7.78315	0.51829	15.017	5.68442e-51	2.51215e-48
BnA01g0006410.1	52.493	5.18174	0.821669	6.30636	2.85668e-10	4.6208e-09
BnA01g0006420.1	747.31	6.79687	0.399208	17.0259	5.27904e-65	4.94878e-62
BnA01g0006430.1	35.6217	7.737	0.857586	9.02183	1.84968e-19	8.11642e-18
BnA01g0006450.1	35.1601	5.66391	0.850142	6.66231	2.69561e-11	4.93871e-10
BnA01g0006470.1	7.31772	3.18231	1.00933	3.15291	0.00161651	0.00749964
BnA01g0006530.1	99.4665	3.94693	0.484968	8.13854	4.00082e-16	1.28323e-14
BnA01g0006710.1	7.90893	3.44053	0.892828	3.85352	0.00011643	0.000734466
BnA01g0006900.1	1647.31	1.17442	0.144229	8.14276	3.86354e-16	1.24306e-14
BnA01g0006920.1	414.987	1.2886	0.214935	5.99529	2.03121e-09	2.91517e-08
BnA01g0007110.1	10.4309	4.41365	1.05019	4.20272	2.63732e-05	0.000191834
BnA01g0007300.1	4.07931	4.38624	1.2277	3.57272	0.000353294	0.0019787
BnA01g0007370.1	22.7123	5.07948	0.988824	5.13689	2.79322e-07	2.93213e-06
BnA01g0007510.1	24.4615	3.50935	0.935012	3.75327	0.00017454	0.00105675
BnA01g0007660.1	13.2654	2.59726	0.585625	4.43502	9.20636e-06	7.35926e-05
BnA01g0007680.1	30.9497	2.01006	0.47308	4.24888	2.14837e-05	0.000159031
BnA01g0008570.1	20.7366	3.87672	0.897504	4.31945	1.56417e-05	0.000119301
BnA01g0008760.1	19.8725	2.40098	0.631406	3.8026	0.000143185	0.000884839
BnA01g0009110.1	443.313	1.16728	0.310173	3.76331	0.000167682	0.00101992
BnA01g0009360.1	88.2232	1.7817	0.442631	4.02525	5.69156e-05	0.000385529
BnA01g0009840.1	25.8397	2.56025	0.778696	3.28787	0.00100948	0.00498309
BnA01g0010180.1	101.624	6.41925	0.605169	10.6074	2.75387e-26	2.22144e-24
BnA01g0010190.1	86.7717	4.50511	0.816332	5.51873	3.4146e-08	4.14489e-07
BnA01g0010310.1	162.277	2.61744	0.24771	10.5665	4.26009e-26	3.38352e-24
BnA01g0010480.1	97.2641	7.54658	0.781557	9.65583	4.64383e-22	2.62391e-20
BnA01g0011260.1	433.114	1.98754	0.171607	11.5819	5.08901e-31	6.10198e-29
BnA01g0011330.1	48.1382	1.93363	0.434123	4.45412	8.42373e-06	6.77567e-05
BnA01g0011340.1	29.6831	1.71075	0.448395	3.81527	0.000136032	0.000845361
BnA01g0011360.1	201.891	1.62289	0.241591	6.7175	1.84863e-11	3.46177e-10
BnA01g0011630.1	141.837	3.39344	0.325251	10.4333	1.74733e-25	1.312e-23
BnA01g0012520.1	26.7902	4.45152	0.890377	4.9996	5.74501e-07	5.67358e-06
BnA01g0012580.1	345.586	1.96237	0.345517	5.67951	1.35079e-08	1.73068e-07
BnA01g0012820.1	437.515	2.212	0.239946	9.21872	3.00665e-20	1.41249e-18
BnA01g0012830.1	77.6449	1.89334	0.409963	4.61833	3.86842e-06	3.31522e-05
BnA01g0012980.1	124.138	2.01323	0.414717	4.85447	1.20712e-06	1.13023e-05
BnA01g0013090.1	6.99003	3.47958	1.01828	3.41713	0.000632849	0.0033126
BnA01g0013210.1	94.2963	1.02427	0.309645	3.30789	0.00094001	0.00468687
BnA01g0013220.1	51.8032	1.85985	0.471608	3.94364	8.02551e-05	0.000525537
BnA01g0014100.1	104.66	5.97636	0.593923	10.0625	8.09018e-24	5.32498e-22
BnA01g0014160.1	167.51	2.07729	0.387467	5.36119	8.26744e-08	9.44625e-07
BnA01g0014280.1	632.307	3.78259	0.208666	18.1275	1.93275e-73	2.84718e-70
BnA01g0014290.1	257.544	2.05032	0.309845	6.61724	3.65969e-11	6.59565e-10
BnA01g0014520.1	495.873	3.86958	0.84469	4.58107	4.62599e-06	3.90204e-05
BnA01g0014680.1	359.194	2.31088	0.329987	7.00292	2.50675e-12	5.23262e-11
BnA01g0014690.1	157.217	4.30415	0.539513	7.97784	1.48919e-15	4.49891e-14
BnA01g0014820.1	103.931	2.13425	0.442668	4.82133	1.42604e-06	1.31904e-05
BnA01g0015210.1	702.976	1.58788	0.238185	6.66655	2.61883e-11	4.80373e-10
BnA01g0015260.1	62.7738	5.57897	0.648278	8.60584	7.57629e-18	2.86349e-16
BnA01g0015310.1	266.758	1.34645	0.20817	6.46805	9.92727e-11	1.70141e-09
BnA01g0015330.1	106.254	1.2664	0.253204	5.0015	5.68864e-07	5.62509e-06
BnA01g0015350.1	30.8994	2.07035	0.665905	3.10907	0.00187674	0.00853732
BnA01g0015360.1	15.0241	4.63167	0.992318	4.66753	3.04844e-06	2.66023e-05
BnA01g0015390.1	173.539	1.29178	0.210782	6.12853	8.86929e-10	1.33645e-08
BnA01g0015410.1	486.685	1.16363	0.283788	4.10037	4.12486e-05	0.000287463
BnA01g0015510.1	472.19	1.11855	0.21205	5.27496	1.32788e-07	1.4671e-06
BnA01g0015520.1	141.806	1.2676	0.262051	4.83722	1.3167e-06	1.22763e-05
BnA01g0015580.1	4.17912	4.23015	1.2277	3.4456	0.000569801	0.0030173
BnA01g0015590.1	166.569	2.57273	0.330346	7.78798	6.80871e-15	1.91135e-13
BnA01g0015730.1	607.694	1.63033	0.153843	10.5974	3.06442e-26	2.45595e-24
BnA01g0015740.1	59.0547	1.27163	0.37018	3.43516	0.000592205	0.00312711
BnA01g0015810.1	471.354	1.27698	0.272685	4.68299	2.82725e-06	2.48226e-05
BnA01g0015820.1	39.0381	3.63534	0.481593	7.54857	4.4005e-14	1.11994e-12
BnA01g0015870.1	61.2574	3.05566	0.474724	6.4367	1.22099e-10	2.06516e-09
BnA01g0015950.1	51.2753	2.02074	0.421636	4.79262	1.64615e-06	1.50798e-05
BnA01g0015960.1	623.08	2.23513	0.182904	12.2203	2.42334e-34	3.68389e-32
BnA01g0016030.1	155.534	1.33412	0.414518	3.21848	0.00128874	0.0061691
BnA01g0016050.1	145.201	1.36948	0.239453	5.71921	1.07024e-08	1.39406e-07
BnA01g0016170.1	4279.82	1.49895	0.286325	5.23514	1.64856e-07	1.79669e-06
BnA01g0016190.1	31.0781	2.87421	0.905398	3.17453	0.00150081	0.00703831
BnA01g0016290.1	79.9392	1.1809	0.310476	3.80351	0.000142662	0.000881958
BnA01g0016350.1	59.0731	4.46084	0.662768	6.73063	1.68931e-11	3.18075e-10
BnA01g0016370.1	32.4604	1.9751	0.60712	3.25323	0.00114101	0.00555693
BnA01g0016540.1	363.679	1.90409	0.255012	7.46666	8.2254e-14	2.03078e-12
BnA01g0017080.1	2079.11	1.02176	0.157269	6.49688	8.20042e-11	1.41802e-09
BnA01g0017810.1	25.8745	4.12033	0.811262	5.07891	3.79605e-07	3.89301e-06
BnA01g0018050.1	50.5289	1.80627	0.516445	3.49751	0.000469615	0.00254918
BnA01g0018530.1	188.027	1.10442	0.297919	3.70711	0.000209638	0.00124211
BnA01g0018640.1	44.5732	1.32175	0.431196	3.06532	0.00217435	0.00968562
BnA01g0019580.1	7773.97	1.42719	0.268337	5.31864	1.04543e-07	1.17561e-06
BnA01g0019730.1	25.5214	1.77351	0.574162	3.08887	0.00200918	0.00904798
BnA01g0020270.1	21.7552	3.88193	1.18304	3.28132	0.00103321	0.005086
BnA01g0020280.1	11.4444	2.96624	0.842508	3.52073	0.000430364	0.00235783
BnA01g0020510.1	510.672	1.62209	0.306946	5.2846	1.25977e-07	1.39985e-06
BnA01g0020520.1	108.311	4.23053	0.720593	5.8709	4.33438e-09	5.93171e-08
BnA01g0020700.1	138.836	1.65359	0.328483	5.03401	4.8032e-07	4.81729e-06
BnA01g0020780.1	11.1072	3.99305	1.19921	3.32972	0.000869336	0.00437432
BnA01g0021660.1	53.9857	5.82506	0.932071	6.24959	4.11534e-10	6.4888e-09
BnA01g0021920.1	546.851	3.31005	0.244159	13.5569	7.20878e-42	1.89793e-39
BnA01g0021970.1	263.436	1.63862	0.299878	5.46427	4.64804e-08	5.54102e-07
BnA01g0022210.1	76.1806	1.6331	0.444172	3.67673	0.000236247	0.00138116
BnA01g0022470.1	68.9516	1.72309	0.403445	4.27094	1.94654e-05	0.000145469
BnA01g0022760.1	18.0716	6.28711	0.893034	7.04017	1.92002e-12	4.05716e-11
BnA01g0022770.1	26.2848	6.39298	0.868521	7.36077	1.82857e-13	4.33303e-12
BnA01g0022820.1	36.2968	2.03114	0.624036	3.25485	0.00113453	0.00552885
BnA01g0023300.1	39.0718	2.0755	0.62182	3.33778	0.000844495	0.00426668
BnA01g0024380.1	361.158	1.08505	0.26743	4.05733	4.96359e-05	0.000339903
BnA01g0024650.1	59.9185	1.57095	0.422807	3.71553	0.000202781	0.00120556
BnA01g0024660.1	88.7432	2.92783	0.506821	5.77685	7.61119e-09	1.01228e-07
BnA01g0025880.1	150.882	3.88993	0.468268	8.30707	9.80979e-17	3.33668e-15
BnA01g0026020.1	61.1258	6.30769	0.799992	7.88469	3.15315e-15	9.20663e-14
BnA01g0026050.1	44.0798	3.4207	0.543943	6.28872	3.20088e-10	5.1386e-09
BnA01g0026430.1	38.4468	5.6703	0.823397	6.88647	5.71926e-12	1.14184e-10
BnA01g0026550.1	225.533	1.53022	0.276074	5.54277	2.97726e-08	3.64116e-07
BnA01g0026670.1	72.2917	2.63564	0.393279	6.70171	2.05999e-11	3.83435e-10
BnA01g0027020.1	492.607	3.10728	0.618652	5.02267	5.09589e-07	5.08525e-06
BnA01g0027340.1	410.33	1.07084	0.200167	5.34972	8.80904e-08	1.00225e-06
BnA01g0027670.1	344.622	2.51759	0.57158	4.40462	1.0597e-05	8.36495e-05
BnA01g0027780.1	177.896	1.09989	0.244563	4.49736	6.88019e-06	5.63745e-05
BnA01g0028120.1	216.998	1.20609	0.240983	5.00489	5.5893e-07	5.5366e-06
BnA01g0028190.1	1048.81	1.74987	0.364268	4.80379	1.55687e-06	1.43064e-05
BnA01g0028260.1	25.0514	3.36398	0.775046	4.34037	1.42245e-05	0.000109368
BnA01g0028380.1	779.917	1.18966	0.196988	6.03927	1.5481e-09	2.26223e-08
BnA01g0028690.1	78.9591	2.0533	0.346912	5.91879	3.24315e-09	4.52134e-08
BnA01g0028750.1	6.50209	4.85126	1.10868	4.3757	1.21041e-05	9.44258e-05
BnA01g0029580.1	34.056	1.84434	0.381827	4.8303	1.36327e-06	1.2661e-05
BnA01g0029710.1	49.1136	1.3686	0.419778	3.26029	0.00111299	0.00543333
BnA01g0030350.1	607.191	1.12991	0.328566	3.43891	0.000584055	0.00308855
BnA01g0030390.1	33.7874	1.82439	0.554187	3.29201	0.000994745	0.00492367
BnA01g0030640.1	20.8214	5.47574	0.899942	6.08454	1.16824e-09	1.73168e-08
BnA01g0030690.1	38.904	6.32425	0.853664	7.40836	1.27873e-13	3.08447e-12
BnA01g0030720.1	146.422	1.88834	0.431558	4.37563	1.21081e-05	9.44455e-05
BnA01g0030760.1	60.0327	1.48292	0.468388	3.166	0.00154553	0.00721796
BnA01g0030970.1	355.007	1.27978	0.345169	3.70768	0.000209166	0.00123994
BnA01g0031060.1	93.1103	1.77355	0.291482	6.08457	1.16804e-09	1.73168e-08
BnA01g0031120.1	441.366	1.97871	0.293314	6.74603	1.5194e-11	2.87659e-10
BnA01g0031540.1	50.7302	1.15955	0.276821	4.1888	2.80438e-05	0.000202911
BnA01g0031890.1	567.774	1.47708	0.325445	4.53865	5.66147e-06	4.70632e-05
BnA01g0032590.1	21.1965	3.33429	0.813447	4.09897	4.15e-05	0.000289149
BnA01g0032870.1	620.636	1.09544	0.291399	3.75922	0.000170442	0.00103471
BnA01g0033410.1	88.8455	5.04948	1.18873	4.24779	2.15887e-05	0.000159755
BnA01g0033590.1	4714.34	2.27013	0.200698	11.3112	1.15546e-29	1.20963e-27
BnA01g0033630.1	78.1913	1.44177	0.327342	4.40447	1.06045e-05	8.36954e-05
BnA01g0033700.1	4.37217	4.11705	1.08687	3.788	0.000151865	0.000933255
BnA01g0033740.1	103.463	2.47762	0.335175	7.392	1.44633e-13	3.46575e-12
BnA01g0033750.1	32.0188	6.14802	0.983995	6.24802	4.15685e-10	6.55258e-09
BnA01g0033800.1	78.8908	2.06421	0.649432	3.17849	0.00148046	0.00695956
BnA01g0034140.1	35.5202	5.12776	0.888119	5.77373	7.75349e-09	1.03076e-07
BnA01g0034370.1	5.04519	4.06687	1.20584	3.37264	0.000744512	0.00381543
BnA01g0034380.1	60.2941	8.32323	0.774096	10.7522	5.78684e-27	4.96585e-25
BnA01g0034780.1	77.6818	2.55145	0.42923	5.94426	2.77712e-09	3.91219e-08
BnA01g0035130.1	906.975	2.55166	0.278008	9.17836	4.37716e-20	2.03165e-18
BnA01g0035440.1	89.0007	1.42564	0.414889	3.43621	0.000589922	0.00311612
BnA01g0035610.1	173.264	2.5413	0.394847	6.43616	1.22536e-10	2.07087e-09
BnA01g0035630.1	249.515	1.92082	0.199673	9.61985	6.59245e-22	3.668e-20
BnA01g0035640.1	183.005	2.68636	0.340447	7.89068	3.00537e-15	8.78759e-14
BnA01g0035660.1	850.414	1.3455	0.186384	7.219	5.23705e-13	1.17229e-11
BnA01g0035740.1	265.394	1.78549	0.283135	6.30615	2.86069e-10	4.62487e-09
BnA01g0036010.1	607.054	4.67447	0.856077	5.46034	4.7522e-08	5.65538e-07
BnA01g0036080.1	55.2687	1.87876	0.462368	4.06335	4.8373e-05	0.000332063
BnA01g0037060.1	93.9181	1.71108	0.324999	5.26487	1.40288e-07	1.54444e-06
BnA01g0037070.1	1207.77	2.60853	0.528908	4.93192	8.14254e-07	7.85327e-06
BnA01g0037150.1	115.189	1.84864	0.372499	4.9628	6.94834e-07	6.78077e-06
BnA01g0037290.1	644.78	1.04358	0.128534	8.11904	4.69885e-16	1.49318e-14
BnA01g0037300.1	95.5841	3.18086	0.54925	5.79127	6.98558e-09	9.30674e-08
BnA01g0037410.1	215.131	2.09599	0.306375	6.84125	7.85036e-12	1.54439e-10
BnA01g0037450.1	6308.54	3.58575	0.417543	8.58773	8.87056e-18	3.32433e-16
BnA01g0037460.1	42.435	2.48499	0.616718	4.02938	5.59232e-05	0.000379597
BnA01g0037470.1	196.52	1.01338	0.285873	3.54485	0.000392838	0.00217478
BnA01g0037540.1	392.061	1.37273	0.135155	10.1567	3.0942e-24	2.10364e-22
BnA01g0037710.1	883.182	1.18032	0.181388	6.50717	7.65783e-11	1.3294e-09
BnA01g0038000.1	284.364	5.41232	0.366303	14.7756	2.10619e-49	8.57315e-47
BnA01g0038010.1	14.7069	6.32468	1.01331	6.24161	4.33088e-10	6.80264e-09
BnA01g0038370.1	186.983	2.3703	0.32056	7.39423	1.42228e-13	3.41474e-12
BnA01g0038480.1	723.427	1.1745	0.244824	4.79732	1.60804e-06	1.47526e-05
BnA01g0038590.1	190.034	1.74827	0.448269	3.90005	9.61739e-05	0.000619379
BnA01g0038830.1	157.396	2.16813	0.453384	4.78211	1.73462e-06	1.58153e-05
BnA01g0038840.1	398.952	2.89235	0.378594	7.63972	2.17689e-14	5.71432e-13
BnA01g0038870.1	744.251	1.30547	0.158035	8.26064	1.44896e-16	4.84586e-15
BnA01g0038880.1	598.872	1.53155	0.13916	11.0057	3.58817e-28	3.3842e-26
BnA01g0038900.1	191.107	1.44896	0.246718	5.87295	4.28116e-09	5.86406e-08
BnA01g0038930.1	738.316	1.23832	0.335518	3.69076	0.000223586	0.00131484
BnA01g0038940.1	47.9474	1.46397	0.460218	3.18104	0.00146747	0.00690606
BnA01g0038990.1	569.698	1.09875	0.203349	5.40327	6.5438e-08	7.61179e-07
BnA01g0039030.1	216.945	1.17615	0.314891	3.73509	0.000187645	0.00112596
BnA01g0039160.1	298.477	2.10521	0.248599	8.4683	2.4899e-17	8.93576e-16
BnA01g0039610.1	177.608	7.0698	0.522452	13.532	1.01281e-41	2.64403e-39
BnA01g0040200.1	14.472	3.19615	0.911877	3.50502	0.000456574	0.00248493
BnA01g0040220.1	114.347	1.59423	0.451013	3.53478	0.000408114	0.00225028
BnA01g0040310.1	232.229	1.40394	0.27519	5.1017	3.36624e-07	3.48282e-06
BnA01g0040330.1	435.632	1.31193	0.192679	6.80887	9.83707e-12	1.90853e-10
BnA01g0040350.1	250.327	1.28697	0.213086	6.03968	1.54416e-09	2.257e-08
BnA01g0040420.1	4089.93	1.49007	0.25724	5.7925	6.93447e-09	9.24461e-08
BnA01g0040490.1	3000.89	1.76485	0.226719	7.7843	7.01005e-15	1.96253e-13
BnA01g0040500.1	3895.04	1.08284	0.272342	3.97603	7.00752e-05	0.000464846
BnA01g0040520.1	226.586	2.71386	0.609021	4.45609	8.34663e-06	6.72327e-05
BnA01g0040540.1	766.266	1.42028	0.209809	6.76939	1.29329e-11	2.46737e-10
BnA01g0040590.1	278.287	1.12855	0.230677	4.89236	9.96353e-07	9.46642e-06
BnA01g0040630.1	112.876	1.84677	0.332579	5.55289	2.80981e-08	3.44795e-07
BnA01g0040680.1	470.864	2.68233	0.300054	8.93948	3.91007e-19	1.65725e-17
BnA01g0040770.1	62.5353	3.73729	0.595173	6.27933	3.40032e-10	5.432e-09
BnA01g0040830.1	379.87	2.72531	0.478471	5.69587	1.22743e-08	1.5818e-07
BnA01g0040850.1	25.1153	2.60009	0.646727	4.02038	5.81048e-05	0.000392639
BnA01g0040860.1	1659.07	1.29542	0.113758	11.3875	4.8273e-30	5.23064e-28
BnA01g0040870.1	27.5951	7.22301	1.07978	6.68933	2.24198e-11	4.14318e-10
BnA01g0040880.1	142.86	1.05103	0.280566	3.74611	0.000179597	0.00108377
BnA01g0040900.1	102.578	1.34026	0.334409	4.00783	6.12782e-05	0.000411777
BnA01g0041180.1	91.2398	6.24923	0.612503	10.2028	1.92699e-24	1.3366e-22
BnA01g0041310.1	15.9735	3.49638	1.02823	3.40039	0.000672908	0.00349384
BnA01g0041320.1	267.405	2.2937	0.5465	4.19708	2.70384e-05	0.000196303
BnA01g0041330.1	44.1278	3.37991	0.983596	3.43628	0.000589759	0.00311552
BnA01g0041710.1	76.8879	3.64784	0.792649	4.60209	4.1828e-06	3.56123e-05
BnA01g0041720.1	20.5572	3.82135	1.00308	3.80964	0.000139172	0.000863055
BnA01g0041730.1	46.7964	5.35376	0.805774	6.64425	3.04767e-11	5.5378e-10
BnA01g0041980.1	1436.5	6.00119	0.443263	13.5387	9.24464e-42	2.42362e-39
BnA01g0042080.1	225.539	2.14105	0.356591	6.00422	1.92257e-09	2.77195e-08
BnA01g0042090.1	26.1708	5.48055	0.918797	5.96492	2.44758e-09	3.47805e-08
BnA01g0042150.1	191.473	1.12255	0.177478	6.32501	2.53216e-10	4.12065e-09
BnA01g0042220.1	49.2184	2.34535	0.550822	4.25791	2.06351e-05	0.000153289
BnA01g0042250.1	342.845	2.69965	0.193714	13.9363	3.81237e-44	1.14502e-41
BnA01g0042260.1	868.551	3.80043	0.371869	10.2198	1.61662e-24	1.13275e-22
BnA01g0042380.1	47.4759	5.1796	0.721704	7.1769	7.13104e-13	1.57348e-11
BnA01g0042590.1	254.323	1.94746	0.290759	6.69786	2.11494e-11	3.926e-10
BnA01g0042740.1	6.06078	5.11839	1.0883	4.70311	2.56231e-06	2.26962e-05
BnA01g0042910.1	5.30575	3.76278	1.16725	3.22361	0.00126584	0.0060717
BnA01g0043510.1	96.5936	2.10823	0.619089	3.40537	0.000660743	0.00343854
BnA02g0044770.1	59.1072	2.22993	0.596885	3.73595	0.000187006	0.00112275
BnA02g0044800.1	21.8976	3.64255	0.58669	6.20863	5.34472e-10	8.30444e-09
BnA02g0045420.1	31.422	2.056	0.524034	3.92341	8.7305e-05	0.000566864
BnA02g0045470.1	69.6405	7.82645	0.871368	8.9818	2.66377e-19	1.1469e-17
BnA02g0045580.1	514.94	1.35856	0.372898	3.64326	0.000269209	0.00155043
BnA02g0045680.1	169.612	3.80558	0.501262	7.59199	3.15021e-14	8.14485e-13
BnA02g0045830.1	237.472	8.28829	0.688639	12.0358	2.30528e-33	3.26384e-31
BnA02g0046370.1	50.7058	1.68744	0.440024	3.83488	0.000125627	0.000786228
BnA02g0047050.1	198.21	1.40512	0.267872	5.2455	1.55858e-07	1.70525e-06
BnA02g0047220.1	66.2079	1.12863	0.357955	3.15299	0.00161609	0.00749824
BnA02g0047590.1	635.823	2.82538	0.367957	7.67855	1.60895e-14	4.29823e-13
BnA02g0047730.1	105.113	4.85101	0.690245	7.02795	2.09588e-12	4.40918e-11
BnA02g0048400.1	32.3089	3.28326	0.653568	5.02359	5.07139e-07	5.06493e-06
BnA02g0048930.1	441.542	2.98104	0.527513	5.65113	1.594e-08	2.02594e-07
BnA02g0049000.1	60.8226	3.42209	0.492825	6.94382	3.81631e-12	7.79528e-11
BnA02g0049090.1	17.0987	4.32911	1.0851	3.98961	6.61822e-05	0.00044115
BnA02g0049200.1	22.8416	4.95319	0.965935	5.12787	2.93031e-07	3.06253e-06
BnA02g0049550.1	558.853	1.58993	0.511326	3.10942	0.00187457	0.0085287
BnA02g0049950.1	173.526	3.46032	0.488596	7.08217	1.41916e-12	3.03297e-11
BnA02g0050030.1	77.119	1.2534	0.341845	3.66656	0.00024583	0.00143137
BnA02g0050630.1	403.625	1.07065	0.268351	3.98974	6.61458e-05	0.000440955
BnA02g0050870.1	44.5713	2.944	0.952181	3.09185	0.00198914	0.00896791
BnA02g0051390.1	80.1885	1.92191	0.47201	4.07176	4.66593e-05	0.000321297
BnA02g0051620.1	68.9382	2.14008	0.65543	3.26515	0.00109405	0.00534854
BnA02g0052240.1	14119.3	1.32702	0.369878	3.58771	0.00033359	0.00188026
BnA02g0053250.1	192.806	2.42546	0.485827	4.99244	5.96218e-07	5.87304e-06
BnA02g0054840.1	444.138	1.67288	0.489633	3.41661	0.000634068	0.00331786
BnA02g0054890.1	56.808	1.49027	0.420455	3.54443	0.000393461	0.00217783
BnA02g0055140.1	100.955	4.4028	0.703583	6.25769	3.90733e-10	6.19715e-09
BnA02g0055250.1	49.384	4.02932	0.796686	5.0576	4.24562e-07	4.30553e-06
BnA02g0055480.1	132.292	1.25007	0.325236	3.84358	0.00012125	0.000761533
BnA02g0055830.1	512.122	1.86782	0.200495	9.31603	1.2078e-20	5.93547e-19
BnA02g0056190.1	53.53	3.79844	0.736796	5.15535	2.53156e-07	2.67652e-06
BnA02g0056200.1	51.3323	2.99389	0.64266	4.65859	3.18388e-06	2.76943e-05
BnA02g0056410.1	18.5347	2.07374	0.663022	3.12771	0.00176174	0.00807424
BnA02g0056420.1	139.115	3.01146	0.290093	10.381	3.02572e-25	2.23128e-23
BnA02g0056830.1	46.6734	6.60555	0.822634	8.02975	9.76693e-16	2.99598e-14
BnA02g0057330.1	57.6829	1.7742	0.474217	3.74133	0.000183049	0.00110223
BnA02g0058650.1	231.638	2.88944	0.444972	6.49353	8.38497e-11	1.44751e-09
BnA02g0058670.1	4.87689	3.15708	0.963845	3.27551	0.00105471	0.00517865
BnA02g0058860.1	113.711	3.0921	0.421223	7.34077	2.12371e-13	4.99985e-12
BnA02g0059160.1	209.054	1.15623	0.339432	3.40638	0.00065831	0.00342905
BnA02g0059170.1	35.4998	2.24875	0.499724	4.49999	6.79562e-06	5.57407e-05
BnA02g0059220.1	604.758	2.24964	0.587429	3.82964	0.000128331	0.00080129
BnA02g0060080.1	73.3736	2.58219	0.605413	4.26517	1.99751e-05	0.000148919
BnA02g0060280.1	97.1789	4.73064	0.955966	4.94854	7.47723e-07	7.25571e-06
BnA02g0060290.1	234.027	1.27128	0.330645	3.84484	0.000120633	0.000757964
BnA02g0060410.1	4.71718	4.16341	1.14306	3.64235	0.000270162	0.0015549
BnA02g0060680.1	142.095	2.91848	0.45879	6.36125	2.00119e-10	3.29824e-09
BnA02g0060720.1	19.5395	2.36037	0.572788	4.12084	3.77498e-05	0.000265532
BnA02g0060820.1	80.569	1.3262	0.330947	4.00729	6.14187e-05	0.00041251
BnA02g0060880.1	184.82	1.52605	0.337108	4.52689	5.98579e-06	4.95447e-05
BnA02g0061370.1	182.013	3.923	0.861477	4.5538	5.26848e-06	4.40138e-05
BnA02g0061550.1	92.12	1.80541	0.54061	3.33957	0.000839085	0.0042435
BnA02g0061760.1	614.654	1.50454	0.251527	5.98162	2.20923e-09	3.15747e-08
BnA02g0061820.1	170.943	2.1221	0.447413	4.74304	2.10533e-06	1.89302e-05
BnA02g0062510.1	259.639	6.76784	0.561879	12.045	2.06037e-33	2.92378e-31
BnA02g0062580.1	148.957	1.06929	0.316127	3.38246	0.000718387	0.00369932
BnA02g0062710.1	10.7078	2.35698	0.768786	3.06585	0.00217052	0.00967592
BnA02g0062880.1	365.153	2.67245	0.299673	8.91788	4.75303e-19	1.99779e-17
BnA02g0063250.1	286.486	5.70982	0.79654	7.16828	7.5948e-13	1.67045e-11
BnA02g0063630.1	16.2513	5.11329	0.932109	5.48572	4.11789e-08	4.94522e-07
BnA02g0063790.1	1117.89	11.77	0.940381	12.5162	6.08703e-36	1.08533e-33
BnA02g0064020.1	23.7082	2.45476	0.507143	4.84037	1.29596e-06	1.20957e-05
BnA02g0064750.1	145.784	1.59795	0.391777	4.07872	4.52837e-05	0.0003128
BnA02g0064970.1	66.3204	2.43508	0.589691	4.12941	3.6369e-05	0.000256891
BnA02g0065200.1	99.2535	3.85386	0.748435	5.14922	2.6157e-07	2.76029e-06
BnA02g0065700.1	35.6219	2.42734	0.460411	5.27212	1.34859e-07	1.48758e-06
BnA02g0065830.1	6.61834	4.99987	1.24092	4.02917	5.59753e-05	0.000379867
BnA02g0066470.1	47.9518	3.25942	0.54155	6.01868	1.75842e-09	2.55088e-08
BnA02g0066700.1	372.164	1.04157	0.322393	3.23073	0.00123476	0.00594381
BnA02g0067240.1	40.9943	1.92569	0.612086	3.1461	0.00165463	0.00764611
BnA02g0067350.1	13.6338	4.16583	0.983426	4.23604	2.27495e-05	0.000167484
BnA02g0067370.1	93.106	1.66747	0.380927	4.37741	1.20099e-05	9.37385e-05
BnA02g0067390.1	502.84	2.13337	0.35732	5.97048	2.36552e-09	3.3653e-08
BnA02g0067420.1	3.95035	3.61822	1.13431	3.1898	0.00142371	0.00672876
BnA02g0067520.1	55.3051	7.42492	0.893043	8.31418	9.23906e-17	3.14774e-15
BnA02g0067860.1	187.656	2.9849	0.527107	5.6628	1.48925e-08	1.89983e-07
BnA02g0068170.1	95.5707	1.26801	0.312545	4.05705	4.96957e-05	0.000340275
BnA02g0068400.1	446.415	2.06756	0.325762	6.34683	2.19795e-10	3.60141e-09
BnA02g0068600.1	558.119	1.91846	0.501218	3.8276	0.000129399	0.000807142
BnA02g0068720.1	1383.79	1.23033	0.271549	4.53078	5.87657e-06	4.86797e-05
BnA02g0068790.1	262.433	3.58253	0.568451	6.30226	2.93337e-10	4.73125e-09
BnA02g0068800.1	12.8288	3.63744	1.15452	3.15062	0.00162927	0.00755147
BnA02g0068850.1	23.6614	5.95081	1.03155	5.76879	7.98429e-09	1.05917e-07
BnA02g0069780.1	42.6252	5.14468	0.707074	7.27601	3.43831e-13	7.87603e-12
BnA02g0069930.1	813.926	3.64732	0.694234	5.25373	1.49048e-07	1.63506e-06
BnA02g0070070.1	647.248	2.20386	0.513291	4.29359	1.75805e-05	0.000132579
BnA02g0070180.1	100.273	1.00882	0.278787	3.61859	0.000296218	0.00169055
BnA02g0070470.1	314.986	1.86426	0.462441	4.03135	5.5458e-05	0.000376522
BnA02g0071060.1	378.435	1.18118	0.267315	4.4187	9.92974e-06	7.88858e-05
BnA02g0071160.1	38.7067	6.87892	0.865023	7.9523	1.83078e-15	5.48799e-14
BnA02g0071260.1	574.087	3.44211	0.392132	8.77794	1.66493e-18	6.676e-17
BnA02g0071750.1	88.3426	1.245	0.389426	3.19702	0.00138856	0.00658278
BnA02g0072730.1	6645.71	2.81709	0.243533	11.5676	6.01502e-31	7.15683e-29
BnA02g0072800.1	9.4954	3.69135	1.00309	3.67998	0.000233253	0.00136572
BnA02g0073020.1	81.1143	1.0086	0.268667	3.75408	0.000173983	0.00105348
BnA02g0073410.1	83.1851	1.3259	0.413561	3.20606	0.00134564	0.00640286
BnA02g0073460.1	474.221	2.5444	0.413233	6.15731	7.39916e-10	1.12729e-08
BnA02g0073750.1	165.617	1.55709	0.313975	4.9593	7.07486e-07	6.89663e-06
BnA02g0074570.1	193.855	1.20913	0.26906	4.49392	6.99255e-06	5.71816e-05
BnA02g0074830.1	529.029	7.0804	0.567775	12.4704	1.08227e-35	1.85488e-33
BnA02g0075510.1	14.6008	5.23152	0.946489	5.52729	3.25218e-08	3.96015e-07
BnA02g0075540.1	248.087	1.54325	0.320702	4.81209	1.49356e-06	1.37697e-05
BnA02g0075900.1	15.287	2.99574	0.874	3.42762	0.00060889	0.003204
BnA02g0075970.1	199.897	1.76603	0.321424	5.49441	3.92027e-08	4.72533e-07
BnA02g0076060.1	41.8251	6.44175	0.782667	8.23052	1.86408e-16	6.19067e-15
BnA02g0076740.1	344.29	2.55244	0.772119	3.30576	0.000947187	0.00471847
BnA02g0076850.1	20.7867	2.63149	0.654931	4.01796	5.87044e-05	0.000396258
BnA02g0076920.1	18.0418	6.31384	0.902173	6.99848	2.58762e-12	5.38691e-11
BnA02g0077120.1	2191.04	2.13854	0.343182	6.23149	4.62014e-10	7.22945e-09
BnA02g0077290.1	257.978	1.07326	0.170212	6.30542	2.87416e-10	4.64422e-09
BnA02g0077410.1	305.922	1.13339	0.213183	5.31651	1.05777e-07	1.18819e-06
BnA02g0077420.1	53.8166	1.39233	0.443557	3.139	0.00169524	0.00780867
BnA02g0077770.1	39.2803	2.00243	0.558022	3.58844	0.000332663	0.00187571
BnA02g0077930.1	339.293	6.0198	0.76618	7.8569	3.93762e-15	1.12789e-13
BnA02g0078380.1	650.045	2.48723	0.32823	7.57771	3.51715e-14	9.05199e-13
BnA02g0078460.1	1153.02	1.1149	0.231971	4.8062	1.53825e-06	1.41522e-05
BnA02g0078530.1	736.62	1.42227	0.203868	6.97642	3.02794e-12	6.26561e-11
BnA02g0078550.1	610.718	1.41904	0.241306	5.88066	4.08646e-09	5.61852e-08
BnA02g0078560.1	254.459	1.43802	0.233337	6.16284	7.14537e-10	1.09158e-08
BnA02g0078670.1	3.29066	4.09974	1.14243	3.58861	0.000332452	0.00187469
BnA02g0079340.1	442.681	1.60658	0.410831	3.91056	9.20837e-05	0.000595472
BnA02g0080120.1	4.64314	4.08774	1.16238	3.51669	0.000436959	0.00238931
BnA02g0080290.1	19.6832	6.99351	1.025	6.82291	8.92131e-12	1.74123e-10
BnA02g0080430.1	497.728	2.4283	0.328334	7.39582	1.40543e-13	3.37732e-12
BnA02g0080880.1	172.32	1.61192	0.26957	5.97958	2.23716e-09	3.19592e-08
BnA02g0081010.1	133.179	1.1875	0.30365	3.91076	9.20058e-05	0.000595138
BnA02g0081450.1	26.5986	2.33055	0.679988	3.42734	0.000609532	0.00320711
BnA02g0081630.1	113.581	1.14915	0.323493	3.55232	0.000381845	0.00212113
BnA02g0081680.1	1011.59	2.53545	0.499531	5.07566	3.86146e-07	3.95353e-06
BnA02g0082240.1	106.007	1.75564	0.365428	4.80434	1.55266e-06	1.42699e-05
BnA02g0082250.1	7.57459	3.4672	1.07239	3.23316	0.00122428	0.00590391
BnA02g0082260.1	21.8339	5.50382	0.881013	6.24715	4.1801e-10	6.58419e-09
BnA02g0082930.1	1285.41	2.11326	0.514568	4.10686	4.01072e-05	0.000280266
BnA02g0083220.1	83.1921	2.08643	0.635314	3.28408	0.00102315	0.00504247
BnA02g0083450.1	1395.26	1.66895	0.166557	10.0203	1.24148e-23	8.06842e-22
BnA02g0083730.1	127.004	7.99615	0.77581	10.3068	6.56217e-25	4.71554e-23
BnA02g0083890.1	48.583	1.80467	0.437664	4.1234	3.73316e-05	0.000262949
BnA02g0083910.1	454.036	1.28672	0.33288	3.86541	0.000110901	0.000703561
BnA02g0083990.1	28.4569	5.24991	0.802414	6.54265	6.0439e-11	1.06173e-09
BnA02g0084480.1	28.9199	2.76874	0.613963	4.50961	6.49456e-06	5.34555e-05
BnA02g0084710.1	76.4487	1.98993	0.530414	3.75166	0.000175665	0.00106263
BnA02g0085120.1	10.8526	3.9592	0.966952	4.09451	4.2306e-05	0.000294235
BnA02g0085830.1	34.1426	3.80997	0.901573	4.22592	2.37971e-05	0.000174635
BnA02g0086180.1	8.63505	3.95121	1.02324	3.86145	0.000112716	0.000712924
BnA02g0087070.1	247.417	4.22888	1.1167	3.78694	0.000152513	0.000936888
BnA02g0087180.1	111.595	4.48321	1.01157	4.43192	9.33959e-06	7.45998e-05
BnA02g0088180.1	251.65	6.95853	0.631737	11.0149	3.23848e-28	3.07313e-26
BnA02g0088190.1	5.57738	4.20835	1.16347	3.61708	0.000297946	0.00169932
BnA02g0088220.1	6.84388	4.26255	1.08532	3.92745	8.5853e-05	0.000558257
BnA02g0088240.1	157.31	6.51621	0.569754	11.4369	2.73544e-30	3.0385e-28
BnA02g0088250.1	44.2886	6.65169	0.865901	7.68182	1.56843e-14	4.19725e-13
BnA02g0088260.1	96.7805	3.30413	0.855424	3.86256	0.000112203	0.000709972
BnA02g0088280.1	531.578	1.51999	0.331072	4.59111	4.40886e-06	3.73467e-05
BnA02g0088420.1	634.528	4.16869	0.416126	10.0179	1.27232e-23	8.24288e-22
BnA02g0088510.1	95.1234	3.14758	0.682462	4.61209	3.98637e-06	3.4094e-05
BnA02g0088650.1	102.353	2.95516	0.653919	4.51915	6.2087e-06	5.12595e-05
BnA02g0088790.1	5057.23	1.39586	0.371765	3.75467	0.000173569	0.0010514
BnA02g0088910.1	74.8714	1.74694	0.487429	3.58399	0.000338389	0.00190314
BnA02g0088970.1	32.5801	1.90163	0.521835	3.64412	0.000268305	0.00154637
BnA02g0089590.1	76.5922	1.07275	0.334627	3.2058	0.00134688	0.00640774
BnA02g0089610.1	17.3621	3.19845	0.986571	3.24199	0.001187	0.00574699
BnA02g0089750.1	57.0737	3.02529	0.497827	6.077	1.22452e-09	1.81163e-08
BnA02g0089980.1	38.0734	2.86298	0.704236	4.06537	4.79555e-05	0.000329563
BnA02g0090060.1	176.583	1.03845	0.285121	3.64213	0.000270393	0.00155608
BnA03g0090230.1	38.3353	2.91511	0.565346	5.15633	2.5184e-07	2.66351e-06
BnA03g0090250.1	513.744	1.63355	0.15579	10.4856	1.00632e-25	7.82183e-24
BnA03g0090270.1	1456.82	1.03313	0.217701	4.74564	2.07851e-06	1.87135e-05
BnA03g0090300.1	2309.42	1.30253	0.207063	6.29051	3.16431e-10	5.08134e-09
BnA03g0090370.1	541.536	3.09614	0.222795	13.8968	6.62657e-44	1.96169e-41
BnA03g0090460.1	55.2417	5.73116	0.86529	6.6234	3.51025e-11	6.33741e-10
BnA03g0090470.1	644.846	1.15358	0.361739	3.18898	0.00142773	0.00674522
BnA03g0090490.1	5182.36	1.11053	0.204085	5.44152	5.28268e-08	6.23512e-07
BnA03g0090560.1	195.917	1.38543	0.236972	5.84637	5.02422e-09	6.81099e-08
BnA03g0090580.1	2931.39	2.66047	0.285587	9.3158	1.21039e-20	5.9435e-19
BnA03g0090660.1	1241.25	1.86987	0.148386	12.6014	2.07328e-36	3.82912e-34
BnA03g0090820.1	30.8914	1.96736	0.45001	4.37181	1.23221e-05	9.59454e-05
BnA03g0090900.1	264.968	1.11601	0.194515	5.7374	9.61384e-09	1.25967e-07
BnA03g0091010.1	1152.21	1.30352	0.152867	8.52715	1.49992e-17	5.51298e-16
BnA03g0091090.1	1394.12	1.66113	0.145687	11.4021	4.08354e-30	4.44811e-28
BnA03g0091260.1	59.8293	1.25826	0.3723	3.3797	0.000725652	0.00373269
BnA03g0091300.1	183.346	1.99224	0.455092	4.37768	1.19952e-05	9.36354e-05
BnA03g0091370.1	676.728	1.13286	0.363315	3.11811	0.00182015	0.00830612
BnA03g0091380.1	340.162	1.02788	0.160555	6.40205	1.53302e-10	2.5635e-09
BnA03g0091390.1	380.606	1.05874	0.183527	5.76884	7.98193e-09	1.05908e-07
BnA03g0091440.1	135.97	1.43199	0.272793	5.24937	1.52618e-07	1.67185e-06
BnA03g0091690.1	90.5624	2.80801	0.574582	4.88704	1.02361e-06	9.71046e-06
BnA03g0091710.1	40.6454	5.61314	0.868443	6.46346	1.02337e-10	1.74909e-09
BnA03g0091740.1	208.391	1.91815	0.248167	7.72927	1.08167e-14	2.95081e-13
BnA03g0091750.1	1348.09	1.48386	0.196315	7.55855	4.07577e-14	1.0429e-12
BnA03g0091770.1	123.546	1.32908	0.302269	4.39701	1.09753e-05	8.62731e-05
BnA03g0091820.1	177.144	2.40042	0.301533	7.96071	1.71055e-15	5.14754e-14
BnA03g0091870.1	328.881	1.26642	0.191945	6.59784	4.17184e-11	7.47512e-10
BnA03g0091890.1	158.586	2.08308	0.267244	7.79467	6.45774e-15	1.8153e-13
BnA03g0092010.1	122.123	2.5144	0.391879	6.41627	1.39655e-10	2.34863e-09
BnA03g0092050.1	562.939	1.96007	0.156353	12.5362	4.73285e-36	8.51239e-34
BnA03g0092150.1	516.755	1.34644	0.226309	5.94954	2.68897e-09	3.79752e-08
BnA03g0092210.1	125.857	2.48705	0.466224	5.33445	9.58341e-08	1.08477e-06
BnA03g0092270.1	155.282	1.23661	0.33764	3.66252	0.000249746	0.0014508
BnA03g0092280.1	506.094	1.53846	0.171015	8.99604	2.34002e-19	1.01528e-17
BnA03g0092340.1	246.702	1.16078	0.251121	4.62238	3.79362e-06	3.25451e-05
BnA03g0092350.1	438.451	1.63541	0.244511	6.68847	2.25516e-11	4.1638e-10
BnA03g0092390.1	172.755	5.03407	1.02339	4.919	8.69861e-07	8.33372e-06
BnA03g0092550.1	124.418	1.03042	0.235113	4.38266	1.1724e-05	9.17503e-05
BnA03g0092650.1	70.3154	3.39391	0.49942	6.79571	1.07784e-11	2.08202e-10
BnA03g0092670.1	1695.73	1.61786	0.12144	13.3223	1.71741e-40	4.16698e-38
BnA03g0092710.1	113.355	2.11961	0.523998	4.04507	5.23069e-05	0.00035689
BnA03g0092790.1	304.319	1.40781	0.227115	6.19867	5.69408e-10	8.81848e-09
BnA03g0093100.1	90.0282	5.56984	0.710812	7.83588	4.65569e-15	1.32621e-13
BnA03g0093230.1	107.665	1.05234	0.277886	3.78694	0.000152516	0.000936888
BnA03g0093270.1	211.91	1.37782	0.279464	4.93024	8.2129e-07	7.91496e-06
BnA03g0093290.1	275.188	1.77383	0.422468	4.19872	2.6843e-05	0.000195022
BnA03g0093330.1	116.92	1.56897	0.466696	3.36187	0.000774159	0.00394482
BnA03g0093390.1	447.33	1.15814	0.169788	6.82109	9.03533e-12	1.76126e-10
BnA03g0093400.1	346.458	1.97866	0.292489	6.76492	1.33381e-11	2.54155e-10
BnA03g0093430.1	166.636	1.16584	0.196846	5.92262	3.1685e-09	4.42325e-08
BnA03g0093530.1	8.92898	3.51697	1.10672	3.17785	0.00148373	0.00697091
BnA03g0093600.1	86.6116	1.20501	0.306471	3.93188	8.42844e-05	0.000548576
BnA03g0093610.1	491.652	1.20481	0.245814	4.90129	9.52102e-07	9.07107e-06
BnA03g0093630.1	139.547	4.68162	0.38721	12.0906	1.1837e-33	1.72322e-31
BnA03g0093660.1	364.966	1.13611	0.199938	5.68231	1.32891e-08	1.70371e-07
BnA03g0093690.1	378.607	1.58152	0.28094	5.62937	1.8087e-08	2.27961e-07
BnA03g0093740.1	359.42	3.13832	0.60974	5.14699	2.64703e-07	2.79098e-06
BnA03g0093760.1	356.694	1.4523	0.240742	6.0326	1.61346e-09	2.35383e-08
BnA03g0093770.1	285.402	2.0487	0.211628	9.6807	3.64228e-22	2.07506e-20
BnA03g0093800.1	489.264	1.08436	0.109117	9.93761	2.85585e-23	1.80669e-21
BnA03g0093910.1	490.21	1.06391	0.234387	4.53912	5.6489e-06	4.69762e-05
BnA03g0093920.1	88.2107	1.29541	0.357263	3.62594	0.000287915	0.00164879
BnA03g0093960.1	247.407	1.0894	0.265242	4.1072	4.00483e-05	0.000279917
BnA03g0093980.1	576.781	1.64444	0.490245	3.35431	0.000795627	0.00404322
BnA03g0094220.1	68.6292	1.94402	0.435808	4.46072	8.16859e-06	6.59704e-05
BnA03g0094430.1	76.1527	1.42949	0.400558	3.56876	0.000358671	0.00200627
BnA03g0094450.1	454.486	1.21807	0.149814	8.13053	4.27425e-16	1.36738e-14
BnA03g0094460.1	438.093	1.33584	0.189636	7.04424	1.86478e-12	3.94313e-11
BnA03g0094480.1	1668.91	1.60307	0.295706	5.42116	5.92136e-08	6.94259e-07
BnA03g0094900.1	28.2062	1.6728	0.50572	3.30776	0.000940461	0.00468836
BnA03g0094920.1	257.41	1.27503	0.222735	5.72443	1.03779e-08	1.35348e-07
BnA03g0094960.1	457.469	1.13737	0.197104	5.77038	7.90936e-09	1.05035e-07
BnA03g0095190.1	233.769	1.43945	0.42169	3.41353	0.00064126	0.00335181
BnA03g0095200.1	236.656	1.19126	0.180273	6.6081	3.89278e-11	7.00554e-10
BnA03g0095220.1	115.765	1.15574	0.259059	4.46127	8.14736e-06	6.58075e-05
BnA03g0095290.1	309.172	1.34238	0.241269	5.56385	2.63886e-08	3.24784e-07
BnA03g0095300.1	532.463	1.32546	0.127131	10.4259	1.888e-25	1.41249e-23
BnA03g0095310.1	1096.21	1.31218	0.111882	11.7282	9.13709e-32	1.14206e-29
BnA03g0095340.1	8.25925	5.14621	1.00745	5.10815	3.25328e-07	3.37611e-06
BnA03g0095460.1	44.1832	2.65925	0.476255	5.58368	2.35482e-08	2.91974e-07
BnA03g0095560.1	322.846	1.02563	0.171131	5.99324	2.05705e-09	2.95089e-08
BnA03g0095600.1	628.854	1.94621	0.181963	10.6956	1.0669e-26	8.93241e-25
BnA03g0095610.1	884.127	1.26412	0.229902	5.49849	3.83066e-08	4.62632e-07
BnA03g0095620.1	276.284	1.82367	0.296657	6.14741	7.87599e-10	1.19552e-08
BnA03g0095750.1	1388.87	1.67675	0.24716	6.78404	1.16858e-11	2.24189e-10
BnA03g0095810.1	397.744	1.73521	0.193682	8.95908	3.274e-19	1.40281e-17
BnA03g0095840.1	645.684	1.2226	0.129431	9.44593	3.52254e-21	1.83918e-19
BnA03g0095850.1	285.677	1.76744	0.43593	4.05442	5.02579e-05	0.000343896
BnA03g0095880.1	130.519	3.17805	0.290699	10.9324	8.06495e-28	7.41436e-26
BnA03g0097280.1	5.82581	3.65727	0.988921	3.69824	0.000217098	0.00128156
BnA03g0097290.1	27.2741	6.21208	1.01399	6.12637	8.99067e-10	1.35372e-08
BnA03g0097450.1	38.4194	5.47415	1.02348	5.34856	8.86581e-08	1.00797e-06
BnA03g0097970.1	99.2614	3.83262	0.87943	4.35807	1.31212e-05	0.000101757
BnA03g0098380.1	164.267	1.11176	0.219653	5.06143	4.16125e-07	4.2283e-06
BnA03g0098400.1	86.2057	2.7938	0.592756	4.71324	2.43808e-06	2.1664e-05
BnA03g0098410.1	190.161	1.23784	0.300234	4.12291	3.7412e-05	0.000263395
BnA03g0099210.1	474.448	2.16975	0.211131	10.2768	8.96575e-25	6.37609e-23
BnA03g0099650.1	12.2563	5.31499	0.995174	5.34077	9.25545e-08	1.04957e-06
BnA03g0099830.1	315.896	2.89672	0.469674	6.16751	6.93753e-10	1.06219e-08
BnA03g0100100.1	331.665	7.25592	0.776336	9.34637	9.0711e-21	4.52247e-19
BnA03g0100340.1	133.523	1.30262	0.279299	4.6639	3.10273e-06	2.70493e-05
BnA03g0100380.1	377.46	1.92426	0.406452	4.73429	2.19819e-06	1.97079e-05
BnA03g0100650.1	53.5068	2.23317	0.444708	5.02165	5.12283e-07	5.11053e-06
BnA03g0101120.1	910.531	1.82127	0.452471	4.02516	5.69361e-05	0.000385626
BnA03g0101140.1	142.926	1.65792	0.377253	4.39473	1.10912e-05	8.71399e-05
BnA03g0101310.1	51.3492	3.96231	0.58719	6.74791	1.49991e-11	2.84142e-10
BnA03g0101830.1	15.6317	5.37267	1.06969	5.02264	5.09667e-07	5.08525e-06
BnA03g0102320.1	7.86273	4.39411	1.13873	3.85879	0.000113949	0.000720431
BnA03g0102700.1	124.167	3.52257	0.662834	5.31441	1.07003e-07	1.2013e-06
BnA03g0102770.1	5.7339	4.85225	1.17995	4.11224	3.91837e-05	0.000274525
BnA03g0102820.1	315.183	1.29463	0.249898	5.18063	2.21138e-07	2.36631e-06
BnA03g0102850.1	151.506	7.00212	0.61774	11.3351	8.79716e-30	9.28821e-28
BnA03g0102880.1	17.0325	2.21864	0.664575	3.33843	0.000842533	0.0042592
BnA03g0102890.1	543.864	2.5853	0.458374	5.64016	1.69897e-08	2.14831e-07
BnA03g0102910.1	43.5695	6.26513	0.960124	6.52534	6.78487e-11	1.18584e-09
BnA03g0102920.1	230.699	6.68389	0.46549	14.3588	9.37771e-47	3.24139e-44
BnA03g0102940.1	17.0869	3.63459	0.853596	4.25797	2.06288e-05	0.000153276
BnA03g0102950.1	10.9563	4.7673	0.933973	5.10432	3.31978e-07	3.43762e-06
BnA03g0102960.1	346.059	9.65166	0.727895	13.2597	3.96526e-40	9.32832e-38
BnA03g0102970.1	29.996	3.73541	1.05051	3.55582	0.000376804	0.00209632
BnA03g0103010.1	51.0639	3.27418	0.458656	7.13864	9.42619e-13	2.05355e-11
BnA03g0103570.1	20.0223	2.88098	0.701637	4.10607	4.02439e-05	0.000281189
BnA03g0103600.1	275.61	1.72501	0.270599	6.3748	1.83206e-10	3.02916e-09
BnA03g0103720.1	69.2344	1.47264	0.279898	5.26135	1.43e-07	1.57205e-06
BnA03g0103800.1	45.1292	2.333	0.716025	3.25827	0.00112095	0.00546827
BnA03g0104000.1	6.94922	3.05943	0.994235	3.07717	0.00208977	0.0093591
BnA03g0104110.1	52.6843	1.53333	0.480317	3.19233	0.00141129	0.00667621
BnA03g0104230.1	73.2581	2.5534	0.731718	3.48959	0.00048376	0.00261569
BnA03g0104730.1	150.387	1.10148	0.229882	4.79151	1.65533e-06	1.51535e-05
BnA03g0104890.1	80.993	2.20032	0.685416	3.2102	0.00132642	0.00632453
BnA03g0105080.1	62.639	1.85675	0.53466	3.47276	0.000515128	0.00276039
BnA03g0105120.1	18.6191	4.5846	0.894112	5.12754	2.93546e-07	3.06738e-06
BnA03g0105650.1	159.328	2.09846	0.502042	4.17986	2.91692e-05	0.000210268
BnA03g0105680.1	121.988	3.93146	0.766009	5.1324	2.86076e-07	2.99539e-06
BnA03g0107480.1	6.81851	4.03918	1.05025	3.84594	0.000120092	0.000755105
BnA03g0107560.1	73.3031	3.79838	0.7121	5.33405	9.60466e-08	1.08676e-06
BnA03g0108350.1	218.92	1.67089	0.371738	4.49482	6.96299e-06	5.69851e-05
BnA03g0108600.1	64.5793	1.54633	0.40121	3.85417	0.000116122	0.000732744
BnA03g0109300.1	10.3391	6.54374	0.985499	6.64002	3.1363e-11	5.69218e-10
BnA03g0109910.1	33.5367	5.75997	0.868513	6.63199	3.31181e-11	5.99489e-10
BnA03g0109990.1	163.992	1.05961	0.284181	3.72865	0.000192508	0.00115224
BnA03g0110180.1	125.002	1.3547	0.283968	4.7706	1.83674e-06	1.66775e-05
BnA03g0110340.1	44.7507	1.75299	0.502539	3.48827	0.000486157	0.00262653
BnA03g0110740.1	52.3469	2.18699	0.688063	3.17848	0.0014805	0.00695956
BnA03g0110830.1	16.3375	2.90966	0.758249	3.83734	0.000124377	0.000779193
BnA03g0111490.1	64.493	1.5212	0.421999	3.60475	0.000312454	0.00177324
BnA03g0111640.1	233.055	6.33321	0.79363	7.98005	1.46276e-15	4.42394e-14
BnA03g0111780.1	12.6485	5.04388	1.06664	4.72877	2.25881e-06	2.02133e-05
BnA03g0112190.1	47.7319	2.61604	0.638991	4.09401	4.23972e-05	0.000294803
BnA03g0112360.1	757.087	6.61841	0.338004	19.5809	2.2517e-85	5.57259e-82
BnA03g0112420.1	10.8888	2.85826	0.751397	3.80393	0.000142419	0.000880722
BnA03g0112440.1	46.4627	2.88323	0.409808	7.03556	1.9846e-12	4.18361e-11
BnA03g0113740.1	15.2633	2.20402	0.699614	3.15033	0.00163084	0.00755646
BnA03g0114150.1	11.4571	4.18966	1.04803	3.99765	6.39737e-05	0.000428043
BnA03g0114330.1	229.655	1.2906	0.217446	5.93527	2.93355e-09	4.11942e-08
BnA03g0114420.1	5.13192	3.66028	1.13764	3.21744	0.00129339	0.00618991
BnA03g0114430.1	5.25313	5.4024	1.10433	4.89199	9.982e-07	9.48123e-06
BnA03g0115390.1	35.2641	6.44016	0.985497	6.53494	6.36361e-11	1.11441e-09
BnA03g0115490.1	137.742	2.03785	0.363726	5.6027	2.11041e-08	2.64104e-07
BnA03g0115820.1	5.00337	4.03891	1.24729	3.23816	0.00120304	0.00581374
BnA03g0115980.1	421.925	1.05007	0.222396	4.72162	2.33969e-06	2.08677e-05
BnA03g0116110.1	13.5189	5.44398	0.975094	5.58303	2.36369e-08	2.92956e-07
BnA03g0116120.1	4.3805	3.98891	1.22199	3.26427	0.00109748	0.00536394
BnA03g0116130.1	25.3015	3.30161	0.656574	5.02854	4.94216e-07	4.94383e-06
BnA03g0116340.1	40.1515	1.73314	0.495314	3.49906	0.000466896	0.00253598
BnA03g0116400.1	77.2809	2.41443	0.377194	6.40103	1.54331e-10	2.57862e-09
BnA03g0116410.1	441.49	1.31888	0.372267	3.54285	0.000395833	0.002189
BnA03g0116630.1	197.667	6.31081	0.566015	11.1495	7.19797e-29	7.08021e-27
BnA03g0117060.1	83.5207	1.66473	0.512292	3.24958	0.00115577	0.00561512
BnA03g0117390.1	12.3212	5.07043	0.966148	5.24809	1.53687e-07	1.68267e-06
BnA03g0117580.1	89.7723	1.44923	0.391818	3.69874	0.00021667	0.00127953
BnA03g0117840.1	174.502	1.35699	0.196092	6.92016	4.51138e-12	9.1516e-11
BnA03g0118080.1	16.5302	2.72375	0.835195	3.26121	0.00110938	0.00541785
BnA03g0118370.1	148	2.05416	0.547548	3.75156	0.000175739	0.00106297
BnA03g0118380.1	307.356	1.76208	0.35036	5.02936	4.92125e-07	4.92451e-06
BnA03g0118400.1	6.72666	4.31143	1.23175	3.50025	0.00046482	0.00252601
BnA03g0118430.1	288.093	3.67825	0.456119	8.06423	7.36977e-16	2.28788e-14
BnA03g0118470.1	240.808	1.02968	0.21662	4.75339	2.0003e-06	1.80514e-05
BnA03g0119230.1	201.479	3.435	0.529876	6.48265	9.01271e-11	1.55241e-09
BnA03g0119530.1	1004.02	1.11673	0.212627	5.25207	1.50396e-07	1.64926e-06
BnA03g0119550.1	33.9808	2.84894	0.678478	4.19902	2.68077e-05	0.000194788
BnA03g0119980.1	55.9066	2.48843	0.557468	4.46381	8.05152e-06	6.50928e-05
BnA03g0120110.1	152.324	1.5326	0.332797	4.60522	4.12033e-06	3.51142e-05
BnA03g0120130.1	42.0877	4.32221	0.969717	4.45718	8.30432e-06	6.6918e-05
BnA03g0120680.1	47.5821	3.09925	0.495875	6.25007	4.10274e-10	6.47223e-09
BnA03g0121680.1	38.5676	3.03975	0.721022	4.21589	2.48791e-05	0.00018195
BnA03g0121750.1	3.86318	3.84676	1.17383	3.2771	0.00104878	0.00515281
BnA03g0121880.1	57.5237	2.69518	0.855974	3.14867	0.00164017	0.00759193
BnA03g0121930.1	97.4466	1.21365	0.385549	3.14784	0.0016448	0.0076069
BnA03g0121970.1	368.54	1.57002	0.309731	5.06897	3.99968e-07	4.08155e-06
BnA03g0122210.1	74.4022	4.36996	0.933939	4.67907	2.88184e-06	2.5284e-05
BnA03g0122670.1	510.882	1.47247	0.310883	4.73641	2.17534e-06	1.952e-05
BnA03g0123030.1	28.6826	3.64808	0.675903	5.39735	6.76336e-08	7.84654e-07
BnA03g0123540.1	214.054	1.55663	0.413955	3.76037	0.000169662	0.00103055
BnA03g0124440.1	47.5833	3.53647	0.734288	4.81618	1.4633e-06	1.35128e-05
BnA03g0124450.1	50.2381	2.39119	0.652788	3.66304	0.000249239	0.0014485
BnA03g0124650.1	135.613	1.17414	0.317931	3.69305	0.000221578	0.00130452
BnA03g0124730.1	189.839	2.1945	0.479716	4.57457	4.77197e-06	4.01477e-05
BnA03g0125630.1	1233.69	2.4435	0.214438	11.3949	4.43356e-30	4.81243e-28
BnA03g0125750.1	78.6704	1.65059	0.526848	3.13296	0.00173054	0.00795057
BnA03g0126120.1	200.374	1.88802	0.311414	6.06274	1.3382e-09	1.96992e-08
BnA03g0126800.1	59.7784	2.35785	0.62393	3.77903	0.000157438	0.000964056
BnA03g0127830.1	21.2649	6.84495	0.933631	7.33154	2.27527e-13	5.34243e-12
BnA03g0127980.1	39.8042	4.93071	0.921346	5.35163	8.71636e-08	9.92254e-07
BnA03g0127990.1	109.885	1.69516	0.491632	3.44803	0.000564692	0.00299358
BnA03g0128100.1	8.31472	4.82497	1.03284	4.67155	2.98939e-06	2.61349e-05
BnA03g0128360.1	10.3294	4.17302	1.00033	4.17164	3.0241e-05	0.000217449
BnA03g0128380.1	51.0158	2.72612	0.750511	3.63235	0.000280848	0.00161161
BnA03g0128690.1	224.694	1.05412	0.267599	3.9392	8.1755e-05	0.000534136
BnA03g0128910.1	218.186	1.28309	0.344742	3.72188	0.000197742	0.001179
BnA03g0129480.1	24.1322	2.84343	0.785578	3.61953	0.000295138	0.00168532
BnA03g0129680.1	140.051	2.24709	0.4141	5.42645	5.74872e-08	6.75041e-07
BnA03g0129870.1	210.583	1.76017	0.481907	3.65251	0.000259693	0.00150163
BnA03g0129930.1	63.9987	7.23372	0.734656	9.8464	7.1046e-23	4.3095e-21
BnA03g0130200.1	39.7506	2.32838	0.698631	3.33277	0.000859849	0.00433216
BnA03g0131030.1	78.2292	3.89673	0.642555	6.06444	1.32417e-09	1.95066e-08
BnA03g0131400.1	105.8	1.84401	0.367909	5.01213	5.38302e-07	5.34853e-06
BnA03g0131690.1	31.0272	2.48891	0.588829	4.22687	2.36961e-05	0.000173976
BnA03g0131700.1	312.29	1.29238	0.168335	7.67742	1.62322e-14	4.33076e-13
BnA03g0132350.1	62.7829	1.56334	0.470166	3.32509	0.000883912	0.00443756
BnA03g0132520.1	7.7181	4.97504	0.967284	5.14331	2.69941e-07	2.84233e-06
BnA03g0132730.1	1029.98	1.63741	0.248201	6.5971	4.19286e-11	7.51061e-10
BnA03g0132800.1	181.454	1.33514	0.318601	4.19064	2.78166e-05	0.000201432
BnA03g0132950.1	14.2916	6.22983	0.961759	6.47754	9.32329e-11	1.60145e-09
BnA03g0134270.1	55.4736	1.92399	0.30382	6.33265	2.40987e-10	3.93303e-09
BnA03g0134710.1	11.4797	4.73337	1.03297	4.58229	4.59921e-06	3.88104e-05
BnA03g0134730.1	7.98726	3.44223	1.0342	3.32842	0.00087341	0.00439197
BnA03g0134820.1	27.7391	4.14766	0.938032	4.42166	9.79442e-06	7.78909e-05
BnA03g0134830.1	106.828	5.93152	0.886569	6.69043	2.22523e-11	4.11714e-10
BnA03g0135020.1	6.27307	3.0995	0.886075	3.49801	0.000468743	0.00254467
BnA03g0135510.1	144.185	1.91696	0.304086	6.30399	2.90075e-10	4.68596e-09
BnA03g0135930.1	16.9829	3.43339	0.811078	4.23312	2.30476e-05	0.000169517
BnA03g0135940.1	84.4564	3.49981	1.1437	3.06008	0.00221279	0.00982756
BnA03g0136040.1	977.695	3.58203	0.206451	17.3505	1.95438e-67	2.09044e-64
BnA03g0136080.1	454.193	1.54874	0.489061	3.16676	0.00154149	0.00720397
BnA03g0136940.1	7.04704	2.26263	0.70348	3.21634	0.00129837	0.00620946
BnA03g0137500.1	107.693	2.01686	0.25458	7.92229	2.33167e-15	6.89924e-14
BnA03g0137620.1	71.7502	3.6484	0.422976	8.62554	6.37917e-18	2.43033e-16
BnA03g0138140.1	17141	1.12063	0.341108	3.28527	0.00101885	0.00502448
BnA03g0138280.1	49.9375	4.23983	0.723778	5.85792	4.68712e-09	6.37776e-08
BnA03g0138290.1	3.33973	3.70433	1.20718	3.06857	0.00215083	0.00960104
BnA03g0138430.1	17.9904	3.88156	0.875889	4.43156	9.35523e-06	7.47054e-05
BnA03g0138440.1	199.066	1.70101	0.202931	8.38224	5.19295e-17	1.80705e-15
BnA03g0138770.1	190.217	5.03491	0.675288	7.45594	8.92291e-14	2.19075e-12
BnA03g0138820.1	532.823	2.13503	0.299864	7.11999	1.07938e-12	2.33832e-11
BnA03g0138910.1	81.017	2.18867	0.38735	5.65037	1.60104e-08	2.03363e-07
BnA03g0139770.1	284.17	1.7173	0.257395	6.67187	2.52567e-11	4.64386e-10
BnA03g0140410.1	102.79	1.11542	0.299985	3.71826	0.000200599	0.00119408
BnA03g0140450.1	528.605	1.17774	0.178342	6.60381	4.00711e-11	7.2029e-10
BnA03g0140480.1	157.028	2.49735	0.461655	5.40956	6.31807e-08	7.36723e-07
BnA03g0140550.1	4.04399	3.46496	1.12763	3.07279	0.00212069	0.00948317
BnA03g0140620.1	71.2838	1.36986	0.445366	3.0758	0.00209936	0.00939797
BnA03g0140760.1	24.4636	4.02133	0.712111	5.64705	1.63225e-08	2.07154e-07
BnA03g0141120.1	66.0786	7.33545	0.920857	7.96589	1.64043e-15	4.94373e-14
BnA03g0141130.1	33.3303	3.60423	0.85218	4.22942	2.34289e-05	0.000172076
BnA03g0141260.1	111.872	7.08153	0.92044	7.69363	1.4302e-14	3.84229e-13
BnA03g0141300.1	318.327	1.01546	0.285242	3.55999	0.000370864	0.00206755
BnA03g0142100.1	23.1369	3.82603	0.491755	7.78036	7.23193e-15	2.02099e-13
BnA03g0142110.1	25.0422	2.62416	0.617357	4.25063	2.13169e-05	0.000157876
BnA03g0142210.1	28.0155	4.86237	0.809716	6.00504	1.91286e-09	2.76003e-08
BnA03g0142650.1	26.0634	3.12605	0.77501	4.03357	5.49368e-05	0.000373311
BnA03g0142670.1	93.99	1.47429	0.468632	3.14594	0.00165553	0.00764912
BnA03g0142760.1	4.33905	3.90324	1.14499	3.40896	0.000652102	0.00340015
BnA03g0142840.1	188.281	1.13393	0.356227	3.18316	0.00145678	0.00686255
BnA03g0142880.1	22.1357	4.29265	0.98919	4.33956	1.4277e-05	0.000109758
BnA03g0143630.1	548.419	1.00286	0.178179	5.62838	1.81913e-08	2.29183e-07
BnA03g0143760.1	12.1376	2.8568	0.744669	3.83634	0.000124881	0.000782035
BnA03g0144000.1	28.5482	1.63696	0.439117	3.72786	0.000193115	0.00115498
BnA03g0144060.1	46.1276	1.63922	0.430404	3.80856	0.000139777	0.00086646
BnA03g0144850.1	24.6881	3.29359	0.874163	3.76771	0.000164752	0.00100467
BnA03g0145220.1	241.812	7.47976	0.603691	12.39	2.95866e-35	4.93411e-33
BnA03g0145230.1	54.01	2.87422	0.611146	4.703	2.56372e-06	2.27054e-05
BnA03g0145460.1	40.5191	4.25665	0.600186	7.09222	1.31981e-12	2.83042e-11
BnA03g0145580.1	1132.16	1.07488	0.325273	3.30454	0.000951314	0.00473554
BnA03g0145670.1	151.064	2.55345	0.504848	5.05787	4.23964e-07	4.30214e-06
BnA03g0145690.1	94.7395	2.80094	0.650944	4.30289	1.68581e-05	0.000127603
BnA03g0145720.1	272.827	1.26088	0.275127	4.58292	4.58527e-06	3.87033e-05
BnA03g0146240.1	127.931	2.04239	0.539893	3.78295	0.000154979	0.000950061
BnA03g0146700.1	398.298	4.01411	0.922004	4.35368	1.33871e-05	0.000103618
BnA03g0147120.1	81.5099	1.58908	0.430413	3.69199	0.000222503	0.00130947
BnA03g0147280.1	157.804	1.51205	0.264884	5.70835	1.14078e-08	1.47721e-07
BnA03g0147320.1	132.862	1.02067	0.240136	4.25037	2.13419e-05	0.000158042
BnA03g0147960.1	898.301	1.20478	0.222962	5.40354	6.53395e-08	7.60177e-07
BnA03g0148420.1	1937.79	3.22308	0.41725	7.72459	1.12213e-14	3.05443e-13
BnA03g0149000.1	97.7267	4.73655	0.848004	5.58554	2.32981e-08	2.89105e-07
BnA03g0149860.1	22.567	2.87447	0.708733	4.05579	4.99654e-05	0.000342008
BnA03g0150090.1	20.2422	5.66895	0.872005	6.50106	7.97568e-11	1.38148e-09
BnA03g0150180.1	143.774	1.21089	0.312283	3.87755	0.000105513	0.000673425
BnA03g0150220.1	67.575	3.56863	0.724776	4.92377	8.48946e-07	8.15734e-06
BnA03g0150320.1	26.1954	4.88088	0.799595	6.1042	1.0332e-09	1.54483e-08
BnA03g0150590.1	343.925	1.17561	0.32263	3.64384	0.000268596	0.00154776
BnA03g0150640.1	39.316	1.83696	0.569681	3.22454	0.00126176	0.00605637
BnA03g0150730.1	348.188	1.52079	0.275419	5.52172	3.35699e-08	4.08056e-07
BnA03g0150780.1	12216.1	1.76083	0.328621	5.35825	8.40299e-08	9.5852e-07
BnA03g0150860.1	100.548	1.54984	0.388709	3.98716	6.68703e-05	0.000445353
BnA03g0150870.1	91.5617	1.21627	0.302733	4.01765	5.87802e-05	0.000396727
BnA03g0151060.1	364.281	2.5199	0.495282	5.08781	3.62231e-07	3.72967e-06
BnA03g0151200.1	18.8297	3.46558	0.644134	5.38021	7.43986e-08	8.56394e-07
BnA03g0151300.1	160.396	3.14518	0.288734	10.893	1.24474e-27	1.12264e-25
BnA03g0151920.1	2.56595	3.98562	1.22262	3.25989	0.00111457	0.00543994
BnA03g0152070.1	135.185	2.58219	0.741166	3.48396	0.000494059	0.00266294
BnA03g0152320.1	46.6576	4.13953	0.595109	6.95592	3.50259e-12	7.19246e-11
BnA03g0152480.1	126.861	2.36899	0.480274	4.93257	8.11531e-07	7.82823e-06
BnA03g0153590.1	88.653	2.05131	0.600732	3.41469	0.00063854	0.00333816
BnA03g0153940.1	93.6123	1.9088	0.385487	4.95167	7.35806e-07	7.15128e-06
BnA03g0154930.1	196.096	1.66364	0.463939	3.58591	0.000335905	0.00189167
BnA03g0155200.1	93.6839	3.2709	0.888039	3.68328	0.000230248	0.00134979
BnA03g0155220.1	406.728	2.06245	0.415033	4.96936	6.71759e-07	6.57009e-06
BnA03g0155240.1	199.449	2.0057	0.638036	3.14355	0.00166913	0.00770216
BnA03g0155340.1	114.763	5.19089	0.687604	7.54925	4.37773e-14	1.11509e-12
BnA03g0155570.1	89.3562	2.17575	0.618621	3.51709	0.000436306	0.00238595
BnA03g0155720.1	110.6	2.64796	0.601699	4.4008	1.07851e-05	8.49489e-05
BnA03g0156140.1	4.0105	3.73579	1.16314	3.21181	0.00131904	0.00629514
BnA03g0156170.1	686.388	1.95763	0.449855	4.3517	1.35087e-05	0.000104457
BnA03g0156320.1	12.8185	4.09562	1.04015	3.93755	8.23176e-05	0.000537414
BnA03g0156890.1	24.1351	5.73503	0.896926	6.39409	1.61504e-10	2.68975e-09
BnA03g0156930.1	424.301	1.66972	0.511425	3.26485	0.00109523	0.00535378
BnA03g0157250.1	127.439	2.16209	0.386062	5.60038	2.13886e-08	2.67178e-07
BnA03g0157370.1	18.4303	4.27915	0.914416	4.67966	2.87354e-06	2.52147e-05
BnA03g0157390.1	217.485	1.67111	0.32202	5.18945	2.1092e-07	2.2663e-06
BnA03g0157620.1	460.076	1.61256	0.478045	3.37325	0.000742871	0.00380828
BnA03g0158010.1	6.49174	3.37836	0.854775	3.95233	7.73925e-05	0.000508587
BnA03g0158140.1	150.06	1.05915	0.258497	4.09735	4.17909e-05	0.000290979
BnA04g0158750.1	159.43	3.28678	0.270585	12.1469	5.95538e-34	8.83611e-32
BnA04g0158850.1	576.042	1.17027	0.169384	6.90899	4.8812e-12	9.85013e-11
BnA04g0159340.1	36.0698	6.01465	0.851108	7.06685	1.58493e-12	3.37443e-11
BnA04g0159360.1	290.726	1.18609	0.377866	3.13892	0.00169571	0.00781027
BnA04g0159460.1	214.638	5.81029	0.351126	16.5476	1.6661e-61	1.30485e-58
BnA04g0159980.1	325.762	1.24997	0.38673	3.23215	0.00122861	0.00591929
BnA04g0160390.1	159.385	1.8259	0.36114	5.05593	4.28304e-07	4.33779e-06
BnA04g0160770.1	22.5029	1.88107	0.590904	3.18337	0.0014557	0.00686006
BnA04g0160870.1	51.1947	1.79399	0.402433	4.45786	8.27815e-06	6.67158e-05
BnA04g0161140.1	42.2356	2.33579	0.524619	4.45236	8.49313e-06	6.82883e-05
BnA04g0161200.1	65.4384	7.26702	0.823833	8.82099	1.13455e-18	4.60603e-17
BnA04g0161240.1	164.884	8.07608	0.689046	11.7207	9.98848e-32	1.24096e-29
BnA04g0161910.1	14.4949	4.97096	0.85259	5.83042	5.52873e-09	7.44759e-08
BnA04g0161930.1	10.3372	3.97571	0.799569	4.97232	6.61551e-07	6.47844e-06
BnA04g0162070.1	23.0144	5.91161	0.879464	6.72183	1.79457e-11	3.36766e-10
BnA04g0162080.1	46.6184	2.52921	0.523128	4.83478	1.33292e-06	1.24051e-05
BnA04g0162120.1	1154.4	1.4828	0.451695	3.28275	0.00102798	0.00506429
BnA04g0162160.1	259.076	1.0826	0.232785	4.65064	3.30899e-06	2.86978e-05
BnA04g0162210.1	2595.53	1.49228	0.255835	5.833	5.44405e-09	7.34632e-08
BnA04g0162220.1	52.4716	1.50365	0.419895	3.58102	0.00034225	0.00192206
BnA04g0162240.1	565.636	1.21012	0.220635	5.48472	4.1412e-08	4.96936e-07
BnA04g0162280.1	872.497	1.46312	0.314885	4.64653	3.37567e-06	2.92352e-05
BnA04g0162290.1	136.614	1.30537	0.271785	4.80296	1.5634e-06	1.43643e-05
BnA04g0162340.1	250.238	1.13423	0.280195	4.04799	5.16599e-05	0.000352748
BnA04g0162390.1	135.832	6.05443	0.79724	7.59424	3.09606e-14	8.01156e-13
BnA04g0162470.1	17.3745	4.07402	0.864353	4.71337	2.43648e-06	2.16529e-05
BnA04g0163460.1	9.45028	4.2529	1.13954	3.73211	0.000189879	0.00113826
BnA04g0163540.1	1380.22	2.44351	0.391767	6.23716	4.45594e-10	6.98843e-09
BnA04g0163570.1	321.367	1.13962	0.257922	4.41845	9.94105e-06	7.89655e-05
BnA04g0164910.1	100.771	1.42308	0.383837	3.70752	0.000209302	0.00124051
BnA04g0165180.1	80.9321	3.13474	0.543012	5.77288	7.79275e-09	1.03553e-07
BnA04g0165340.1	236.289	1.17108	0.377753	3.10013	0.00193438	0.0087652
BnA04g0165490.1	111.753	3.02978	0.658333	4.60219	4.18062e-06	3.55986e-05
BnA04g0165840.1	8.12436	4.28763	1.02138	4.19787	2.69431e-05	0.000195657
BnA04g0166530.1	48.5218	1.60177	0.480561	3.33313	0.000858734	0.00432766
BnA04g0167250.1	16.8498	3.51164	1.04994	3.34462	0.000823949	0.00417309
BnA04g0167510.1	135.294	3.00104	0.412269	7.27933	3.35493e-13	7.69645e-12
BnA04g0168280.1	183.242	1.82335	0.485977	3.75192	0.000175484	0.00106175
BnA04g0168520.1	43.936	5.61066	0.82054	6.83777	8.04372e-12	1.57991e-10
BnA04g0168540.1	10.0924	2.97045	0.887029	3.34877	0.000811716	0.00411616
BnA04g0168580.1	159.397	1.66546	0.321843	5.17478	2.28183e-07	2.43538e-06
BnA04g0169510.1	54.724	3.60423	0.704436	5.11647	3.11302e-07	3.23749e-06
BnA04g0169560.1	16.5463	5.65877	0.955466	5.92252	3.17036e-09	4.42485e-08
BnA04g0169640.1	54.1889	2.94265	0.552199	5.32896	9.87756e-08	1.11419e-06
BnA04g0169950.1	22.5174	4.43621	0.887196	5.00026	5.72518e-07	5.65579e-06
BnA04g0170460.1	87.8564	7.23093	0.774886	9.3316	1.04281e-20	5.15746e-19
BnA04g0170500.1	7.3182	3.74454	0.998295	3.75094	0.000176174	0.00106539
BnA04g0170950.1	161.212	3.18465	0.781336	4.0759	4.58371e-05	0.000316411
BnA04g0171550.1	128.85	2.55498	0.497788	5.13267	2.85661e-07	2.99207e-06
BnA04g0172080.1	118.386	1.34394	0.328056	4.09668	4.19123e-05	0.000291759
BnA04g0172370.1	179.559	1.07104	0.24285	4.41029	1.03233e-05	8.17084e-05
BnA04g0172670.1	3819.27	5.03177	0.515604	9.75899	1.68836e-22	9.88273e-21
BnA04g0172930.1	15.6131	2.87869	0.811589	3.54698	0.000389674	0.00215919
BnA04g0173200.1	120.151	1.18113	0.369643	3.19533	0.00139669	0.00661786
BnA04g0173930.1	5.99699	4.15786	1.0161	4.09197	4.27723e-05	0.000297245
BnA04g0174100.1	137.966	2.10469	0.495717	4.24575	2.17867e-05	0.000161105
BnA04g0174430.1	14.7826	3.41621	0.913575	3.73939	0.000184465	0.00110968
BnA04g0175470.1	3.40406	4.51211	1.2311	3.6651	0.000247238	0.00143817
BnA04g0175750.1	709.519	1.79422	0.354078	5.06732	4.03456e-07	4.11375e-06
BnA04g0176050.1	27.9558	2.23313	0.719576	3.1034	0.00191309	0.00868094
BnA04g0176280.1	190.03	4.60945	0.374748	12.3001	9.04098e-35	1.43429e-32
BnA04g0176920.1	95.4432	2.8703	0.742827	3.86402	0.000111535	0.000706611
BnA04g0177550.1	7.92187	3.88381	1.23132	3.15418	0.00160951	0.00747277
BnA04g0177610.1	523.289	2.12043	0.466926	4.54125	5.59207e-06	4.65349e-05
BnA04g0177820.1	1340.8	2.70412	0.875953	3.08706	0.00202148	0.00909605
BnA04g0178040.1	24.3542	3.71581	0.79997	4.64493	3.40186e-06	2.94373e-05
BnA04g0178140.1	20.3263	2.78607	0.847449	3.2876	0.00101047	0.00498713
BnA04g0179030.1	508.366	1.01234	0.24411	4.14708	3.36749e-05	0.000239538
BnA04g0179600.1	156.103	1.31076	0.337162	3.88761	0.000101235	0.000648534
BnA04g0179630.1	252.382	2.2187	0.327525	6.77413	1.25158e-11	2.39375e-10
BnA04g0179650.1	211.194	1.54217	0.277961	5.54813	2.8874e-08	3.53825e-07
BnA04g0179660.1	30.9818	2.39851	0.712085	3.36829	0.000756373	0.00386724
BnA04g0180020.1	88.8734	1.24382	0.349652	3.55729	0.0003747	0.0020865
BnA04g0180930.1	525.32	2.74441	0.525312	5.22434	1.74776e-07	1.89812e-06
BnA04g0180940.1	466.575	2.51089	0.384075	6.5375	6.25573e-11	1.09645e-09
BnA04g0181000.1	49.9291	4.51104	0.633607	7.11961	1.08231e-12	2.34383e-11
BnA04g0181740.1	34.6211	2.5841	0.713033	3.62409	0.000289977	0.00165983
BnA04g0181870.1	170.912	1.07678	0.286812	3.75429	0.000173837	0.00105276
BnA04g0181880.1	1343.12	1.26228	0.271429	4.65049	3.31141e-06	2.87148e-05
BnA04g0182110.1	195.262	2.65199	0.710619	3.73194	0.000190012	0.00113884
BnA04g0182220.1	17.5544	3.27573	0.882066	3.7137	0.000204253	0.00121349
BnA04g0182970.1	27.323	1.93001	0.537917	3.58793	0.000333312	0.00187903
BnA04g0183000.1	75.9415	1.5869	0.444872	3.5671	0.000360958	0.00201796
BnA04g0184010.1	61.3677	1.18292	0.30955	3.82143	0.00013268	0.00082619
BnA04g0184030.1	20.049	2.99595	0.84738	3.53555	0.00040693	0.00224455
BnA04g0184760.1	56.0873	3.38793	0.60042	5.64259	1.67513e-08	2.12164e-07
BnA04g0184790.1	1187.72	2.51619	0.438941	5.73242	9.90073e-09	1.29562e-07
BnA05g0185950.1	285.124	1.36686	0.25011	5.46504	4.62807e-08	5.51828e-07
BnA05g0186210.1	3720.08	1.14276	0.231903	4.92773	8.31913e-07	8.00487e-06
BnA05g0186290.1	522.338	1.70099	0.334178	5.09007	3.57927e-07	3.69089e-06
BnA05g0187890.1	6.12906	2.50309	0.808132	3.09738	0.00195238	0.00883268
BnA05g0188140.1	105.537	2.04182	0.507539	4.02298	5.74652e-05	0.000388827
BnA05g0188180.1	542.787	1.01153	0.21204	4.77048	1.83788e-06	1.66849e-05
BnA05g0189060.1	124.05	1.27046	0.363681	3.49333	0.000477035	0.00258311
BnA05g0189350.1	15.7352	4.46752	0.912889	4.89383	9.88947e-07	9.40183e-06
BnA05g0189460.1	34.2691	4.85041	0.848885	5.71387	1.10437e-08	1.43427e-07
BnA05g0189950.1	130.718	1.48162	0.236519	6.26426	3.74608e-10	5.95972e-09
BnA05g0190290.1	471.763	2.65772	0.327114	8.12476	4.48263e-16	1.43035e-14
BnA05g0190600.1	34.6788	2.55216	0.758169	3.36621	0.000762083	0.0038913
BnA05g0190700.1	332.799	1.10697	0.272808	4.05769	4.95612e-05	0.000339467
BnA05g0190780.1	13.8634	3.26332	0.859932	3.79486	0.000147727	0.000910089
BnA05g0190830.1	29.3137	3.65847	0.975027	3.75217	0.000175307	0.00106088
BnA05g0191010.1	276.428	1.45876	0.253018	5.76544	8.14469e-09	1.07837e-07
BnA05g0191280.1	24.7757	2.12311	0.589992	3.59854	0.000320011	0.00181098
BnA05g0191820.1	13.7544	3.16666	0.778648	4.06687	4.76484e-05	0.000327525
BnA05g0191830.1	88.6051	1.23694	0.327208	3.78028	0.000156651	0.00095981
BnA05g0192730.1	50.417	1.60187	0.46646	3.4341	0.000594522	0.00313773
BnA05g0193290.1	11.9614	3.84511	0.781442	4.92053	8.631e-07	8.27536e-06
BnA05g0193300.1	32.4572	4.97302	0.658947	7.54692	4.45678e-14	1.13289e-12
BnA05g0193900.1	290.114	1.67354	0.243822	6.86378	6.7063e-12	1.32861e-10
BnA05g0194720.1	138.339	1.2035	0.218798	5.50052	3.78679e-08	4.57692e-07
BnA05g0194910.1	108.523	2.41939	0.674905	3.58479	0.00033735	0.00189868
BnA05g0194920.1	21.4606	3.31047	1.00986	3.27816	0.00104488	0.0051373
BnA05g0194970.1	11.6311	5.22151	0.962318	5.42597	5.7641e-08	6.76719e-07
BnA05g0194990.1	63.3027	2.95385	0.522362	5.6548	1.56027e-08	1.9851e-07
BnA05g0195030.1	144.727	1.20029	0.373306	3.2153	0.00130308	0.00622665
BnA05g0195240.1	33.9264	2.41745	0.601333	4.02015	5.81608e-05	0.000392974
BnA05g0195770.1	128.182	8.61451	0.754275	11.4209	3.28764e-30	3.62584e-28
BnA05g0196670.1	69.6954	6.17036	0.839318	7.35164	1.95792e-13	4.6236e-12
BnA05g0197460.1	43.2282	1.20636	0.381339	3.16349	0.00155892	0.0072684
BnA05g0197650.1	59.3177	2.24092	0.674201	3.32382	0.00088794	0.00445597
BnA05g0197670.1	2.62244	3.99336	1.14298	3.49381	0.000476174	0.00257913
BnA05g0197750.1	251.072	1.00514	0.259088	3.87953	0.000104659	0.000668594
BnA05g0198280.1	66.0649	2.7599	0.430379	6.41272	1.42942e-10	2.39804e-09
BnA05g0198510.1	548.173	3.43613	0.772612	4.44743	8.69056e-06	6.97941e-05
BnA05g0199290.1	216.129	1.38995	0.214109	6.49179	8.482e-11	1.46385e-09
BnA05g0199620.1	7.31399	5.55063	1.14256	4.85805	1.1855e-06	1.11193e-05
BnA05g0199970.1	29.3869	2.08487	0.550416	3.78782	0.000151975	0.000933843
BnA05g0200060.1	171.503	2.7826	0.266559	10.4389	1.64634e-25	1.24069e-23
BnA05g0200070.1	160.672	1.53455	0.252113	6.08676	1.15222e-09	1.70957e-08
BnA05g0200540.1	31.2406	2.00913	0.504943	3.97892	6.92295e-05	0.000459532
BnA05g0200750.1	28.1053	1.82624	0.506111	3.60837	0.000308129	0.00175127
BnA05g0200780.1	189.714	1.04812	0.291013	3.60163	0.00031623	0.00179184
BnA05g0200870.1	557.012	1.92558	0.260245	7.39912	1.37094e-13	3.29665e-12
BnA05g0201190.1	18.5627	2.99798	0.836423	3.58428	0.000338004	0.00190184
BnA05g0201300.1	60.3475	3.02952	0.57611	5.25859	1.45165e-07	1.59432e-06
BnA05g0201540.1	113.814	3.20043	0.488327	6.55388	5.60629e-11	9.87662e-10
BnA05g0201590.1	29.5652	3.37242	1.07541	3.13593	0.00171312	0.00788275
BnA05g0201660.1	211.316	2.05934	0.317681	6.48242	9.02645e-11	1.55422e-09
BnA05g0201720.1	44.5273	3.66841	0.452575	8.10564	5.24691e-16	1.65207e-14
BnA05g0201920.1	213.99	1.25801	0.377883	3.3291	0.000871266	0.00438307
BnA05g0202060.1	31.4875	5.39611	0.692332	7.7941	6.48706e-15	1.82271e-13
BnA05g0202120.1	368.468	2.04042	0.376054	5.42586	5.76755e-08	6.76867e-07
BnA05g0202260.1	29.4956	6.13475	0.779514	7.86997	3.54738e-15	1.02084e-13
BnA05g0202610.1	19.9302	2.16906	0.706289	3.07106	0.00213298	0.00953262
BnA05g0203100.1	11.1179	3.66739	1.07066	3.42535	0.000614003	0.00322706
BnA05g0203630.1	10.6313	4.99788	0.925186	5.40203	6.58924e-08	7.65602e-07
BnA05g0203900.1	58.8424	2.48317	0.418948	5.92716	3.08217e-09	4.31343e-08
BnA05g0203970.1	813.045	1.7961	0.426263	4.2136	2.51336e-05	0.000183572
BnA05g0203980.1	1859.09	2.2492	0.580792	3.87264	0.000107661	0.000685861
BnA05g0204230.1	27.1596	4.18416	0.67961	6.1567	7.42751e-10	1.13133e-08
BnA05g0204340.1	71.3309	1.2478	0.305828	4.08008	4.50207e-05	0.000311157
BnA05g0204860.1	14.9831	4.26542	0.866144	4.92461	8.4529e-07	8.126e-06
BnA05g0204870.1	18.3481	4.61443	0.878178	5.25455	1.48387e-07	1.62839e-06
BnA05g0205190.1	104.631	7.19948	1.15096	6.25522	3.96964e-10	6.27987e-09
BnA05g0205500.1	183.614	1.33309	0.318781	4.18183	2.89169e-05	0.000208692
BnA05g0205660.1	11.6781	5.61315	0.947325	5.92526	3.11802e-09	4.36141e-08
BnA05g0205900.1	65.544	4.14253	0.406785	10.1836	2.34732e-24	1.61368e-22
BnA05g0205940.1	45.6717	1.90174	0.55609	3.41985	0.000626565	0.00328444
BnA05g0206310.1	8.895	4.45255	0.967241	4.60335	4.15741e-06	3.54107e-05
BnA05g0206360.1	118.191	1.73251	0.327399	5.29175	1.2115e-07	1.34911e-06
BnA05g0206950.1	45.6518	7.31123	0.935577	7.81467	5.51062e-15	1.55762e-13
BnA05g0207020.1	4.7803	3.13152	1.01634	3.08117	0.00206186	0.00924953
BnA05g0207030.1	98.2354	2.21027	0.51742	4.27171	1.93983e-05	0.000145003
BnA05g0207200.1	162.476	4.49833	0.370368	12.1456	6.0562e-34	8.9642e-32
BnA05g0207910.1	278.178	3.74231	0.39995	9.35694	8.20768e-21	4.11521e-19
BnA05g0207920.1	54.7213	3.42908	0.555955	6.16791	6.91995e-10	1.05976e-08
BnA05g0208260.1	119.518	7.54692	0.796448	9.47573	2.64909e-21	1.40207e-19
BnA05g0208540.1	166.046	1.64619	0.355972	4.62449	3.75517e-06	3.22242e-05
BnA05g0208640.1	400.571	1.20803	0.295273	4.09124	4.29076e-05	0.000298084
BnA05g0209180.1	18.2055	4.16467	0.7793	5.34412	9.08587e-08	1.03166e-06
BnA05g0209190.1	51.9553	2.12449	0.551703	3.85079	0.000117736	0.000741646
BnA05g0209260.1	47.0816	5.88104	0.704033	8.35336	6.63483e-17	2.29076e-15
BnA05g0209310.1	174.847	1.31159	0.394946	3.32094	0.000897138	0.00449703
BnA05g0209510.1	59.471	2.81844	0.436443	6.45774	1.06277e-10	1.80993e-09
BnA05g0209630.1	180.421	1.16637	0.32974	3.53723	0.000404353	0.00223173
BnA05g0210000.1	261.558	1.30593	0.258199	5.05785	4.24019e-07	4.30214e-06
BnA05g0210200.1	57.4325	5.75365	0.959014	5.99955	1.97866e-09	2.84371e-08
BnA05g0210220.1	53.3549	4.86016	0.659425	7.3703	1.70241e-13	4.04428e-12
BnA05g0210260.1	4.09862	5.24121	1.0968	4.77865	1.7648e-06	1.60692e-05
BnA05g0210590.1	989.56	1.66459	0.318349	5.22883	1.70588e-07	1.8538e-06
BnA05g0210990.1	920.912	1.25031	0.194672	6.42266	1.33911e-10	2.25571e-09
BnA05g0211320.1	685.393	1.06386	0.233317	4.55973	5.12185e-06	4.28409e-05
BnA05g0211390.1	322.61	5.38323	0.797875	6.74696	1.50976e-11	2.85922e-10
BnA05g0211420.1	10.1488	3.3045	0.990358	3.33668	0.000847867	0.0042808
BnA05g0211530.1	176.848	1.22292	0.356609	3.42931	0.000605127	0.00318772
BnA05g0211860.1	212.745	1.98072	0.599816	3.30221	0.000959245	0.00476779
BnA05g0212520.1	78.7324	1.98579	0.264604	7.50475	6.15463e-14	1.5423e-12
BnA05g0212550.1	93.5574	1.09643	0.321766	3.40753	0.000655537	0.00341634
BnA05g0212560.1	77.69	1.0398	0.277854	3.74225	0.000182377	0.00109851
BnA05g0212710.1	147.384	2.5	0.443567	5.63612	1.73928e-08	2.19659e-07
BnA05g0212950.1	3.5551	4.38563	1.15914	3.78351	0.000154632	0.000948474
BnA05g0213760.1	745.965	1.08401	0.284636	3.8084	0.000139868	0.000866852
BnA05g0213900.1	256.705	1.02902	0.215648	4.77177	1.82613e-06	1.65861e-05
BnA05g0214010.1	5326.9	2.82704	0.695995	4.06187	4.86817e-05	0.000334108
BnA05g0214410.1	198.39	1.13384	0.264821	4.28153	1.85617e-05	0.000139305
BnA05g0214460.1	763.868	1.58546	0.303161	5.22977	1.69725e-07	1.84585e-06
BnA05g0214590.1	2.33005	4.08641	1.17991	3.46332	0.000533547	0.00284508
BnA05g0214920.1	3840.23	1.88412	0.592404	3.18047	0.00147038	0.00691762
BnA05g0215590.1	15.0721	2.32	0.729693	3.17942	0.00147569	0.00694103
BnA05g0216400.1	99.0342	2.61923	0.803082	3.26148	0.00110834	0.00541361
BnA05g0216500.1	22.6841	3.62557	0.945395	3.83498	0.000125574	0.000785977
BnA05g0217090.1	12.769	2.17712	0.640911	3.39692	0.000681495	0.00353243
BnA05g0217100.1	67.5024	2.64157	0.75947	3.47817	0.000504843	0.00271421
BnA05g0217110.1	3255.87	1.33486	0.172064	7.75795	8.6315e-15	2.38411e-13
BnA05g0217750.1	216.282	1.99683	0.246156	8.11205	4.97741e-16	1.57121e-14
BnA05g0217780.1	10.1456	5.93433	0.991308	5.98637	2.14577e-09	3.07194e-08
BnA05g0218270.1	1798.86	1.26228	0.326874	3.86168	0.000112608	0.00071232
BnA05g0218310.1	284.893	1.08834	0.206376	5.27357	1.33795e-07	1.47716e-06
BnA05g0218870.1	3.79319	3.84434	1.16301	3.30551	0.000948044	0.0047216
BnA05g0219050.1	55.9828	3.46629	0.51416	6.74167	1.56576e-11	2.95622e-10
BnA05g0219440.1	21.9057	3.76183	1.15331	3.26175	0.00110725	0.0054087
BnA05g0220400.1	39.2451	4.12626	0.66486	6.2062	5.42811e-10	8.42555e-09
BnA05g0220680.1	170.564	1.79872	0.238713	7.53506	4.88107e-14	1.23465e-12
BnA05g0220720.1	70.8831	1.72232	0.443684	3.88186	0.00010366	0.000662573
BnA05g0220730.1	5.78939	4.89073	1.202	4.06883	4.72497e-05	0.000325146
BnA05g0220840.1	249.983	2.26536	0.269169	8.41611	3.89182e-17	1.37438e-15
BnA05g0220860.1	74.0096	4.05392	0.770165	5.2637	1.41186e-07	1.5535e-06
BnA05g0220930.1	54.0128	4.16947	0.740105	5.63362	1.76466e-08	2.22728e-07
BnA05g0220990.1	90.456	3.6397	0.333929	10.8996	1.15734e-27	1.04687e-25
BnA05g0221120.1	462.964	2.1501	0.265289	8.10472	5.28656e-16	1.66371e-14
BnA05g0221210.1	60.0215	4.48313	0.897291	4.9963	5.8442e-07	5.76417e-06
BnA05g0221240.1	312.592	1.95896	0.433879	4.51499	6.33186e-06	5.21927e-05
BnA05g0221300.1	110.085	1.76947	0.310886	5.6917	1.25781e-08	1.61791e-07
BnA05g0221400.1	730.434	1.0805	0.26329	4.10385	4.06338e-05	0.000283625
BnA05g0221410.1	484.515	2.31841	0.43092	5.38013	7.4432e-08	8.56619e-07
BnA05g0221730.1	168.343	1.20677	0.292373	4.12749	3.6675e-05	0.000258695
BnA05g0221740.1	127.915	3.52763	0.588993	5.98925	2.10805e-09	3.02125e-08
BnA05g0221920.1	189.774	2.86396	0.481345	5.94991	2.68283e-09	3.79057e-08
BnA05g0221930.1	162.611	1.17417	0.287517	4.08383	4.43003e-05	0.000306829
BnA05g0222280.1	131.038	6.25946	0.413001	15.156	6.91157e-52	3.38393e-49
BnA05g0222490.1	120.649	2.52737	0.788918	3.20359	0.00135726	0.00644968
BnA05g0223000.1	108.131	1.71482	0.358404	4.7846	1.71328e-06	1.56299e-05
BnA05g0223080.1	9.77719	3.87342	1.21713	3.18242	0.00146049	0.00687843
BnA06g0224180.1	5.27698	4.08224	1.19959	3.40303	0.00066644	0.00346469
BnA06g0224250.1	1073.16	1.25889	0.332542	3.78567	0.000153298	0.000941033
BnA06g0224300.1	201.776	5.06531	0.604122	8.38458	5.09063e-17	1.77344e-15
BnA06g0224450.1	108.473	1.4307	0.38429	3.72298	0.000196887	0.00117446
BnA06g0224610.1	35.9212	1.52901	0.465439	3.2851	0.00101947	0.00502716
BnA06g0224840.1	439.337	1.65768	0.3514	4.71735	2.38941e-06	2.12682e-05
BnA06g0225280.1	3104.45	3.86035	1.00095	3.85667	0.000114944	0.000726131
BnA06g0226190.1	161.356	3.02643	0.266141	11.3715	5.79505e-30	6.22475e-28
BnA06g0226400.1	71.3361	1.54946	0.440787	3.51522	0.000439386	0.00240131
BnA06g0226530.1	69.3801	2.30851	0.500419	4.61314	3.96625e-06	3.39366e-05
BnA06g0226690.1	671.895	1.48372	0.428096	3.46586	0.00052854	0.00282322
BnA06g0226770.1	80.5363	1.6382	0.326072	5.02404	5.05963e-07	5.05637e-06
BnA06g0226870.1	889.212	1.56885	0.321398	4.88133	1.05371e-06	9.97764e-06
BnA06g0226920.1	98.3446	1.67183	0.39456	4.2372	2.26322e-05	0.000166719
BnA06g0227980.1	160.37	2.96778	0.722817	4.10586	4.02817e-05	0.000281422
BnA06g0228580.1	321.754	1.11286	0.317992	3.49964	0.000465879	0.00253112
BnA06g0228600.1	92.9813	1.25321	0.323529	3.87355	0.000107262	0.000683603
BnA06g0228610.1	68.2073	1.47795	0.378037	3.90954	9.24707e-05	0.00059777
BnA06g0228690.1	67.3245	1.08634	0.305184	3.55962	0.000371391	0.00206993
BnA06g0229160.1	117.318	2.35702	0.497152	4.74105	2.12609e-06	1.9103e-05
BnA06g0229890.1	50.9769	1.33976	0.417104	3.21205	0.00131789	0.00629065
BnA06g0230940.1	45.3679	2.11664	0.564932	3.74672	0.00017916	0.00108155
BnA06g0230950.1	144.7	1.15364	0.303432	3.80197	0.000143549	0.000886735
BnA06g0231160.1	513.926	1.41949	0.184395	7.69809	1.3811e-14	3.72006e-13
BnA06g0231190.1	333.63	1.04244	0.13614	7.65709	1.90191e-14	5.02876e-13
BnA06g0231200.1	141.412	1.0877	0.27485	3.95743	7.57605e-05	0.000498923
BnA06g0231280.1	62.9809	3.24723	0.657801	4.93649	7.95405e-07	7.68705e-06
BnA06g0231320.1	241.754	1.58191	0.232835	6.79411	1.08981e-11	2.10383e-10
BnA06g0231950.1	6.19279	4.30219	1.07244	4.01159	6.03109e-05	0.000405906
BnA06g0232380.1	19.1611	2.30056	0.653702	3.51928	0.000432712	0.00236965
BnA06g0232800.1	12.9782	5.18892	1.21858	4.25818	2.061e-05	0.000153154
BnA06g0233080.1	321.395	1.23211	0.232831	5.29185	1.21087e-07	1.34866e-06
BnA06g0233300.1	27.6199	1.28888	0.403106	3.19738	0.00138683	0.00657608
BnA06g0233340.1	240.631	2.34974	0.455832	5.15484	2.53841e-07	2.68285e-06
BnA06g0233920.1	156.417	1.55209	0.318599	4.87161	1.10691e-06	1.04399e-05
BnA06g0234070.1	441.266	1.90357	0.355137	5.3601	8.31766e-08	9.49662e-07
BnA06g0234080.1	98.171	1.10652	0.306081	3.61512	0.000300204	0.00171093
BnA06g0234800.1	54.602	2.48205	0.651724	3.80844	0.000139846	0.000866803
BnA06g0235010.1	64.7597	1.53655	0.37058	4.14634	3.37827e-05	0.000240222
BnA06g0235060.1	112.617	1.18888	0.222957	5.33232	9.69657e-08	1.09557e-06
BnA06g0235440.1	6.55425	3.12454	1.02035	3.06222	0.00219703	0.00976946
BnA06g0235500.1	12.4037	2.7519	0.78236	3.51743	0.000435745	0.0023831
BnA06g0235970.1	51.8113	1.28874	0.371375	3.47019	0.000520086	0.00278334
BnA06g0236110.1	388.228	1.10269	0.341879	3.2254	0.00125797	0.00604192
BnA06g0236180.1	140.732	1.01569	0.232376	4.37088	1.23746e-05	9.6342e-05
BnA06g0237640.1	302.296	2.55084	0.520293	4.90269	9.4531e-07	9.01051e-06
BnA06g0237650.1	1698.13	1.66179	0.278162	5.9742	2.31217e-09	3.29775e-08
BnA06g0237900.1	131.684	1.02803	0.289467	3.55145	0.000383115	0.00212761
BnA06g0237960.1	155.746	1.46578	0.248499	5.89853	3.66745e-09	5.07626e-08
BnA06g0238000.1	63.1188	1.50201	0.453468	3.31227	0.000925438	0.00462055
BnA06g0238010.1	238.596	1.25119	0.398831	3.13713	0.0017061	0.00785346
BnA06g0238330.1	306.231	1.03638	0.210303	4.92804	8.30587e-07	7.99703e-06
BnA06g0238900.1	276.109	4.09379	0.686197	5.96592	2.43261e-09	3.45757e-08
BnA06g0239060.1	195.272	2.14847	0.557999	3.85031	0.00011797	0.000742971
BnA06g0239570.1	333.988	4.86261	0.711389	6.83538	8.17873e-12	1.6049e-10
BnA06g0239610.1	588.425	1.56652	0.212016	7.38869	1.48283e-13	3.5491e-12
BnA06g0240240.1	218.864	1.11537	0.327592	3.40476	0.000662216	0.00344563
BnA06g0240250.1	15.1567	5.19788	0.930193	5.58796	2.29755e-08	2.85388e-07
BnA06g0240510.1	77.4022	1.30143	0.308553	4.21785	2.46642e-05	0.000180506
BnA06g0240680.1	110.44	2.69756	0.390403	6.90968	4.85759e-12	9.80888e-11
BnA06g0241140.1	665.193	1.64155	0.390894	4.19948	2.67531e-05	0.000194437
BnA06g0241210.1	159.363	1.06037	0.261102	4.06113	4.88355e-05	0.00033509
BnA06g0241590.1	5.26716	3.50074	1.11728	3.13328	0.00172866	0.00794253
BnA06g0241670.1	54.6709	4.38431	0.713959	6.14084	8.20846e-10	1.24294e-08
BnA06g0241700.1	19.2181	2.96034	0.63617	4.65338	3.26536e-06	2.83513e-05
BnA06g0242510.1	56.6514	1.25083	0.34264	3.65057	0.00026166	0.00151189
BnA06g0242630.1	31.8863	2.55102	0.618347	4.12555	3.69851e-05	0.000260686
BnA06g0242690.1	325.445	6.68374	0.888257	7.52456	5.28999e-14	1.33373e-12
BnA06g0242910.1	12.0099	6.53673	0.975723	6.69937	2.09319e-11	3.88875e-10
BnA06g0242920.1	16.7204	6.49861	0.927137	7.00933	2.39464e-12	5.00706e-11
BnA06g0243040.1	81.0028	4.57647	0.826682	5.53594	3.09559e-08	3.7784e-07
BnA06g0243070.1	398.765	3.15696	0.505358	6.24698	4.18464e-10	6.58799e-09
BnA06g0243410.1	46.8176	6.72175	0.743827	9.03671	1.61464e-19	7.11026e-18
BnA06g0243420.1	31.503	4.43701	0.671817	6.60449	3.98882e-11	7.17212e-10
BnA06g0243910.1	29.8076	5.19039	1.00502	5.16449	2.41101e-07	2.56045e-06
BnA06g0244030.1	50.3447	4.04034	0.523916	7.71182	1.2404e-14	3.35864e-13
BnA06g0244140.1	67.4885	2.26395	0.494242	4.58066	4.63514e-06	3.90869e-05
BnA06g0244210.1	42.3561	2.28545	0.622708	3.67018	0.000242382	0.00141329
BnA06g0244310.1	123.762	3.56236	0.535752	6.64927	2.94554e-11	5.368e-10
BnA06g0245020.1	17.7432	1.89301	0.559824	3.38144	0.000721074	0.00371161
BnA06g0245240.1	171.08	5.84382	1.0903	5.35982	8.33027e-08	9.50751e-07
BnA06g0245500.1	52.1226	4.63635	0.857533	5.40661	6.4227e-08	7.47515e-07
BnA06g0245550.1	148.518	2.70367	0.400362	6.75305	1.44768e-11	2.74838e-10
BnA06g0245650.1	2.87213	3.5927	1.14931	3.12597	0.00177222	0.00811372
BnA06g0245730.1	151.207	1.11197	0.316545	3.51285	0.000443332	0.00242074
BnA06g0246270.1	19.062	5.45674	0.88678	6.15343	7.58235e-10	1.1535e-08
BnA06g0246700.1	263.437	1.9664	0.213859	9.19486	3.75479e-20	1.75463e-18
BnA06g0246770.1	3.49194	3.97939	1.23141	3.23156	0.00123117	0.00592885
BnA06g0246940.1	49.6679	1.55631	0.415607	3.74468	0.000180626	0.00108934
BnA06g0247720.1	39.0263	7.14639	0.780613	9.15485	5.44359e-20	2.50409e-18
BnA06g0248480.1	23.9121	3.43113	0.872399	3.93298	8.38976e-05	0.000546633
BnA06g0248660.1	76.164	2.64402	0.652541	4.05188	5.08087e-05	0.000347396
BnA06g0248770.1	1035.13	9.26518	0.488415	18.9699	3.02476e-80	6.68375e-77
BnA06g0249310.1	133.585	1.72107	0.471323	3.65157	0.000260639	0.00150682
BnA06g0250270.1	183.253	1.06358	0.20602	5.1625	2.43675e-07	2.58424e-06
BnA06g0250390.1	191.6	1.14702	0.214086	5.35776	8.42582e-08	9.6077e-07
BnA06g0250460.1	20.7529	2.25668	0.636068	3.54785	0.000388384	0.00215362
BnA06g0250880.1	939.51	1.64535	0.308628	5.33119	9.75722e-08	1.10182e-06
BnA06g0251560.1	773	7.54847	0.500682	15.0764	2.31619e-51	1.07748e-48
BnA06g0251570.1	8.72626	3.26507	0.895443	3.64632	0.00026602	0.00153463
BnA06g0251810.1	59.4339	1.76661	0.482089	3.66448	0.000247837	0.00144116
BnA06g0252290.1	36.9423	3.2036	0.546548	5.86153	4.58628e-09	6.24879e-08
BnA06g0252450.1	95.6502	1.18423	0.31672	3.73905	0.00018472	0.001111
BnA06g0252790.1	280.639	1.5085	0.315169	4.78634	1.69853e-06	1.55092e-05
BnA06g0252800.1	3848.05	2.70858	0.457304	5.92293	3.1626e-09	4.418e-08
BnA06g0253520.1	18.6549	7.15257	0.916184	7.80691	5.86058e-15	1.65194e-13
BnA06g0253870.1	68.5789	1.39709	0.361266	3.8672	0.000110091	0.000699041
BnA06g0254020.1	659.276	1.06259	0.178107	5.96601	2.4312e-09	3.45636e-08
BnA06g0254210.1	1876.02	1.09524	0.168439	6.50231	7.90945e-11	1.37077e-09
BnA06g0254490.1	208.943	1.58963	0.322411	4.93045	8.20392e-07	7.90753e-06
BnA06g0254510.1	99.612	4.46816	0.684065	6.53179	6.49902e-11	1.13748e-09
BnA06g0254620.1	42.6748	3.16282	0.669006	4.72765	2.27136e-06	2.03109e-05
BnA06g0254690.1	31.1164	2.10269	0.595827	3.52902	0.000417107	0.00229312
BnA06g0255480.1	56.4766	1.45276	0.412393	3.52276	0.000427085	0.00234215
BnA06g0255720.1	31.3827	1.39438	0.417561	3.33933	0.000839793	0.0042463
BnA06g0256240.1	73.5996	2.79423	0.385066	7.25649	3.97257e-13	9.04958e-12
BnA06g0257040.1	6.29236	4.50123	1.11255	4.04587	5.21295e-05	0.000355758
BnA06g0257050.1	1682.96	2.29529	0.293552	7.81901	5.32388e-15	1.5089e-13
BnA06g0257660.1	23.0338	5.76837	0.918346	6.28126	3.35836e-10	5.36913e-09
BnA06g0258160.1	206.752	2.69159	0.560206	4.80464	1.55033e-06	1.42563e-05
BnA06g0258210.1	27.6076	2.69718	0.562113	4.79829	1.60029e-06	1.46857e-05
BnA06g0258230.1	112.425	1.07566	0.311439	3.45383	0.000552681	0.00293746
BnA06g0258360.1	131.904	1.26605	0.241739	5.23727	1.6297e-07	1.77801e-06
BnA06g0258780.1	52.7565	2.99572	0.610751	4.90498	9.34373e-07	8.90764e-06
BnA06g0258940.1	558.464	1.98555	0.407212	4.87596	1.08279e-06	1.0228e-05
BnA06g0259700.1	118.004	2.17218	0.504085	4.30915	1.63885e-05	0.000124368
BnA06g0259970.1	63.396	1.79363	0.379292	4.72887	2.25768e-06	2.02061e-05
BnA06g0260360.1	835.15	1.66221	0.33152	5.01389	5.3341e-07	5.30333e-06
BnA06g0260390.1	234.089	4.62097	0.961819	4.8044	1.55213e-06	1.42671e-05
BnA06g0261010.1	625.15	3.3065	0.440377	7.50833	5.98869e-14	1.50193e-12
BnA06g0261020.1	74.5148	1.18573	0.382064	3.1035	0.00191246	0.00867874
BnA06g0261450.1	21.4905	2.74031	0.877924	3.12135	0.00180023	0.00822798
BnA06g0261650.1	74.3417	1.5199	0.424788	3.57801	0.000346225	0.00194258
BnA06g0261870.1	40.9631	2.88471	0.529246	5.45061	5.01974e-08	5.94291e-07
BnA06g0262100.1	92.4812	1.42193	0.408773	3.47853	0.000504171	0.00271107
BnA06g0262260.1	183.263	1.20751	0.300486	4.01853	5.85619e-05	0.000395382
BnA06g0262740.1	10950.6	1.15539	0.334966	3.44928	0.000562083	0.00298205
BnA06g0263100.1	11.8508	2.48323	0.71203	3.48753	0.000487507	0.00263267
BnA06g0263900.1	144.547	2.75277	0.446806	6.16099	7.22933e-10	1.10278e-08
BnA06g0264260.1	42.8425	6.36681	0.703608	9.0488	1.44551e-19	6.38825e-18
BnA06g0264650.1	31.6208	1.97852	0.545025	3.63015	0.000283255	0.00162467
BnA06g0264870.1	18.1467	3.04177	0.810668	3.75217	0.000175307	0.00106088
BnA06g0265310.1	477.921	3.72659	0.550146	6.77381	1.25431e-11	2.39818e-10
BnA06g0265320.1	298.891	1.0199	0.332162	3.07049	0.00213704	0.00954527
BnA06g0265370.1	515.464	3.76552	0.525469	7.16603	7.72036e-13	1.69746e-11
BnA06g0265500.1	718.051	1.6186	0.497251	3.25509	0.00113357	0.00552462
BnA06g0265660.1	2867.21	1.20385	0.227576	5.28989	1.22391e-07	1.36244e-06
BnA06g0265860.1	267.209	3.34342	0.508402	6.57633	4.82218e-11	8.5586e-10
BnA06g0266350.1	251.032	1.14732	0.223068	5.14336	2.69873e-07	2.8421e-06
BnA06g0266720.1	8.14667	4.28003	1.03507	4.13501	3.54938e-05	0.000251062
BnA06g0266780.1	625.6	1.86751	0.258851	7.21461	5.40883e-13	1.20987e-11
BnA06g0267030.1	200.57	2.27547	0.294564	7.72486	1.11976e-14	3.04932e-13
BnA06g0267070.1	120.002	1.91584	0.585782	3.27057	0.00107329	0.00526027
BnA06g0267180.1	290.972	1.41057	0.377877	3.73289	0.000189292	0.00113485
BnA06g0267200.1	5.14654	4.18509	1.10542	3.78596	0.000153113	0.000940183
BnA06g0267630.1	140.836	1.36053	0.310977	4.37501	1.21426e-05	9.47022e-05
BnA06g0267970.1	33.7321	2.21222	0.611183	3.61957	0.000295095	0.00168524
BnA06g0268380.1	8.46367	3.48103	1.04699	3.32479	0.000884851	0.00444136
BnA07g0268750.1	348.735	1.12677	0.340007	3.31397	0.000919825	0.00459734
BnA07g0268820.1	184.654	2.68276	0.554695	4.83646	1.3217e-06	1.23099e-05
BnA07g0269060.1	462.67	1.01806	0.202129	5.03665	4.73739e-07	4.75746e-06
BnA07g0269070.1	102.32	3.42622	0.648796	5.28089	1.28556e-07	1.42441e-06
BnA07g0269090.1	32.4704	2.36506	0.771007	3.0675	0.00215861	0.00963045
BnA07g0269660.1	189.967	1.13857	0.241159	4.72124	2.34412e-06	2.09041e-05
BnA07g0270050.1	52.3363	4.41231	0.619987	7.11678	1.10474e-12	2.39074e-11
BnA07g0270080.1	121.459	1.87947	0.319683	5.87916	4.12361e-09	5.66079e-08
BnA07g0270150.1	48.9558	5.56289	0.718491	7.74247	9.75072e-15	2.67889e-13
BnA07g0270350.1	164.078	1.18134	0.288469	4.0952	4.21796e-05	0.000293499
BnA07g0270580.1	90.9053	1.12704	0.252974	4.45516	8.38293e-06	6.74809e-05
BnA07g0271240.1	50.4128	5.92685	0.694234	8.53724	1.3746e-17	5.07445e-16
BnA07g0271480.1	260.383	1.27394	0.337107	3.77905	0.000157425	0.000964056
BnA07g0271590.1	166.275	1.04255	0.276114	3.77578	0.000159506	0.000975853
BnA07g0272180.1	16.3188	3.10145	0.991564	3.12784	0.00176098	0.00807302
BnA07g0272640.1	1053.36	1.37037	0.408205	3.35706	0.000787757	0.00400915
BnA07g0272670.1	1472.57	1.03932	0.197069	5.27387	1.33575e-07	1.475e-06
BnA07g0273060.1	131.718	1.26349	0.378702	3.33637	0.000848796	0.00428491
BnA07g0273550.1	18.5724	3.11056	0.740925	4.19821	2.69032e-05	0.000195413
BnA07g0273660.1	72.1182	2.5738	0.523226	4.91911	8.6939e-07	8.33049e-06
BnA07g0274090.1	771.389	1.32811	0.305859	4.34223	1.41045e-05	0.00010858
BnA07g0274190.1	97.9306	1.45311	0.454384	3.19798	0.00138394	0.00656487
BnA07g0274320.1	60.3776	1.6888	0.467864	3.60959	0.000306678	0.0017443
BnA07g0274900.1	7.07315	3.79242	1.03462	3.66551	0.000246842	0.00143672
BnA07g0275200.1	231.706	1.11651	0.256452	4.35367	1.33879e-05	0.000103618
BnA07g0275480.1	15.8507	3.15064	0.920062	3.42438	0.000616204	0.00323698
BnA07g0275500.1	152.39	1.44724	0.441194	3.28028	0.00103704	0.00510319
BnA07g0275970.1	208.389	1.19528	0.346901	3.4456	0.000569798	0.0030173
BnA07g0276220.1	23.4715	5.87221	0.910087	6.45236	1.10119e-10	1.87277e-09
BnA07g0276320.1	18.3848	4.48299	0.968016	4.63111	3.63711e-06	3.13197e-05
BnA07g0276430.1	26.1206	4.53372	0.972791	4.66053	3.15403e-06	2.74502e-05
BnA07g0276460.1	173.1	2.59322	0.664666	3.90154	9.55828e-05	0.000616021
BnA07g0276470.1	70.1418	4.90262	0.465388	10.5345	5.99134e-26	4.71616e-24
BnA07g0276580.1	31.1767	6.16199	0.854717	7.20939	5.62043e-13	1.25429e-11
BnA07g0276960.1	210.083	3.46405	0.559491	6.19143	5.96212e-10	9.21515e-09
BnA07g0277290.1	442.01	1.97666	0.279381	7.07514	1.49294e-12	3.18405e-11
BnA07g0277860.1	443.121	6.11231	0.465365	13.1344	2.09024e-39	4.63532e-37
BnA07g0278000.1	612.565	4.16719	0.466156	8.93946	3.91069e-19	1.65725e-17
BnA07g0278770.1	12.5583	4.78533	0.993287	4.81767	1.45243e-06	1.34204e-05
BnA07g0278910.1	55.9921	1.94253	0.553608	3.50885	0.000450043	0.00245327
BnA07g0279030.1	34.1582	3.12191	0.565121	5.52433	3.30754e-08	4.0236e-07
BnA07g0279740.1	4.5876	4.95109	1.247	3.97041	7.17487e-05	0.000474828
BnA07g0279770.1	36.5665	2.27602	0.530884	4.28724	1.8091e-05	0.000136003
BnA07g0279790.1	812.108	1.11558	0.340901	3.27246	0.00106615	0.00523025
BnA07g0279880.1	26.6643	3.41522	0.861839	3.96271	7.41026e-05	0.000489254
BnA07g0279890.1	45.2012	3.1821	0.558642	5.69613	1.22556e-08	1.57973e-07
BnA07g0279900.1	616.711	1.45524	0.27573	5.27776	1.30769e-07	1.44686e-06
BnA07g0280260.1	30.7982	1.30677	0.412933	3.1646	0.00155299	0.00724405
BnA07g0280490.1	8.65443	4.23847	1.10835	3.82412	0.000131237	0.000817926
BnA07g0280650.1	185.665	1.23804	0.25844	4.79045	1.66408e-06	1.52193e-05
BnA07g0280750.1	23.8153	3.78511	0.759434	4.98412	6.22443e-07	6.11289e-06
BnA07g0280990.1	569.673	2.0997	0.309313	6.78827	1.13489e-11	2.18336e-10
BnA07g0281630.1	39.3043	2.99422	0.970051	3.08666	0.00202416	0.00910682
BnA07g0281710.1	92.2788	1.47135	0.480963	3.05917	0.00221948	0.0098523
BnA07g0281820.1	114.156	1.38813	0.270359	5.13439	2.83067e-07	2.9659e-06
BnA07g0281980.1	13.1032	3.58425	0.890197	4.02636	5.66478e-05	0.000383884
BnA07g0282290.1	485.19	1.7306	0.172667	10.0228	1.21064e-23	7.88461e-22
BnA07g0282420.1	4444.3	1.15245	0.217389	5.30134	1.14956e-07	1.2843e-06
BnA07g0282970.1	172.833	1.8614	0.335812	5.54299	2.9735e-08	3.63728e-07
BnA07g0283050.1	22.9473	5.01023	0.802855	6.24052	4.36123e-10	6.84683e-09
BnA07g0283430.1	25.4504	2.40092	0.645281	3.72074	0.000198644	0.00118346
BnA07g0283440.1	584.289	1.50671	0.182437	8.25883	1.47112e-16	4.91468e-15
BnA07g0283500.1	970.795	1.15453	0.224395	5.14507	2.67423e-07	2.81773e-06
BnA07g0283850.1	45.3737	1.56458	0.40444	3.86851	0.000109504	0.000695952
BnA07g0283880.1	322.735	2.2811	0.641289	3.55706	0.000375026	0.00208794
BnA07g0284450.1	25.394	4.85983	0.88178	5.51139	3.56012e-08	4.31138e-07
BnA07g0284570.1	119.285	4.83816	0.410646	11.7818	4.84301e-32	6.21664e-30
BnA07g0284580.1	5.35493	5.23959	1.22913	4.26284	2.01847e-05	0.00015037
BnA07g0284770.1	214.544	1.10046	0.316649	3.47533	0.000510232	0.00273866
BnA07g0285010.1	76.1536	1.59174	0.427206	3.72593	0.000194595	0.00116225
BnA07g0285050.1	1468.22	1.4747	0.200546	7.35341	1.9321e-13	4.56612e-12
BnA07g0285150.1	118.24	1.25118	0.267504	4.67722	2.9079e-06	2.54873e-05
BnA07g0285590.1	44.1585	1.65143	0.486498	3.39452	0.000687482	0.00355973
BnA07g0285740.1	456.324	1.26322	0.214986	5.87579	4.20826e-09	5.76932e-08
BnA07g0285790.1	20290.8	2.91724	0.446085	6.53965	6.16615e-11	1.08137e-09
BnA07g0286230.1	46.8401	1.35481	0.364108	3.72091	0.000198505	0.00118287
BnA07g0286610.1	261.975	1.49151	0.420039	3.55088	0.000383939	0.00213142
BnA07g0286670.1	7.54515	4.62094	1.08351	4.26479	2.00087e-05	0.000149152
BnA07g0286800.1	74.8158	2.51126	0.612805	4.09798	4.16764e-05	0.000290247
BnA07g0287000.1	85.8822	1.24031	0.370974	3.34339	0.000827605	0.00418921
BnA07g0287120.1	76.5551	1.45242	0.428297	3.39116	0.000695985	0.00359894
BnA07g0287330.1	310.609	3.73781	0.640763	5.83337	5.43178e-09	7.33296e-08
BnA07g0287710.1	347.219	8.55188	0.729414	11.7243	9.56672e-32	1.19095e-29
BnA07g0287850.1	633.836	1.2465	0.286581	4.34955	1.36417e-05	0.000105398
BnA07g0288060.1	187.853	1.9415	0.395396	4.91028	9.09487e-07	8.68796e-06
BnA07g0288320.1	93.4903	3.93657	0.845282	4.65711	3.20686e-06	2.78786e-05
BnA07g0288360.1	510.699	1.99679	0.315773	6.32349	2.55723e-10	4.15816e-09
BnA07g0288370.1	1070.25	2.80589	0.246719	11.3728	5.71061e-30	6.14472e-28
BnA07g0288450.1	356.359	1.6086	0.184261	8.72999	2.54702e-18	1.01082e-16
BnA07g0288500.1	238.62	1.00469	0.298194	3.36926	0.000753709	0.00385554
BnA07g0288540.1	926.542	1.15737	0.212785	5.43915	5.35348e-08	6.31146e-07
BnA07g0288550.1	1256.89	1.48136	0.226614	6.53691	6.28013e-11	1.10042e-09
BnA07g0288590.1	388.573	1.42507	0.140346	10.154	3.18182e-24	2.15385e-22
BnA07g0288610.1	221.634	1.15845	0.322471	3.59242	0.000327617	0.00185013
BnA07g0288780.1	105.307	2.86814	0.459944	6.23586	4.49317e-10	7.04503e-09
BnA07g0288940.1	490.453	1.93516	0.233819	8.27632	1.2704e-16	4.27179e-15
BnA07g0289020.1	38.6704	4.60671	0.71108	6.47847	9.26574e-11	1.59333e-09
BnA07g0289060.1	114.307	1.62466	0.413148	3.9324	8.41024e-05	0.000547701
BnA07g0289080.1	45.1339	1.93887	0.603687	3.21171	0.00131948	0.00629677
BnA07g0289150.1	34.1407	3.77121	0.701759	5.37394	7.70348e-08	8.83943e-07
BnA07g0289370.1	126.189	2.96845	0.367888	8.0689	7.09351e-16	2.20544e-14
BnA07g0289390.1	132.28	7.71993	0.790779	9.76244	1.63181e-22	9.58801e-21
BnA07g0289400.1	703.049	1.76133	0.270173	6.51928	7.06472e-11	1.23266e-09
BnA07g0289450.1	109.447	1.02825	0.331287	3.10379	0.00191059	0.00867281
BnA07g0289530.1	41.1571	3.14096	0.985465	3.18728	0.00143615	0.00677981
BnA07g0289560.1	182.851	2.27248	0.449721	5.0531	4.34702e-07	4.39827e-06
BnA07g0289640.1	8.62326	3.79447	1.05872	3.58402	0.000338352	0.00190314
BnA07g0289670.1	490.792	1.85036	0.365764	5.05889	4.21698e-07	4.2807e-06
BnA07g0289690.1	25.6161	3.66886	0.694373	5.2837	1.26599e-07	1.40549e-06
BnA07g0289780.1	203.619	1.68612	0.231506	7.28326	3.25839e-13	7.48607e-12
BnA07g0289820.1	192.435	1.06464	0.215531	4.93961	7.82772e-07	7.57679e-06
BnA07g0289830.1	1379.88	1.67801	0.194352	8.6339	5.92973e-18	2.26748e-16
BnA07g0289960.1	54.3421	4.08783	0.725511	5.63442	1.75653e-08	2.21748e-07
BnA07g0289990.1	33.4098	4.12485	1.02066	4.04134	5.31466e-05	0.00036218
BnA07g0290010.1	390	1.05037	0.256112	4.10122	4.10982e-05	0.000286543
BnA07g0290190.1	341.374	2.59465	0.821563	3.15819	0.00158751	0.00738501
BnA07g0290220.1	707.939	1.42998	0.295409	4.8407	1.29383e-06	1.20795e-05
BnA07g0290290.1	120.028	1.60228	0.423212	3.78599	0.000153097	0.000940177
BnA07g0290560.1	362.402	1.08568	0.281564	3.85588	0.000115315	0.00072832
BnA07g0290640.1	3442.9	1.24011	0.227827	5.44321	5.23289e-08	6.1787e-07
BnA07g0290760.1	251.134	2.21863	0.283906	7.81467	5.51086e-15	1.55762e-13
BnA07g0290870.1	104.202	4.6617	0.486002	9.59195	8.64351e-22	4.7494e-20
BnA07g0290980.1	239.427	2.09535	0.283864	7.38154	1.5647e-13	3.73638e-12
BnA07g0291020.1	328.935	1.35473	0.387372	3.49724	0.000470094	0.00255156
BnA07g0291050.1	1951.6	1.88246	0.287216	6.55416	5.59559e-11	9.86338e-10
BnA07g0291070.1	893.217	1.29294	0.205122	6.30328	2.91403e-10	4.7025e-09
BnA07g0291140.1	2237.5	1.2287	0.365603	3.36076	0.000777287	0.00395978
BnA07g0291180.1	4.93623	3.67252	1.03672	3.54245	0.000396434	0.00219127
BnA07g0291250.1	334.388	1.34059	0.433021	3.0959	0.00196219	0.00887094
BnA07g0291310.1	300.026	1.09556	0.159132	6.88459	5.79549e-12	1.15594e-10
BnA07g0291340.1	1420.06	1.20877	0.191114	6.32485	2.53484e-10	4.12393e-09
BnA07g0291350.1	4926.54	1.86976	0.370909	5.04102	4.63055e-07	4.65924e-06
BnA07g0291470.1	988.184	1.0397	0.243211	4.27488	1.91236e-05	0.000143209
BnA07g0291560.1	1821.78	1.18137	0.249573	4.73355	2.2063e-06	1.97748e-05
BnA07g0291610.1	644.251	1.0506	0.247975	4.2367	2.2683e-05	0.000167074
BnA07g0291690.1	183.015	1.0284	0.305331	3.36814	0.000756779	0.00386869
BnA07g0291710.1	495.52	1.02663	0.210336	4.88091	1.05595e-06	9.99581e-06
BnA07g0291730.1	857.218	2.09183	0.170592	12.2622	1.44502e-34	2.26342e-32
BnA07g0291750.1	320.957	1.72794	0.193033	8.95152	3.50631e-19	1.4982e-17
BnA07g0291790.1	248.345	1.43061	0.439105	3.25801	0.00112195	0.0054723
BnA07g0291860.1	338.99	1.11033	0.21998	5.04744	4.47778e-07	4.52022e-06
BnA07g0291910.1	928.681	1.31538	0.171952	7.64973	2.01397e-14	5.30239e-13
BnA07g0292000.1	420.992	1.14987	0.180338	6.37616	1.81584e-10	3.00316e-09
BnA07g0292030.1	505.602	1.21124	0.176541	6.86093	6.84141e-12	1.35451e-10
BnA07g0292050.1	563.415	1.88329	0.162578	11.5839	4.97174e-31	5.97295e-29
BnA07g0292060.1	1028.34	1.28797	0.17572	7.32967	2.3072e-13	5.41536e-12
BnA07g0292070.1	112.374	1.42643	0.411911	3.46294	0.000534301	0.00284858
BnA07g0292140.1	2642.69	1.65484	0.229266	7.21796	5.2775e-13	1.18092e-11
BnA07g0292150.1	76.7171	1.77024	0.412034	4.29635	1.7363e-05	0.000131104
BnA07g0292190.1	945.259	1.22776	0.185125	6.63209	3.30958e-11	5.99259e-10
BnA07g0292250.1	642.765	1.17442	0.16029	7.32686	2.35604e-13	5.5258e-12
BnA07g0292260.1	32.9633	3.51017	0.507949	6.91047	4.83049e-12	9.76052e-11
BnA07g0292270.1	1867.59	1.97803	0.2429	8.14338	3.84394e-16	1.2374e-14
BnA07g0292380.1	1742.72	2.31045	0.164726	14.026	1.0805e-44	3.35939e-42
BnA07g0292390.1	383.219	2.12611	0.371062	5.72981	1.00545e-08	1.31435e-07
BnA07g0292400.1	272.969	1.03724	0.174479	5.94482	2.76768e-09	3.89977e-08
BnA07g0292410.1	57.7235	8.60433	0.84817	10.1446	3.50276e-24	2.36335e-22
BnA07g0292450.1	257.238	1.81701	0.45598	3.98484	6.75243e-05	0.000449177
BnA07g0292570.1	102.613	2.29393	0.357555	6.41558	1.40285e-10	2.35793e-09
BnA07g0292580.1	165.938	2.31341	0.324481	7.12956	1.00693e-12	2.18673e-11
BnA07g0292620.1	1858.96	1.4469	0.145505	9.94401	2.6783e-23	1.70133e-21
BnA07g0292630.1	374.502	1.59251	0.171389	9.29176	1.51764e-20	7.36454e-19
BnA07g0292690.1	17.3037	5.85601	0.929277	6.30168	2.94429e-10	4.74762e-09
BnA07g0292730.1	254.925	1.6662	0.406906	4.09479	4.22545e-05	0.000293943
BnA07g0292750.1	13.4855	4.22164	0.964785	4.37573	1.21026e-05	9.44258e-05
BnA07g0292770.1	247.137	2.13842	0.29109	7.34625	2.0384e-13	4.8045e-12
BnA07g0292810.1	120.92	2.14409	0.318832	6.72482	1.75808e-11	3.30319e-10
BnA07g0292840.1	295.88	2.76759	0.32809	8.43546	3.29915e-17	1.17446e-15
BnA07g0293080.1	23.1948	2.7165	0.868758	3.12688	0.00176673	0.00809162
BnA07g0293150.1	96.3723	1.05781	0.299514	3.53175	0.000412826	0.00227242
BnA07g0293160.1	143.085	1.16759	0.293585	3.97702	6.97842e-05	0.000463065
BnA07g0293180.1	3734.75	1.37343	0.12128	11.3245	9.92569e-30	1.04441e-27
BnA07g0293210.1	304.343	3.45837	0.52379	6.60259	4.04024e-11	7.25192e-10
BnA07g0293220.1	6668.47	1.25068	0.178699	6.99881	2.58144e-12	5.37585e-11
BnA07g0293280.1	400.461	1.41152	0.217592	6.48701	8.75567e-11	1.5094e-09
BnA07g0293370.1	85.81	2.92421	0.871606	3.35497	0.000793728	0.00403589
BnA07g0293410.1	184.313	3.32383	0.36747	9.04517	1.49427e-19	6.59898e-18
BnA07g0293440.1	197.718	1.54842	0.38975	3.97286	7.10157e-05	0.000470329
BnA07g0293490.1	743.81	1.53349	0.164895	9.29974	1.40788e-20	6.85883e-19
BnA07g0293590.1	2577.85	1.43988	0.23122	6.2273	4.74547e-10	7.41432e-09
BnA07g0293640.1	3368.61	1.40173	0.203322	6.89411	5.42015e-12	1.08457e-10
BnA07g0293670.1	44.71	2.40401	0.408008	5.89207	3.81388e-09	5.26715e-08
BnA07g0293710.1	4573.78	2.3634	0.366124	6.45518	1.08091e-10	1.8398e-09
BnA07g0293730.1	897.355	2.58451	0.428916	6.02568	1.68405e-09	2.45162e-08
BnA07g0293770.1	540.069	1.39098	0.201379	6.90728	4.94041e-12	9.95986e-11
BnA07g0293810.1	537.876	1.44385	0.173065	8.34282	7.25386e-17	2.48782e-15
BnA07g0293940.1	91.5403	2.19329	0.355121	6.17616	6.56797e-10	1.00861e-08
BnA07g0294070.1	135.798	2.66001	0.605461	4.39335	1.11615e-05	8.76359e-05
BnA07g0294110.1	444.134	2.59283	0.345018	7.51507	5.68788e-14	1.42822e-12
BnA07g0294150.1	37.058	3.22447	0.615524	5.23857	1.61826e-07	1.76678e-06
BnA07g0294270.1	109.449	4.67226	0.529287	8.82745	1.07086e-18	4.35888e-17
BnA07g0294390.1	65.2167	1.87105	0.446958	4.18618	2.8369e-05	0.000204949
BnA07g0294510.1	5.67511	3.871	1.12587	3.43824	0.000585504	0.00309516
BnA07g0294540.1	14.9246	4.56396	1.02839	4.43798	9.08077e-06	7.26723e-05
BnA07g0294550.1	234.07	1.13188	0.348508	3.2478	0.00116302	0.0056446
BnA07g0294570.1	97.9173	1.25135	0.348039	3.59543	0.000323862	0.00183093
BnA07g0294580.1	512.265	1.52952	0.317143	4.82279	1.41565e-06	1.3108e-05
BnA07g0294600.1	307.416	1.14137	0.19632	5.81383	6.10588e-09	8.18762e-08
BnA07g0294670.1	2896.77	1.61725	0.411333	3.93172	8.43397e-05	0.00054882
BnA07g0294830.1	175.447	1.9206	0.263521	7.28823	3.1405e-13	7.22596e-12
BnA07g0294870.1	234.875	1.37281	0.383937	3.57562	0.0003494	0.00195901
BnA07g0294970.1	124.848	1.3429	0.43351	3.09774	0.00194999	0.00882317
BnA07g0295150.1	127.813	1.37325	0.311461	4.40907	1.03818e-05	8.21185e-05
BnA07g0295240.1	571.301	1.22454	0.169789	7.21213	5.50834e-13	1.23125e-11
BnA07g0295250.1	265.644	1.67121	0.29633	5.63971	1.70337e-08	2.15344e-07
BnA07g0295420.1	1068.22	1.15681	0.141649	8.16675	3.16802e-16	1.02892e-14
BnA07g0295430.1	2641.7	1.43471	0.245065	5.85441	4.78706e-09	6.50802e-08
BnA07g0295450.1	732.953	1.69136	0.324512	5.21202	1.86793e-07	2.01976e-06
BnA07g0295500.1	1192.11	1.42275	0.274968	5.17425	2.28833e-07	2.44105e-06
BnA07g0295510.1	531.178	1.14593	0.185673	6.17175	6.75378e-10	1.03508e-08
BnA07g0295560.1	153.512	1.36805	0.228042	5.9991	1.9842e-09	2.85035e-08
BnA07g0295570.1	1751.9	1.09612	0.159526	6.87109	6.37152e-12	1.26553e-10
BnA07g0295680.1	755.454	1.49021	0.129809	11.48	1.66304e-30	1.88796e-28
BnA07g0295690.1	890.7	1.39927	0.124562	11.2336	2.78987e-29	2.83902e-27
BnA07g0295760.1	419.775	1.86387	0.259216	7.19042	6.45905e-13	1.43287e-11
BnA07g0295810.1	102.722	1.38598	0.264017	5.2496	1.52428e-07	1.67007e-06
BnA07g0295830.1	619.855	1.47291	0.176588	8.34096	7.36906e-17	2.52594e-15
BnA07g0295850.1	405.392	1.14078	0.273115	4.17692	2.95487e-05	0.000212854
BnA07g0295980.1	16.0602	2.17732	0.643214	3.38505	0.000711643	0.0036704
BnA07g0296030.1	2260.89	2.14202	0.224252	9.55181	1.27452e-21	6.89299e-20
BnA07g0296070.1	966.199	1.71555	0.24856	6.90197	5.12877e-12	1.03094e-10
BnA07g0296100.1	85.7647	1.66581	0.342921	4.85771	1.18748e-06	1.11347e-05
BnA07g0296140.1	523.238	1.58418	0.170565	9.28784	1.57457e-20	7.62884e-19
BnA07g0296160.1	515.526	1.51548	0.259149	5.84789	4.97849e-09	6.75487e-08
BnA07g0296170.1	594.767	1.19678	0.16659	7.184	6.77019e-13	1.49813e-11
BnA07g0296210.1	138.431	1.39312	0.268979	5.17929	2.22733e-07	2.38091e-06
BnA07g0296230.1	271.842	1.86257	0.46973	3.9652	7.33353e-05	0.000484395
BnA07g0296310.1	6.87184	3.1342	0.952287	3.29124	0.000997472	0.0049348
BnA07g0296320.1	108.216	1.23166	0.322078	3.82411	0.000131247	0.000817926
BnA07g0296360.1	550.059	1.23706	0.224065	5.52099	3.37101e-08	4.09679e-07
BnA07g0296390.1	741.794	1.45327	0.21802	6.66576	2.63292e-11	4.82813e-10
BnA07g0296410.1	2682.82	1.77588	0.347721	5.10719	3.2698e-07	3.39155e-06
BnA07g0296480.1	120.483	1.1558	0.246268	4.69328	2.68864e-06	2.371e-05
BnA07g0296500.1	137.201	1.26537	0.390648	3.23915	0.00119887	0.00579793
BnA07g0296570.1	81.5613	1.44937	0.425374	3.40727	0.000656152	0.00341925
BnA07g0296630.1	343.501	1.33782	0.206451	6.48006	9.16863e-11	1.57707e-09
BnA07g0296640.1	224.45	1.30821	0.278666	4.69456	2.67178e-06	2.3578e-05
BnA07g0296670.1	38.9775	2.7292	0.63013	4.33117	1.48316e-05	0.000113626
BnA07g0296680.1	513.44	1.07659	0.176481	6.10031	1.05863e-09	1.57942e-08
BnA07g0296760.1	61.3841	1.82746	0.39016	4.68387	2.81502e-06	2.47222e-05
BnA07g0296780.1	911.865	1.51263	0.31889	4.74342	2.10143e-06	1.89006e-05
BnA07g0296790.1	534.63	2.54918	0.730544	3.48942	0.000484062	0.00261681
BnA07g0296840.1	7.74939	4.99201	0.98851	5.05004	4.41725e-07	4.46204e-06
BnA07g0296850.1	9.13151	3.61638	1.06353	3.40037	0.00067295	0.00349384
BnA07g0296870.1	62.2885	2.23962	0.424322	5.27811	1.30521e-07	1.44437e-06
BnA07g0296890.1	132.321	2.0107	0.360671	5.57489	2.47692e-08	3.06071e-07
BnA07g0296910.1	470.979	1.16666	0.215772	5.4069	6.41239e-08	7.46595e-07
BnA07g0296950.1	766.415	1.86415	0.219442	8.49496	1.98e-17	7.1724e-16
BnA07g0297000.1	387.853	1.08003	0.148862	7.25524	4.00961e-13	9.1239e-12
BnA07g0297050.1	326.478	1.76449	0.271716	6.49386	8.36659e-11	1.44474e-09
BnA07g0297070.1	394.817	1.45617	0.204885	7.10724	1.18385e-12	2.55301e-11
BnA07g0297080.1	65.2276	2.00713	0.334279	6.00436	1.9209e-09	2.77099e-08
BnA07g0297150.1	418.462	1.06284	0.177423	5.99042	2.09299e-09	3.00036e-08
BnA07g0297160.1	1087.03	1.10731	0.150297	7.3675	1.73861e-13	4.12776e-12
BnA07g0297180.1	1449.99	2.55484	0.168524	15.1601	6.50085e-52	3.24366e-49
BnA07g0297190.1	125.957	1.97982	0.373988	5.2938	1.198e-07	1.33576e-06
BnA07g0297210.1	1438.76	1.40138	0.268828	5.21293	1.85882e-07	2.01061e-06
BnA07g0297260.1	263.218	1.13297	0.297182	3.81239	0.000137632	0.000853933
BnA07g0297410.1	1074.41	1.81706	0.380387	4.77686	1.7805e-06	1.61986e-05
BnA07g0297430.1	3.40169	3.23319	0.994464	3.25119	0.00114923	0.0055908
BnA07g0297450.1	115.178	1.91538	0.392217	4.88347	1.04233e-06	9.87743e-06
BnA07g0297470.1	132.201	2.18786	0.562773	3.88764	0.000101222	0.000648534
BnA07g0297490.1	135.785	1.35211	0.276548	4.88924	1.01226e-06	9.60987e-06
BnA07g0297620.1	17033.8	4.07388	0.371574	10.9638	5.70265e-28	5.30569e-26
BnA07g0297660.1	411.895	1.51995	0.241923	6.28279	3.32555e-10	5.32079e-09
BnA07g0297670.1	552.793	1.92621	0.371999	5.178	2.24275e-07	2.39615e-06
BnA07g0297680.1	274.324	1.62857	0.433102	3.76025	0.000169743	0.00103086
BnA07g0297710.1	515.816	1.56199	0.223703	6.98241	2.90168e-12	6.01238e-11
BnA07g0297750.1	127.403	1.79823	0.431625	4.16619	3.09738e-05	0.000222035
BnA07g0297760.1	375.721	1.36556	0.184662	7.39491	1.41503e-13	3.39867e-12
BnA07g0297850.1	166.13	1.10648	0.306608	3.60877	0.00030765	0.00174902
BnA07g0297870.1	254.934	1.74532	0.204538	8.53297	1.42632e-17	5.25912e-16
BnA07g0297890.1	448.202	1.04812	0.204652	5.12147	3.03169e-07	3.15887e-06
BnA07g0297910.1	649.18	1.83278	0.264368	6.93269	4.12917e-12	8.40934e-11
BnA07g0297920.1	1051.87	1.1188	0.141912	7.8838	3.17576e-15	9.25081e-14
BnA07g0298200.1	30.205	2.45208	0.475554	5.15626	2.5193e-07	2.66401e-06
BnA07g0298480.1	147.894	1.07041	0.274574	3.89844	9.6816e-05	0.00062319
BnA07g0298760.1	5.97695	4.49917	1.18532	3.79574	0.000147205	0.000907321
BnA07g0298900.1	405.068	1.35292	0.337797	4.00513	6.19829e-05	0.000416028
BnA07g0298930.1	618.389	1.35017	0.170093	7.93784	2.05729e-15	6.12543e-14
BnA07g0298960.1	27.8021	2.4273	0.704271	3.44654	0.000567815	0.00300833
BnA07g0298970.1	2517.14	1.29814	0.188604	6.88288	5.86552e-12	1.1684e-10
BnA07g0299000.1	1481.1	1.35199	0.224937	6.01054	1.8491e-09	2.67303e-08
BnA07g0299040.1	58.3519	1.59431	0.491709	3.24238	0.00118535	0.00573944
BnA07g0299080.1	676.228	1.74149	0.45079	3.86319	0.000111915	0.000708511
BnA07g0299090.1	2088.38	1.38668	0.240365	5.76909	7.97018e-09	1.05775e-07
BnA07g0299220.1	263.271	1.45277	0.24757	5.86811	4.40793e-09	6.02171e-08
BnA07g0299210.1	297.789	1.05651	0.22346	4.72797	2.26774e-06	2.02815e-05
BnA07g0299230.1	250.878	3.70954	0.552454	6.71466	1.88504e-11	3.52354e-10
BnA07g0299240.1	170.555	1.03884	0.333217	3.11762	0.0018232	0.00831819
BnA07g0299280.1	292.164	1.59967	0.277561	5.7633	8.24865e-09	1.0912e-07
BnA07g0299300.1	19.8254	4.34339	0.87847	4.94426	7.64326e-07	7.40752e-06
BnA07g0299310.1	340.783	1.39826	0.173223	8.07205	6.91284e-16	2.15035e-14
BnA07g0299320.1	789.655	1.88498	0.299365	6.29661	3.04226e-10	4.89412e-09
BnA07g0299370.1	1249.37	1.15279	0.296741	3.88483	0.000102402	0.000655463
BnA07g0299380.1	104.946	1.5411	0.309551	4.97852	6.40734e-07	6.28354e-06
BnA07g0299390.1	999.429	1.13948	0.368274	3.09412	0.00197399	0.00891348
BnA07g0299420.1	6.05471	4.85948	1.0935	4.44398	8.83113e-06	7.08311e-05
BnA07g0299560.1	1422.39	1.06202	0.154623	6.86842	6.49152e-12	1.28895e-10
BnA07g0299600.1	430.67	1.25037	0.271873	4.59909	4.2434e-06	3.60835e-05
BnA07g0299630.1	2426.6	1.38087	0.295803	4.66822	3.03822e-06	2.65243e-05
BnA07g0299700.1	165.484	1.68012	0.293913	5.71638	1.08816e-08	1.41553e-07
BnA07g0299720.1	66.4521	2.54495	0.535568	4.75187	2.01548e-06	1.81725e-05
BnA07g0299790.1	11999	1.34221	0.30968	4.33417	1.46309e-05	0.000112241
BnA07g0299800.1	150.15	2.01821	0.515865	3.91229	9.14238e-05	0.000591682
BnA07g0299810.1	480.123	1.39403	0.16568	8.41397	3.96357e-17	1.39812e-15
BnA07g0299820.1	1109.32	1.1479	0.204961	5.60059	2.13625e-08	2.66906e-07
BnA07g0299830.1	406.5	1.89895	0.281533	6.74501	1.53019e-11	2.89524e-10
BnA07g0299860.1	1464.91	1.42986	0.160246	8.92292	4.54159e-19	1.91412e-17
BnA07g0299910.1	26.2223	4.47422	0.822111	5.44236	5.25802e-08	6.2072e-07
BnA07g0299920.1	396.448	1.11926	0.262632	4.26171	2.0287e-05	0.000151062
BnA07g0299950.1	263.526	1.33117	0.205489	6.47807	9.2906e-11	1.59672e-09
BnA07g0299960.1	145.305	1.66933	0.393434	4.24297	2.20579e-05	0.000162954
BnA07g0299970.1	4704.51	1.12243	0.328559	3.41622	0.000634959	0.00332196
BnA07g0299980.1	149.502	1.30209	0.298966	4.35532	1.32872e-05	0.000102929
BnA07g0300000.1	494.776	2.74959	0.320177	8.58772	8.87083e-18	3.32433e-16
BnA07g0300040.1	486.033	1.21437	0.214948	5.64961	1.60815e-08	2.04182e-07
BnA07g0300050.1	645.701	1.19896	0.162511	7.37773	1.61015e-13	3.83943e-12
BnA07g0300070.1	69.1111	2.88689	0.623608	4.62933	3.66849e-06	3.15503e-05
BnA07g0300170.1	334.733	1.18491	0.203838	5.81298	6.13718e-09	8.22424e-08
BnA07g0300260.1	696.381	1.37976	0.172467	8.00011	1.24305e-15	3.77931e-14
BnA07g0300280.1	225.736	1.42774	0.348879	4.09237	4.26981e-05	0.000296795
BnA07g0300340.1	646.931	1.55708	0.366583	4.24756	2.16107e-05	0.00015988
BnA07g0300380.1	71.2465	1.7878	0.486062	3.67814	0.000234942	0.00137457
BnA07g0300410.1	148.815	1.78826	0.317184	5.63792	1.72121e-08	2.17554e-07
BnA07g0300430.1	652.954	1.34808	0.366439	3.67886	0.000234278	0.00137133
BnA07g0300440.1	161.851	1.84182	0.342961	5.37034	7.85879e-08	9.00094e-07
BnA07g0300480.1	100.776	1.76314	0.301239	5.85295	4.82933e-09	6.56261e-08
BnA07g0300510.1	525.084	1.44382	0.238229	6.06064	1.35578e-09	1.9939e-08
BnA07g0300520.1	147.256	1.19319	0.266187	4.48254	7.37613e-06	6.00643e-05
BnA07g0300530.1	800.257	1.00722	0.161908	6.22091	4.94268e-10	7.70944e-09
BnA07g0300600.1	668.226	1.1034	0.157823	6.99138	2.72201e-12	5.65146e-11
BnA07g0300630.1	240.908	1.09199	0.25294	4.3172	1.58023e-05	0.000120363
BnA07g0300670.1	225.783	1.11271	0.211355	5.26465	1.40455e-07	1.546e-06
BnA07g0300690.1	494.52	5.08177	0.601906	8.4428	3.09821e-17	1.1042e-15
BnA07g0300890.1	134.773	1.68	0.326684	5.14259	2.7097e-07	2.85219e-06
BnA07g0300910.1	1888.63	1.47994	0.194524	7.60801	2.78349e-14	7.23603e-13
BnA07g0300920.1	588.939	1.71004	0.434009	3.94009	8.14494e-05	0.000532477
BnA07g0301060.1	137.74	1.21484	0.282185	4.30511	1.66899e-05	0.000126469
BnA07g0301080.1	444.215	1.83342	0.20296	9.03344	1.6636e-19	7.32067e-18
BnA07g0301090.1	282.796	1.04181	0.254933	4.0866	4.37739e-05	0.000303625
BnA07g0301120.1	607.36	1.40161	0.172981	8.10269	5.37558e-16	1.68829e-14
BnA07g0301130.1	104.851	2.11135	0.355857	5.93313	2.97207e-09	4.16689e-08
BnA07g0301200.1	82.4401	1.85499	0.397411	4.6677	3.04593e-06	2.65878e-05
BnA07g0301220.1	1594.69	1.12238	0.237783	4.72018	2.35636e-06	2.09982e-05
BnA07g0301340.1	3964.68	4.26002	0.456872	9.32432	1.11695e-20	5.51089e-19
BnA07g0301360.1	957.604	1.27563	0.181642	7.02278	2.17496e-12	4.56623e-11
BnA07g0301510.1	81.4504	3.76008	0.691809	5.43514	5.47543e-08	6.44417e-07
BnA07g0301530.1	130.112	1.73332	0.506266	3.42374	0.000617651	0.00324375
BnA07g0301590.1	2696.7	1.26792	0.22971	5.51966	3.39657e-08	4.12624e-07
BnA07g0301680.1	8.78462	2.88984	0.841592	3.43378	0.000595224	0.00314117
BnA07g0301690.1	77.4611	8.66893	0.851394	10.182	2.38501e-24	1.63595e-22
BnA07g0301940.1	353.38	2.19493	0.420561	5.21904	1.7985e-07	1.95117e-06
BnA07g0301960.1	154.169	1.50728	0.303506	4.96622	6.82714e-07	6.66985e-06
BnA07g0302020.1	176.177	1.40047	0.303243	4.61832	3.86868e-06	3.31522e-05
BnA07g0302260.1	82.8175	2.89572	0.509783	5.68031	1.34452e-08	1.72301e-07
BnA07g0302290.1	9847.15	1.13902	0.249649	4.56248	5.05536e-06	4.23133e-05
BnA07g0302430.1	1530.6	2.33538	0.540183	4.32332	1.537e-05	0.000117388
BnA07g0302450.1	497.446	1.16786	0.22788	5.12492	2.97661e-07	3.10619e-06
BnA07g0302530.1	159.409	2.40058	0.43983	5.45798	4.81572e-08	5.72322e-07
BnA07g0302580.1	532.562	1.23165	0.181884	6.77162	1.27349e-11	2.43261e-10
BnA07g0302600.1	216.429	1.47225	0.236416	6.2274	4.74252e-10	7.41157e-09
BnA07g0302610.1	25.7368	2.51067	0.820613	3.05951	0.00221701	0.00984274
BnA07g0302630.1	15791.8	1.28155	0.277034	4.62597	3.72848e-06	3.20306e-05
BnA07g0302640.1	53.5642	1.80757	0.422472	4.27855	1.88117e-05	0.000141078
BnA07g0302660.1	142.42	1.13087	0.250697	4.51091	6.45487e-06	5.31571e-05
BnA07g0302820.1	23.8853	2.1386	0.657659	3.25184	0.00114662	0.00557988
BnA07g0302910.1	264.683	2.34813	0.318854	7.36427	1.78121e-13	4.22404e-12
BnA07g0302980.1	929.51	1.1511	0.186411	6.17505	6.61424e-10	1.0147e-08
BnA07g0303030.1	180.322	2.35986	0.227229	10.3854	2.89065e-25	2.13676e-23
BnA07g0303140.1	529.97	1.63909	0.382571	4.2844	1.83232e-05	0.000137649
BnA07g0303180.1	83.841	1.83503	0.446235	4.11225	3.91814e-05	0.000274525
BnA07g0303200.1	643.308	2.32974	0.438877	5.30842	1.10577e-07	1.23896e-06
BnA08g0303680.1	70.3425	2.34985	0.638013	3.68308	0.000230435	0.00135037
BnA08g0304310.1	25.488	2.7958	0.537821	5.19838	2.01028e-07	2.16535e-06
BnA08g0304320.1	957.938	2.26176	0.46547	4.85909	1.17929e-06	1.10669e-05
BnA08g0305160.1	44.8347	2.52074	0.669224	3.76666	0.000165449	0.00100832
BnA08g0305170.1	997.975	7.34978	0.503744	14.5903	3.23772e-48	1.23655e-45
BnA08g0305180.1	84.5763	2.99919	0.634552	4.72647	2.28451e-06	2.04111e-05
BnA08g0305190.1	48.5273	5.71529	0.863205	6.62101	3.5675e-11	6.43512e-10
BnA08g0305200.1	58.845	4.13568	0.639867	6.46334	1.02419e-10	1.75e-09
BnA08g0305210.1	76.7963	5.67303	0.815176	6.95927	3.42035e-12	7.03526e-11
BnA08g0305230.1	107.472	2.51175	0.395614	6.34899	2.16737e-10	3.55601e-09
BnA08g0305380.1	353.352	1.45043	0.370704	3.91263	9.12974e-05	0.000590988
BnA08g0306120.1	26.9926	3.94983	0.80715	4.89356	9.90288e-07	9.41169e-06
BnA08g0306380.1	754.89	1.63906	0.479549	3.41792	0.000631018	0.00330442
BnA08g0306550.1	69.8922	1.34469	0.326429	4.11939	3.79882e-05	0.000266996
BnA08g0306650.1	643.903	1.14152	0.294404	3.8774	0.000105579	0.00067371
BnA08g0307500.1	1940.04	1.47709	0.319672	4.62065	3.82534e-06	3.28036e-05
BnA08g0307530.1	103.879	9.5158	0.874269	10.8843	1.36958e-27	1.23344e-25
BnA08g0307640.1	98.0788	4.31051	0.568463	7.58275	3.38316e-14	8.72165e-13
BnA08g0307900.1	266.496	1.02646	0.22811	4.49984	6.80052e-06	5.57734e-05
BnA08g0307930.1	188.291	1.58497	0.344919	4.59519	4.32352e-06	3.67043e-05
BnA08g0308110.1	166.803	1.22709	0.255408	4.80443	1.55191e-06	1.42671e-05
BnA08g0308480.1	37.0126	2.72605	0.688947	3.95684	7.59475e-05	0.000500048
BnA08g0308750.1	2453.92	1.05492	0.304998	3.45878	0.000542635	0.00288927
BnA08g0308860.1	22.8203	1.79909	0.516476	3.48339	0.000495113	0.00266793
BnA08g0309440.1	131.676	1.29334	0.37426	3.45573	0.000548812	0.00291865
BnA08g0309860.1	130.095	9.54723	0.85821	11.1246	9.52413e-29	9.32385e-27
BnA08g0311000.1	8.93861	4.4458	1.09704	4.05255	5.06616e-05	0.000346466
BnA08g0311080.1	26.5133	3.74405	0.549612	6.81216	9.61433e-12	1.86766e-10
BnA08g0311260.1	22.2491	4.72568	0.76089	6.21073	5.27375e-10	8.20036e-09
BnA08g0311470.1	168.073	4.604	0.602602	7.6402	2.16885e-14	5.69563e-13
BnA08g0312080.1	512.555	1.0073	0.294205	3.42379	0.000617543	0.00324346
BnA08g0312180.1	81.8974	2.57671	0.431469	5.97194	2.34453e-09	3.33775e-08
BnA08g0312760.1	171.237	1.42587	0.32559	4.37934	1.19039e-05	9.30169e-05
BnA08g0313300.1	127.488	1.21905	0.277922	4.38631	1.15289e-05	9.03142e-05
BnA08g0313790.1	6.95934	5.26365	1.03842	5.06891	4.0011e-07	4.08232e-06
BnA08g0314040.1	9.23172	5.73964	1.07321	5.34811	8.88769e-08	1.01027e-06
BnA08g0314080.1	143.365	3.05606	0.352028	8.6813	3.91273e-18	1.52063e-16
BnA08g0314090.1	114.212	1.26887	0.390675	3.24789	0.00116263	0.00564325
BnA08g0314330.1	113.438	1.40724	0.268035	5.2502	1.51935e-07	1.66496e-06
BnA08g0314340.1	28.214	2.50495	0.458634	5.46176	4.71428e-08	5.61349e-07
BnA08g0314390.1	257.528	1.51735	0.481758	3.14961	0.00163487	0.0075714
BnA08g0314400.1	8.4013	3.87148	0.975623	3.96821	7.24139e-05	0.000478754
BnA08g0314460.1	8.42646	4.80205	1.22797	3.91056	9.20831e-05	0.000595472
BnA08g0315010.1	57.8116	4.49127	0.678459	6.6198	3.59679e-11	6.48606e-10
BnA08g0315260.1	60.632	6.67534	0.795531	8.39105	4.81824e-17	1.68423e-15
BnA08g0315700.1	29.7264	4.7725	0.895182	5.33132	9.75021e-08	1.10143e-06
BnA08g0315750.1	104.708	2.77122	0.390661	7.09368	1.30589e-12	2.80252e-11
BnA08g0315780.1	15.6563	2.47761	0.775193	3.19613	0.00139287	0.00660216
BnA08g0316450.1	76.2301	2.52373	0.312463	8.07688	6.64442e-16	2.06789e-14
BnA08g0316740.1	118.368	1.72427	0.555725	3.10274	0.00191738	0.00869722
BnA08g0317050.1	33.1848	3.26553	0.705883	4.62616	3.72506e-06	3.20101e-05
BnA08g0317270.1	32.7598	1.46026	0.365777	3.99221	6.54602e-05	0.000436808
BnA08g0318020.1	368.73	3.24905	0.274757	11.8252	2.89227e-32	3.79931e-30
BnA08g0318060.1	3.44359	3.88382	1.14425	3.39421	0.000688259	0.00356316
BnA08g0318690.1	61.478	3.15727	0.602999	5.23595	1.64142e-07	1.78946e-06
BnA08g0319030.1	18.805	3.22038	0.809988	3.97584	7.01326e-05	0.000465178
BnA08g0319060.1	52.3391	1.57167	0.402983	3.9001	9.61517e-05	0.000619301
BnA08g0319230.1	310.389	4.06263	0.38254	10.6202	2.40174e-26	1.94246e-24
BnA08g0319380.1	27.6596	2.99216	0.720732	4.15156	3.30216e-05	0.000235384
BnA08g0320280.1	122.942	2.01485	0.394824	5.10315	3.34042e-07	3.45726e-06
BnA08g0320820.1	289.517	1.14797	0.268938	4.26851	1.96779e-05	0.000146934
BnA08g0321590.1	28.4818	3.65203	1.01596	3.59468	0.000324795	0.0018357
BnA08g0321660.1	110.257	1.74922	0.294094	5.94785	2.71688e-09	3.83169e-08
BnA08g0321970.1	237.061	1.00623	0.242499	4.14943	3.33305e-05	0.000237306
BnA08g0322030.1	233.713	2.7847	0.236628	11.7682	5.69079e-32	7.22987e-30
BnA08g0322200.1	148.612	2.39565	0.327305	7.31932	2.49229e-13	5.81241e-12
BnA08g0322290.1	702.155	1.37732	0.235343	5.85241	4.84511e-09	6.58116e-08
BnA08g0322420.1	127.827	1.89698	0.381741	4.96929	6.72002e-07	6.57143e-06
BnA08g0322570.1	26.0034	2.86162	0.780647	3.6657	0.000246665	0.00143583
BnA08g0322580.1	345.168	2.16358	0.468087	4.62216	3.79759e-06	3.25746e-05
BnA08g0322650.1	101.845	1.49196	0.461104	3.23563	0.00121376	0.00585957
BnA08g0323360.1	15.7493	4.93982	0.900207	5.48743	4.07824e-08	4.90618e-07
BnA08g0323610.1	148.91	2.66295	0.420857	6.32745	2.4925e-10	4.06146e-09
BnA08g0323880.1	812.012	2.32509	0.415003	5.60258	2.1119e-08	2.64184e-07
BnA08g0324190.1	216.826	1.65425	0.260756	6.34406	2.2379e-10	3.66396e-09
BnA08g0324270.1	80.9075	1.71063	0.516257	3.31353	0.000921274	0.00460235
BnA08g0324350.1	51.5142	2.21428	0.467987	4.7315	2.22865e-06	1.99586e-05
BnA08g0324850.1	172.214	1.33899	0.256322	5.22386	1.75232e-07	1.90274e-06
BnA08g0324950.1	657.272	1.41678	0.194069	7.30041	2.86887e-13	6.63302e-12
BnA08g0325050.1	61.4743	1.22884	0.383043	3.20809	0.00133618	0.00636417
BnA08g0325270.1	114.435	1.75479	0.3811	4.60455	4.13358e-06	3.52222e-05
BnA08g0325320.1	86.6381	1.18345	0.287504	4.1163	3.85e-05	0.000270255
BnA08g0325350.1	20.6814	3.65626	0.975243	3.74907	0.000177489	0.00107283
BnA08g0325560.1	85.4401	2.65314	0.464657	5.7099	1.13045e-08	1.46599e-07
BnA08g0325990.1	19.0458	4.8679	1.01967	4.77401	1.80595e-06	1.64197e-05
BnA08g0326010.1	214.515	3.40288	0.550842	6.1776	6.50847e-10	1.00021e-08
BnA08g0326120.1	13.0886	2.62058	0.802418	3.26585	0.00109136	0.00533781
BnA08g0326340.1	8.80295	3.64054	1.05513	3.45033	0.000559902	0.00297107
BnA08g0326820.1	109.104	3.72971	0.783173	4.76231	1.91386e-06	1.73169e-05
BnA08g0326900.1	25.1403	7.40321	0.994918	7.44103	9.99058e-14	2.43645e-12
BnA08g0326910.1	27.9536	6.58418	0.859511	7.66038	1.85383e-14	4.90793e-13
BnA08g0327390.1	35.9025	3.8134	1.02458	3.72192	0.000197712	0.00117893
BnA08g0327560.1	493.96	3.88099	0.461436	8.41067	4.07663e-17	1.43555e-15
BnA08g0327570.1	26.4647	4.41774	0.953104	4.63511	3.56749e-06	3.07501e-05
BnA08g0328020.1	222.429	1.17181	0.326782	3.5859	0.000335921	0.00189167
BnA08g0328270.1	374.609	1.3886	0.350242	3.96467	7.34966e-05	0.000485357
BnA08g0328690.1	66.9938	1.27789	0.305011	4.18965	2.79388e-05	0.000202247
BnA08g0328820.1	18.0805	4.69961	0.868666	5.41014	6.29745e-08	7.34872e-07
BnA08g0328980.1	413.331	6.61314	0.521746	12.675	8.13446e-37	1.5391e-34
BnA08g0329460.1	29.8991	1.9277	0.583686	3.30264	0.000957797	0.00476212
BnA08g0329580.1	342.953	1.85936	0.470932	3.94827	7.87193e-05	0.000516538
BnA08g0329930.1	101.525	2.79843	0.367278	7.61939	2.5488e-14	6.6595e-13
BnA08g0330070.1	107.69	2.31396	0.522653	4.42734	9.54043e-06	7.60469e-05
BnA08g0330150.1	42.1348	1.52253	0.45208	3.36783	0.000757632	0.00387241
BnA08g0330660.1	160.317	5.78708	0.648915	8.91809	4.74396e-19	1.99533e-17
BnA08g0331150.1	85.8716	1.24089	0.360339	3.44366	0.000573886	0.00303764
BnA08g0331750.1	35.5252	2.67693	0.600839	4.45531	8.37709e-06	6.74517e-05
BnA08g0332600.1	354.669	1.00203	0.291409	3.43858	0.000584768	0.00309206
BnA08g0332930.1	190.021	1.12225	0.218131	5.14482	2.67782e-07	2.82103e-06
BnA08g0332970.1	107.697	4.76106	0.96711	4.92298	8.52374e-07	8.18647e-06
BnA08g0333330.1	76.1011	2.95257	0.482416	6.12038	9.33532e-10	1.40259e-08
BnA08g0333690.1	128.483	2.07929	0.488204	4.25905	2.05301e-05	0.000152634
BnA08g0334650.1	754.313	1.15865	0.165537	6.99935	2.57154e-12	5.35703e-11
BnA08g0334660.1	30.1506	3.25689	0.619216	5.2597	1.44289e-07	1.58594e-06
BnA09g0335840.1	13.4543	2.32398	0.760666	3.05518	0.00224922	0.00996931
BnA09g0336030.1	58.318	8.42687	0.857886	9.82283	8.97864e-23	5.40387e-21
BnA09g0336770.1	16.2034	5.11093	1.02845	4.96954	6.71127e-07	6.56495e-06
BnA09g0336790.1	19.6838	5.80456	0.886768	6.54575	5.91975e-11	1.04051e-09
BnA09g0336800.1	13.4466	5.6029	0.944098	5.93466	2.94461e-09	4.13401e-08
BnA09g0336810.1	667.943	7.76785	0.584566	13.2882	2.70951e-40	6.423e-38
BnA09g0336820.1	73.4921	2.12555	0.681733	3.11786	0.00182167	0.00831244
BnA09g0336840.1	1959.71	6.69776	0.313344	21.3751	2.27709e-101	1.00633e-97
BnA09g0336880.1	816.065	2.4164	0.384781	6.27995	3.38688e-10	5.41192e-09
BnA09g0337220.1	243.938	1.40192	0.229324	6.11328	9.76027e-10	1.46379e-08
BnA09g0337350.1	527.918	1.23965	0.200521	6.18217	6.32283e-10	9.74346e-09
BnA09g0337880.1	404.091	1.61673	0.3423	4.72315	2.32221e-06	2.07237e-05
BnA09g0338470.1	27.5149	6.60021	0.892027	7.39911	1.37096e-13	3.29665e-12
BnA09g0339400.1	83.8993	4.04336	0.767752	5.26649	1.39053e-07	1.53139e-06
BnA09g0339440.1	35.0923	5.99379	0.900233	6.65804	2.77502e-11	5.07819e-10
BnA09g0339650.1	11.215	4.57743	0.948267	4.82715	1.38499e-06	1.28472e-05
BnA09g0340530.1	34.6744	2.99863	0.779911	3.84484	0.000120631	0.000757964
BnA09g0340820.1	318.583	1.16687	0.216756	5.38334	7.31153e-08	8.43348e-07
BnA09g0340840.1	162.541	2.51953	0.230889	10.9123	1.00707e-27	9.18999e-26
BnA09g0341070.1	401.685	1.09733	0.21799	5.03385	4.80728e-07	4.82061e-06
BnA09g0341100.1	83.8521	1.65133	0.359886	4.58848	4.4648e-06	3.77637e-05
BnA09g0341120.1	422.69	1.66808	0.166252	10.0335	1.08615e-23	7.1037e-22
BnA09g0341210.1	202.668	2.32575	0.346251	6.71696	1.85557e-11	3.4737e-10
BnA09g0341460.1	523.759	2.70755	0.473967	5.71252	1.11315e-08	1.44446e-07
BnA09g0342010.1	1116.26	1.11538	0.273151	4.08337	4.43873e-05	0.000307329
BnA09g0342270.1	275.556	1.33884	0.227266	5.89106	3.83734e-09	5.29483e-08
BnA09g0342350.1	48.1395	4.69167	1.23259	3.80635	0.000141032	0.000873188
BnA09g0342370.1	77.0582	3.18118	0.75897	4.19144	2.77185e-05	0.000200793
BnA09g0342650.1	93.7712	2.40821	0.3212	7.49754	6.50284e-14	1.62233e-12
BnA09g0342850.1	124.919	1.06386	0.268953	3.95557	7.63515e-05	0.000502333
BnA09g0343710.1	1888.92	1.61579	0.502523	3.21536	0.00130281	0.00622586
BnA09g0344040.1	89.3506	3.5544	0.807263	4.40303	1.06751e-05	8.41891e-05
BnA09g0344260.1	307.969	2.40375	0.752617	3.19385	0.00140388	0.00664519
BnA09g0344510.1	11.0202	3.65266	0.974418	3.74856	0.000177855	0.00107451
BnA09g0344530.1	178.445	1.92148	0.463999	4.14114	3.45582e-05	0.000245004
BnA09g0344710.1	728.951	1.43106	0.272359	5.25432	1.48574e-07	1.63015e-06
BnA09g0345300.1	795.66	1.38387	0.407079	3.39952	0.000675054	0.0035033
BnA09g0345900.1	108.503	2.38979	0.490331	4.87383	1.09454e-06	1.03327e-05
BnA09g0346120.1	32.0208	2.221	0.534311	4.15675	3.22805e-05	0.000230653
BnA09g0346460.1	54.4559	2.26589	0.648125	3.49607	0.000472164	0.002561
BnA09g0346480.1	116.175	1.77104	0.446179	3.96936	7.20664e-05	0.000476777
BnA09g0347150.1	502.052	1.15615	0.222878	5.18738	2.13272e-07	2.28888e-06
BnA09g0347660.1	361.017	1.16984	0.189069	6.18739	6.11684e-10	9.44721e-09
BnA09g0347890.1	1524.12	1.67253	0.261277	6.40138	1.53982e-10	2.57348e-09
BnA09g0348230.1	12.848	2.53172	0.681862	3.71295	0.000204859	0.00121651
BnA09g0348280.1	80.4237	2.26875	0.650116	3.48976	0.000483453	0.00261443
BnA09g0349580.1	204.15	2.2663	0.445122	5.09142	3.55399e-07	3.66726e-06
BnA09g0349920.1	8.20411	3.36439	1.04305	3.22554	0.00125737	0.00604041
BnA09g0350040.1	299.74	7.9452	0.757591	10.4874	9.86617e-26	7.67836e-24
BnA09g0350160.1	22.5069	1.9885	0.629562	3.15855	0.00158559	0.00737952
BnA09g0350170.1	29.4622	1.33018	0.433958	3.06522	0.0021751	0.00968726
BnA09g0350290.1	44.4751	4.6415	0.635859	7.29958	2.88675e-13	6.67188e-12
BnA09g0350300.1	25.0681	7.66613	0.912003	8.40582	4.24875e-17	1.49445e-15
BnA09g0350630.1	314.466	2.68501	0.446263	6.01666	1.78052e-09	2.57992e-08
BnA09g0350770.1	163.436	1.05114	0.302686	3.4727	0.000515257	0.00276073
BnA09g0351080.1	368.573	2.04679	0.349072	5.86352	4.53159e-09	6.17973e-08
BnA09g0351330.1	180.564	2.2316	0.23134	9.64642	5.09016e-22	2.86564e-20
BnA09g0351720.1	76.0201	1.20808	0.391468	3.08602	0.00202855	0.00912324
BnA09g0351750.1	1917.71	2.59729	0.73289	3.5439	0.000394254	0.00218183
BnA09g0351860.1	716.453	1.59335	0.242806	6.56224	5.30057e-11	9.37539e-10
BnA09g0351870.1	149.752	2.01197	0.311372	6.46162	1.03587e-10	1.76645e-09
BnA09g0351920.1	93.772	3.0536	0.417274	7.31797	2.51759e-13	5.8691e-12
BnA09g0352040.1	53.9932	4.96067	0.50859	9.75377	1.77745e-22	1.03846e-20
BnA09g0352310.1	157.895	6.1953	0.679062	9.12333	7.28514e-20	3.29729e-18
BnA09g0352380.1	67.2133	1.88803	0.411213	4.59136	4.4036e-06	3.73175e-05
BnA09g0352650.1	311.086	1.0397	0.19583	5.30921	1.10103e-07	1.23431e-06
BnA09g0352700.1	38.4912	1.53205	0.490339	3.12447	0.00178126	0.00815273
BnA09g0353190.1	143.697	2.09199	0.250506	8.35106	6.76538e-17	2.33323e-15
BnA09g0353210.1	30.5661	5.98161	0.962265	6.21618	5.09407e-10	7.92694e-09
BnA09g0353260.1	140.356	1.97014	0.368434	5.34733	8.92616e-08	1.01435e-06
BnA09g0353300.1	2.58859	3.69485	1.2053	3.06551	0.00217299	0.00968068
BnA09g0353320.1	9.73019	3.51583	0.877937	4.00465	6.21102e-05	0.000416792
BnA09g0353520.1	374.581	1.21232	0.164249	7.38097	1.57145e-13	3.7496e-12
BnA09g0353600.1	334.944	1.87296	0.271349	6.90239	5.11355e-12	1.02854e-10
BnA09g0353610.1	122.603	2.66065	0.328109	8.10903	5.10234e-16	1.60983e-14
BnA09g0353730.1	146.427	1.32129	0.364124	3.62867	0.000284881	0.00163293
BnA09g0353780.1	9.1082	5.15374	0.991212	5.19944	1.99893e-07	2.15425e-06
BnA09g0353960.1	341.118	3.41797	0.370479	9.22582	2.81402e-20	1.32906e-18
BnA09g0354090.1	139.504	2.3505	0.391477	6.00418	1.92303e-09	2.77195e-08
BnA09g0354390.1	285.021	1.76052	0.500025	3.52087	0.000430131	0.00235677
BnA09g0355020.1	176.535	1.16975	0.287593	4.06737	4.75461e-05	0.000326967
BnA09g0355430.1	358.164	1.52331	0.259716	5.86528	4.48377e-09	6.11855e-08
BnA09g0355560.1	147.045	1.09115	0.268107	4.06982	4.70496e-05	0.000323841
BnA09g0355720.1	277.083	1.1522	0.208757	5.51933	3.40296e-08	4.13237e-07
BnA09g0355810.1	48.7923	1.88611	0.60585	3.11316	0.00185097	0.00843246
BnA09g0355880.1	15.8223	3.19592	0.808041	3.95514	7.64893e-05	0.000503186
BnA09g0356240.1	58.0017	1.50697	0.427734	3.52315	0.000426445	0.00233927
BnA09g0356510.1	134.067	2.12942	0.344329	6.18426	6.23934e-10	9.62438e-09
BnA09g0356520.1	84.6479	4.23461	0.54061	7.83302	4.76293e-15	1.35551e-13
BnA09g0356900.1	23.0371	3.51954	0.659393	5.33755	9.42117e-08	1.06719e-06
BnA09g0357660.1	376.119	2.94582	0.377734	7.79867	6.2564e-15	1.7603e-13
BnA09g0357700.1	254.071	2.55691	0.289137	8.84327	9.29584e-19	3.80386e-17
BnA09g0357910.1	46.8293	2.10514	0.548745	3.83628	0.000124909	0.000782135
BnA09g0358330.1	6335.29	2.29767	0.327162	7.02304	2.17093e-12	4.55932e-11
BnA09g0358940.1	128.506	1.37339	0.247643	5.54585	2.92532e-08	3.58073e-07
BnA09g0359110.1	345.447	1.05342	0.281595	3.74091	0.000183356	0.00110335
BnA09g0359140.1	2291.45	1.31511	0.298016	4.41289	1.01998e-05	8.08651e-05
BnA09g0359190.1	141.224	6.49028	0.607853	10.6774	1.29881e-26	1.07864e-24
BnA09g0359290.1	280.728	1.37407	0.40463	3.39587	0.000684101	0.00354371
BnA09g0359420.1	455.123	1.74882	0.134944	12.9596	2.07346e-38	4.27624e-36
BnA09g0359480.1	64.8457	6.12034	0.769043	7.95839	1.74293e-15	5.23735e-14
BnA09g0359830.1	345.698	1.52766	0.422567	3.61519	0.00030013	0.00171067
BnA09g0359880.1	95.9408	2.38993	0.409805	5.83186	5.48126e-09	7.38847e-08
BnA09g0359970.1	110.165	6.51745	0.776269	8.39587	4.62456e-17	1.62019e-15
BnA09g0360020.1	779.249	3.87219	0.37934	10.2077	1.83135e-24	1.27455e-22
BnA09g0360350.1	17.2123	2.52726	0.647186	3.905	9.42265e-05	0.000608167
BnA09g0360410.1	764.495	1.05562	0.142083	7.42963	1.089e-13	2.64432e-12
BnA09g0360440.1	36.4297	1.72415	0.454755	3.79138	0.000149811	0.000921681
BnA09g0360450.1	180.721	1.60421	0.2545	6.3034	2.9118e-10	4.70013e-09
BnA09g0360510.1	546.454	1.04927	0.211859	4.9527	7.31906e-07	7.12121e-06
BnA09g0360680.1	434.954	3.09897	0.333979	9.27892	1.71198e-20	8.27049e-19
BnA09g0360820.1	177.768	1.21687	0.21208	5.73777	9.59331e-09	1.25752e-07
BnA09g0360850.1	89.4035	1.51843	0.308215	4.92652	8.37052e-07	8.05306e-06
BnA09g0360870.1	225.998	1.96325	0.336222	5.83915	5.24685e-09	7.09724e-08
BnA09g0361100.1	7.60437	3.55152	1.15042	3.08715	0.00202083	0.0090942
BnA09g0361190.1	8.34963	3.91855	0.913028	4.29182	1.77213e-05	0.000133565
BnA09g0361480.1	47.3116	2.73739	0.514838	5.317	1.05492e-07	1.18563e-06
BnA09g0361530.1	8.3898	3.94508	1.22952	3.20863	0.00133367	0.00635302
BnA09g0361580.1	51.7148	2.47715	0.430193	5.75824	8.49951e-09	1.12174e-07
BnA09g0361590.1	167.559	1.01543	0.243422	4.17148	3.0263e-05	0.000217544
BnA09g0361680.1	1763.55	1.32152	0.358841	3.68275	0.000230728	0.00135196
BnA09g0361870.1	536.164	1.33907	0.247525	5.40984	6.30798e-08	7.35949e-07
BnA09g0361950.1	475.799	1.37234	0.230773	5.9467	2.73604e-09	3.85783e-08
BnA09g0362070.1	576.386	3.12243	0.518467	6.02242	1.71823e-09	2.49609e-08
BnA09g0362580.1	13.912	4.35049	1.1263	3.86264	0.000112167	0.00070982
BnA09g0362630.1	281.99	1.24072	0.201293	6.16377	7.10326e-10	1.08542e-08
BnA09g0362650.1	321.051	1.1576	0.258675	4.4751	7.63754e-06	6.20867e-05
BnA09g0362910.1	114.956	1.74109	0.256319	6.79265	1.10089e-11	2.12191e-10
BnA09g0362990.1	344.94	1.04561	0.257828	4.05544	5.004e-05	0.000342481
BnA09g0363090.1	98.425	1.22418	0.320928	3.81449	0.000136465	0.000847883
BnA09g0363240.1	51.7118	1.58498	0.42957	3.6897	0.000224517	0.00131932
BnA09g0363460.1	9.48681	2.68134	0.842315	3.1833	0.00145609	0.0068603
BnA09g0363740.1	27.0237	6.53324	1.05442	6.19605	5.78989e-10	8.95789e-09
BnA09g0363750.1	135.201	7.93205	0.547317	14.4926	1.34947e-47	4.91136e-45
BnA09g0364400.1	126.092	1.30566	0.291875	4.47334	7.70073e-06	6.25758e-05
BnA09g0364720.1	153.108	1.17907	0.276807	4.25953	2.04854e-05	0.000152375
BnA09g0364770.1	602.971	2.65669	0.226828	11.7123	1.10187e-31	1.36621e-29
BnA09g0364790.1	462.141	1.3352	0.316578	4.21759	2.46928e-05	0.000180694
BnA09g0364830.1	311.446	7.83384	0.562765	13.9203	4.77039e-44	1.42584e-41
BnA09g0364900.1	420.386	1.06989	0.251356	4.25646	2.07687e-05	0.000154204
BnA09g0365100.1	3.85805	3.67897	1.14659	3.20862	0.00133373	0.00635302
BnA09g0365240.1	66.0885	2.21057	0.525346	4.20783	2.57833e-05	0.000187918
BnA09g0365590.1	25.0875	4.77819	0.811775	5.8861	3.9542e-09	5.44636e-08
BnA09g0365820.1	55.6091	3.41168	0.789989	4.31865	1.56987e-05	0.000119676
BnA09g0365890.1	801.686	1.00644	0.192427	5.23023	1.69298e-07	1.84199e-06
BnA09g0366050.1	330.011	2.43698	0.465312	5.23731	1.62934e-07	1.77796e-06
BnA09g0366370.1	33.8132	1.70587	0.453126	3.76467	0.000166768	0.00101506
BnA09g0366520.1	904.299	1.36133	0.217513	6.25861	3.88433e-10	6.16224e-09
BnA09g0367020.1	149.686	1.76325	0.238997	7.37771	1.61036e-13	3.83943e-12
BnA09g0367060.1	280.124	1.1964	0.282529	4.23461	2.28947e-05	0.000168513
BnA09g0367400.1	260.77	1.02709	0.222748	4.61097	4.00793e-06	3.42506e-05
BnA09g0367490.1	182.319	5.35285	0.446555	11.987	4.15751e-33	5.75457e-31
BnA09g0367530.1	221.82	1.95741	0.408853	4.78757	1.68814e-06	1.54234e-05
BnA09g0367580.1	110.706	1.3737	0.263606	5.21118	1.87641e-07	2.02822e-06
BnA09g0367880.1	63.0354	2.27009	0.338544	6.70546	2.00769e-11	3.74037e-10
BnA09g0368240.1	391.951	1.61294	0.447401	3.60513	0.000311996	0.0017708
BnA09g0368300.1	5.73091	3.92958	1.23089	3.19248	0.00141056	0.00667375
BnA09g0368330.1	45.1695	1.75474	0.428577	4.09435	4.23354e-05	0.000294406
BnA09g0368710.1	280.548	2.25576	0.426728	5.28619	1.24893e-07	1.38879e-06
BnA09g0369280.1	23.4415	6.42975	0.878338	7.32036	2.47299e-13	5.77601e-12
BnA09g0369290.1	205.199	2.68832	0.376443	7.14137	9.24061e-13	2.01454e-11
BnA09g0369380.1	236.032	1.15236	0.374701	3.0754	0.00210222	0.00940941
BnA09g0369520.1	7.36964	3.43964	0.959961	3.5831	0.000339541	0.0019091
BnA09g0369800.1	3832.58	4.22664	0.225791	18.7193	3.4495e-78	6.88464e-75
BnA09g0369810.1	362.787	4.97658	0.425702	11.6903	1.42898e-31	1.76471e-29
BnA09g0370260.1	116.216	1.06719	0.310691	3.43487	0.000592831	0.00312961
BnA09g0370850.1	16.3873	4.10089	0.946671	4.3319	1.47825e-05	0.000113292
BnA09g0370870.1	62.219	1.35583	0.327154	4.14432	3.40826e-05	0.000242076
BnA09g0371010.1	31.2603	1.67747	0.508776	3.29707	0.000976994	0.00484744
BnA09g0371340.1	249.172	1.1205	0.214073	5.23421	1.65688e-07	1.80513e-06
BnA09g0371690.1	174.99	2.4543	0.590447	4.15669	3.22894e-05	0.000230663
BnA09g0371870.1	141.872	1.24345	0.27885	4.45921	8.22641e-06	6.63767e-05
BnA09g0371890.1	140.567	1.33326	0.306073	4.35603	1.32442e-05	0.000102621
BnA09g0372140.1	34.2581	2.48755	0.76185	3.26515	0.00109407	0.00534854
BnA09g0372380.1	263.985	1.38878	0.258881	5.36457	8.1142e-08	9.28489e-07
BnA09g0373090.1	12.517	4.67815	1.00717	4.64486	3.40309e-06	2.94438e-05
BnA09g0373290.1	299.014	1.00658	0.287754	3.49807	0.000468638	0.00254432
BnA09g0373610.1	162.078	1.2049	0.33806	3.56415	0.000365039	0.00203839
BnA09g0374430.1	144.462	1.12217	0.235006	4.77509	1.79631e-06	1.63369e-05
BnA09g0374550.1	11.6927	4.38284	0.986664	4.44208	8.90914e-06	7.14012e-05
BnA09g0374740.1	218.875	1.39036	0.359123	3.87153	0.000108154	0.000688575
BnA09g0374830.1	7189.27	2.12196	0.587867	3.6096	0.00030667	0.0017443
BnA09g0374890.1	413.384	1.24932	0.328216	3.80639	0.000141011	0.000873149
BnA09g0374990.1	26.9361	6.68498	1.08711	6.14931	7.78231e-10	1.18246e-08
BnA09g0375170.1	87.4018	1.51839	0.313821	4.83839	1.30895e-06	1.22096e-05
BnA09g0375300.1	272.36	1.32854	0.228587	5.81197	6.17405e-09	8.27007e-08
BnA09g0375330.1	38.3748	2.03437	0.648145	3.13877	0.0016966	0.00781322
BnA09g0375470.1	59.7431	5.59192	0.617225	9.05978	1.30712e-19	5.7932e-18
BnA09g0375480.1	49.0015	7.4121	0.882592	8.39811	4.5372e-17	1.5915e-15
BnA09g0375500.1	889.869	1.01798	0.25119	4.05264	5.06429e-05	0.000346377
BnA09g0375510.1	718.002	2.6328	0.677818	3.88423	0.000102654	0.000656807
BnA09g0375710.1	186.279	1.22947	0.241811	5.08443	3.68732e-07	3.79156e-06
BnA09g0375770.1	74.5139	1.35094	0.405695	3.32993	0.000868668	0.00437132
BnA09g0376010.1	341.77	1.479	0.204054	7.24805	4.2282e-13	9.55801e-12
BnA09g0376070.1	730.274	1.22191	0.123572	9.88821	4.68323e-23	2.90046e-21
BnA09g0376100.1	21.8789	1.68753	0.51171	3.29783	0.000974361	0.00483554
BnA09g0376120.1	512.095	1.60212	0.466683	3.43299	0.000596972	0.00314905
BnA09g0376140.1	653.567	1.62547	0.268539	6.05301	1.42166e-09	2.08484e-08
BnA09g0376190.1	7.69796	3.07609	0.959236	3.20682	0.00134212	0.00638757
BnA09g0376270.1	59.6258	2.41399	0.474151	5.09118	3.55844e-07	3.67124e-06
BnA09g0376290.1	598.529	1.55797	0.185318	8.40698	4.20718e-17	1.48067e-15
BnA09g0376310.1	4600.6	2.23809	0.344871	6.48964	8.60409e-11	1.48409e-09
BnA09g0376320.1	217.785	1.51482	0.199254	7.60249	2.90492e-14	7.53903e-13
BnA09g0376350.1	767.744	1.23961	0.340258	3.64314	0.000269334	0.001551
BnA09g0376360.1	863.207	1.06118	0.210015	5.05288	4.35199e-07	4.40186e-06
BnA09g0376410.1	237.253	1.51422	0.27267	5.55332	2.80297e-08	3.44092e-07
BnA09g0376430.1	45.0832	1.93953	0.413645	4.68888	2.74699e-06	2.41901e-05
BnA09g0376450.1	322.176	2.69963	0.251427	10.7372	6.80644e-27	5.80857e-25
BnA09g0376500.1	1641.2	1.70555	0.199355	8.55533	1.17533e-17	4.36226e-16
BnA09g0376510.1	114.162	1.84811	0.363527	5.08384	3.69887e-07	3.80091e-06
BnA09g0376550.1	358.935	1.20595	0.221308	5.4492	5.05967e-08	5.98445e-07
BnA09g0376570.1	274.729	1.0553	0.206933	5.0997	3.40191e-07	3.51796e-06
BnA09g0376630.1	176.693	3.03198	0.516516	5.87007	4.35624e-09	5.95767e-08
BnA09g0376640.1	154.94	1.43973	0.255105	5.64367	1.66462e-08	2.10962e-07
BnA09g0376660.1	37.0172	2.2429	0.624591	3.59099	0.000329422	0.00185913
BnA09g0376680.1	110.881	1.21491	0.348794	3.48317	0.00049551	0.0026696
BnA09g0376770.1	3.39979	3.44761	0.894738	3.8532	0.000116583	0.000735197
BnA09g0376790.1	86.9323	6.75635	0.797308	8.47395	2.37207e-17	8.53269e-16
BnA09g0376840.1	146.027	3.16645	0.516238	6.13371	8.58551e-10	1.2956e-08
BnA09g0376850.1	520.679	2.57084	0.228334	11.2591	2.08801e-29	2.14241e-27
BnA09g0376860.1	800.608	1.57523	0.273362	5.76243	8.2912e-09	1.09636e-07
BnA09g0376900.1	220.829	1.02397	0.269781	3.79556	0.000147308	0.00090778
BnA09g0377000.1	205.036	1.29272	0.233716	5.53116	3.18115e-08	3.87824e-07
BnA09g0377010.1	513.852	1.1478	0.194966	5.88717	3.9286e-09	5.41351e-08
BnA09g0377040.1	234.381	1.71574	0.228271	7.51625	5.63715e-14	1.41606e-12
BnA09g0377100.1	733.554	1.04256	0.18841	5.53344	3.14011e-08	3.82897e-07
BnA09g0377130.1	406.11	1.15957	0.24002	4.83113	1.3576e-06	1.2612e-05
BnA09g0377180.1	394.374	1.99544	0.24648	8.09573	5.6922e-16	1.7832e-14
BnA09g0377220.1	182.676	2.67702	0.362655	7.38172	1.56258e-13	3.73276e-12
BnA09g0377240.1	274.716	1.42023	0.250667	5.66583	1.46318e-08	1.86811e-07
BnA09g0377250.1	131.881	2.49071	0.599234	4.15649	3.23171e-05	0.000230835
BnA09g0377260.1	1098.37	1.57582	0.278923	5.64965	1.60777e-08	2.04176e-07
BnA09g0377320.1	639.104	1.25576	0.172203	7.29233	3.04632e-13	7.03016e-12
BnA09g0377350.1	314.663	1.5669	0.360136	4.35085	1.35608e-05	0.000104838
BnA09g0377360.1	120.798	1.37032	0.417059	3.28567	0.0010174	0.00501896
BnA09g0377390.1	194.694	1.06656	0.236112	4.51717	6.26723e-06	5.16944e-05
BnA09g0377410.1	4253.46	1.27531	0.250101	5.0992	3.411e-07	3.52677e-06
BnA09g0377430.1	748.585	1.38746	0.265875	5.21849	1.80387e-07	1.95665e-06
BnA09g0377450.1	653.695	1.11638	0.183932	6.0695	1.28309e-09	1.8933e-08
BnA09g0377500.1	207.677	1.46568	0.283234	5.17481	2.28139e-07	2.43534e-06
BnA09g0377510.1	408.388	1.47446	0.148363	9.9382	2.83921e-23	1.79985e-21
BnA09g0377520.1	794.237	1.19841	0.326251	3.67326	0.000239472	0.00139843
BnA09g0377530.1	169.228	1.73806	0.334487	5.1962	2.03407e-07	2.18984e-06
BnA09g0377570.1	327.345	1.86471	0.354387	5.26178	1.42665e-07	1.56865e-06
BnA09g0377600.1	253.136	1.50063	0.356113	4.21392	2.50976e-05	0.000183374
BnA09g0377700.1	38.0582	3.48907	0.872675	3.99813	6.38437e-05	0.000427312
BnA09g0377720.1	220.244	2.21399	0.31867	6.94761	3.71531e-12	7.59902e-11
BnA09g0377740.1	3076.41	1.51842	0.24266	6.2574	3.91461e-10	6.20709e-09
BnA09g0377770.1	35.6375	1.56728	0.499828	3.13565	0.00171476	0.00788918
BnA09g0377840.1	114.391	1.60342	0.293935	5.45503	4.89644e-08	5.81028e-07
BnA09g0377860.1	150.209	2.8974	0.344948	8.39952	4.48294e-17	1.57414e-15
BnA09g0377880.1	309.035	2.04375	0.246469	8.29212	1.11246e-16	3.76733e-15
BnA09g0377900.1	1248.45	1.23525	0.181838	6.79312	1.09738e-11	2.1158e-10
BnA09g0377940.1	16577.8	1.50263	0.338292	4.44182	8.91993e-06	7.14692e-05
BnA09g0377950.1	206.953	1.41275	0.391372	3.60975	0.000306494	0.00174358
BnA09g0377970.1	68.2361	1.98545	0.407014	4.87809	1.07119e-06	1.01293e-05
BnA09g0377990.1	91.1744	1.54039	0.255889	6.01976	1.74677e-09	2.53517e-08
BnA09g0378000.1	8.93253	4.51152	1.02406	4.40552	1.05532e-05	8.33571e-05
BnA09g0378040.1	2609.38	1.39595	0.206526	6.75922	1.38733e-11	2.63946e-10
BnA09g0378080.1	582.072	5.30373	0.469593	11.2943	1.39978e-29	1.45312e-27
BnA09g0378140.1	742.569	2.05868	0.209166	9.84235	7.39643e-23	4.48212e-21
BnA09g0378150.1	214.566	6.59894	0.500334	13.1891	1.0144e-39	2.34187e-37
BnA09g0378170.1	1366.78	1.24047	0.184515	6.72286	1.78191e-11	3.34593e-10
BnA09g0378190.1	799.763	3.36698	0.4024	8.36725	5.8979e-17	2.04545e-15
BnA09g0378200.1	766.346	1.03888	0.248133	4.18677	2.82947e-05	0.000204464
BnA09g0378210.1	64.3352	4.51419	0.661618	6.82295	8.91882e-12	1.74123e-10
BnA09g0378220.1	114.849	5.14744	0.417219	12.3375	5.69044e-35	9.19251e-33
BnA09g0378230.1	115.872	2.34533	0.305092	7.68729	1.50284e-14	4.02869e-13
BnA09g0378460.1	242.478	1.88891	0.596849	3.1648	0.00155188	0.00724103
BnA09g0378490.1	119.916	2.15132	0.239376	8.98721	2.53591e-19	1.09338e-17
BnA09g0378680.1	14.7716	3.09492	0.794082	3.89748	9.71971e-05	0.000625347
BnA09g0378740.1	266.965	1.5346	0.201213	7.62675	2.40747e-14	6.2982e-13
BnA09g0378780.1	63.2654	2.73177	0.567102	4.81707	1.45679e-06	1.34563e-05
BnA09g0379240.1	669.859	1.11107	0.196353	5.65852	1.52687e-08	1.9438e-07
BnA09g0379380.1	196.167	2.6444	0.28402	9.31062	1.27092e-20	6.22589e-19
BnA09g0379390.1	152.482	1.40953	0.354958	3.97099	7.15751e-05	0.00047378
BnA09g0379670.1	572.844	1.1537	0.233806	4.93445	8.03762e-07	7.76054e-06
BnA09g0380070.1	508.073	4.14619	0.320951	12.9184	3.54245e-38	7.2097e-36
BnA09g0380150.1	903.384	1.9056	0.234501	8.12621	4.4294e-16	1.41409e-14
BnA09g0380210.1	1027.14	1.79389	0.425685	4.21412	2.50751e-05	0.000183234
BnA09g0380220.1	50.3014	2.75029	0.738232	3.72551	0.000194917	0.00116395
BnA09g0380580.1	61.7211	3.15331	0.686074	4.59617	4.3032e-06	3.65418e-05
BnA09g0380890.1	53.2575	2.26069	0.389162	5.80912	6.28039e-09	8.40523e-08
BnA09g0380970.1	1607.2	2.08081	0.343364	6.06006	1.36068e-09	2.00063e-08
BnA09g0381340.1	252.909	8.88502	0.725889	12.2402	1.8961e-34	2.91825e-32
BnA09g0381360.1	79.1427	2.19055	0.417069	5.25225	1.5025e-07	1.64796e-06
BnA09g0381370.1	513.113	7.85242	0.699763	11.2215	3.19677e-29	3.23182e-27
BnA09g0381390.1	24.8654	5.01821	0.772524	6.49586	8.25582e-11	1.4272e-09
BnA09g0381400.1	258.584	4.16783	0.425809	9.78801	1.26765e-22	7.50533e-21
BnA09g0381410.1	71.0481	6.8163	0.726297	9.38501	6.29131e-21	3.19581e-19
BnA09g0381450.1	24.7273	3.92809	0.611218	6.42665	1.30445e-10	2.19912e-09
BnA09g0381500.1	126.514	1.36428	0.365557	3.73205	0.000189926	0.00113843
BnA09g0381550.1	802.117	1.992	0.277226	7.18547	6.69786e-13	1.48425e-11
BnA09g0381580.1	469.358	6.80437	0.409322	16.6235	4.71076e-62	3.78519e-59
BnA09g0381590.1	502.713	7.7198	0.455223	16.9583	1.67127e-64	1.54333e-61
BnA09g0381600.1	67.0116	4.62051	0.844559	5.47092	4.47715e-08	5.35165e-07
BnA09g0381750.1	18.0479	4.71256	0.943232	4.99618	5.84756e-07	5.76657e-06
BnA09g0381760.1	28.2254	2.87356	0.707752	4.06011	4.90486e-05	0.000336365
BnA09g0382050.1	339.741	3.33469	0.774682	4.30459	1.67295e-05	0.000126723
BnA09g0382370.1	428.44	1.08555	0.3448	3.14835	0.00164196	0.00759813
BnA09g0382380.1	43.7907	2.85441	0.931424	3.06457	0.00217983	0.00970275
BnA09g0382560.1	21.6422	4.49941	1.06522	4.22392	2.40084e-05	0.00017604
BnA09g0382700.1	7.70423	3.61443	1.16917	3.09145	0.0019918	0.00897818
BnA09g0382730.1	1359.03	1.29372	0.32785	3.94608	7.94398e-05	0.000520769
BnA09g0382770.1	75.5332	2.21656	0.608213	3.64437	0.000268046	0.00154517
BnA09g0382780.1	263.822	1.02987	0.213333	4.82753	1.38237e-06	1.28267e-05
BnA09g0382910.1	844.006	1.53839	0.324795	4.7365	2.17442e-06	1.95146e-05
BnA09g0383010.1	482.766	1.4226	0.177714	8.00498	1.1949e-15	3.63648e-14
BnA09g0383090.1	104.554	1.44313	0.383035	3.76761	0.000164817	0.00100487
BnA09g0383150.1	120.197	1.39751	0.316942	4.40935	1.03682e-05	8.20317e-05
BnA09g0383400.1	206.472	3.99006	0.936266	4.26168	2.02897e-05	0.000151064
BnA09g0383480.1	48.412	2.91378	0.756144	3.85348	0.000116452	0.000734529
BnA09g0383780.1	918.518	1.06042	0.121955	8.69515	3.46371e-18	1.35207e-16
BnA09g0383830.1	65.8609	1.65456	0.346666	4.77278	1.817e-06	1.65129e-05
BnA09g0383990.1	69.4015	4.39008	0.746192	5.88331	4.02142e-09	5.53402e-08
BnA09g0384490.1	316.074	6.81573	0.593505	11.4839	1.5901e-30	1.81515e-28
BnA09g0384500.1	275.537	6.14585	0.534705	11.4939	1.41534e-30	1.62465e-28
BnA09g0384760.1	775.788	2.0717	0.2174	9.52945	1.58125e-21	8.48513e-20
BnA09g0384780.1	298.48	1.73005	0.31721	5.45395	4.92617e-08	5.84266e-07
BnA09g0384920.1	3.27424	4.35728	1.23333	3.53295	0.000410953	0.00226412
BnA09g0385030.1	174.128	1.10042	0.250521	4.39251	1.12047e-05	8.79311e-05
BnA09g0385110.1	451.439	1.14842	0.231929	4.95159	7.36096e-07	7.15298e-06
BnA09g0385270.1	64.2109	5.61646	0.835304	6.72385	1.76982e-11	3.32425e-10
BnA09g0385410.1	90.3168	2.92262	0.388431	7.52416	5.30608e-14	1.33724e-12
BnA09g0385530.1	44.5271	2.35352	0.562814	4.18171	2.89323e-05	0.000208755
BnA09g0385630.1	5.12303	4.85656	1.14422	4.24444	2.19141e-05	0.00016195
BnA09g0385830.1	9.64103	4.16148	1.08232	3.84496	0.00012057	0.000757726
BnA09g0386280.1	24.3601	1.97725	0.564513	3.50257	0.000460801	0.00250595
BnA09g0386310.1	17.3111	1.8912	0.600979	3.14686	0.00165033	0.00762793
BnA09g0386730.1	58.194	1.22647	0.386386	3.17421	0.00150244	0.00704444
BnA09g0386850.1	5.12219	2.62687	0.761306	3.45048	0.000559594	0.00297012
BnA09g0387270.1	751.146	1.06497	0.215825	4.93441	8.03916e-07	7.76082e-06
BnA09g0387530.1	1805.64	1.19346	0.203137	5.87514	4.22476e-09	5.79065e-08
BnA09g0387560.1	37.2743	3.36816	0.745837	4.51595	6.30348e-06	5.19727e-05
BnA09g0387610.1	30.1067	4.29531	0.697132	6.1614	7.21051e-10	1.10018e-08
BnA09g0387870.1	4.71819	3.98988	1.1821	3.37525	0.000737482	0.00378348
BnA09g0387890.1	23.2869	2.23705	0.505275	4.42738	9.53839e-06	7.60404e-05
BnA09g0388440.1	347.588	2.4905	0.66495	3.74539	0.000180114	0.00108667
BnA09g0388450.1	331.319	1.84621	0.221899	8.32002	8.7952e-17	3.00148e-15
BnA09g0388460.1	247.065	1.9041	0.297237	6.40601	1.49373e-10	2.5005e-09
BnA09g0388530.1	53.7741	1.15973	0.357872	3.24064	0.00119262	0.00577239
BnA09g0388580.1	308.878	1.09595	0.168676	6.49734	8.17502e-11	1.41402e-09
BnA09g0388700.1	44.3252	2.83976	0.445241	6.37804	1.79374e-10	2.96977e-09
BnA09g0388750.1	152.931	1.52483	0.381369	3.99832	6.37942e-05	0.000427075
BnA09g0389000.1	110.556	1.80191	0.512254	3.5176	0.000435463	0.00238177
BnA09g0389020.1	651.019	1.20668	0.265951	4.53724	5.69945e-06	4.73393e-05
BnA09g0389040.1	180.582	1.08901	0.251419	4.33147	1.48115e-05	0.0001135
BnA09g0389190.1	68.3966	1.84112	0.44	4.18436	2.85968e-05	0.000206502
BnA09g0389240.1	10.7424	2.44156	0.784057	3.11401	0.00184563	0.00841062
BnA09g0389270.1	119.191	10.0597	0.851576	11.813	3.34215e-32	4.36249e-30
BnA09g0389360.1	157.127	1.72984	0.484498	3.57036	0.000356485	0.00199494
BnA09g0389440.1	524.547	1.43919	0.216694	6.64158	3.10347e-11	5.63425e-10
BnA09g0389520.1	466.479	1.54632	0.2094	7.38452	1.53001e-13	3.65777e-12
[truncated: 2,414 more rows]

## Sheet: DOWN7Z-ZY-4
GENE ID	baseMean	log2FoldChange	lfcSE	stat	pvalue	padj
BnA01g0000070.1	752.278	-6.0898	0.941704	-6.46678	1.00113e-10	1.71391e-09
BnA01g0000350.1	517.44	-6.63992	0.840348	-7.90139	2.75807e-15	8.09509e-14
BnA01g0000550.1	52.663	-1.98954	0.586454	-3.39249	0.000692612	0.00358333
BnA01g0000750.1	242.08	-1.29298	0.318089	-4.06485	4.80636e-05	0.000330196
BnA01g0000920.1	8.50909	-4.47148	0.97331	-4.5941	4.34626e-06	3.68669e-05
BnA01g0000930.1	83.232	-1.59476	0.465138	-3.42856	0.000606786	0.00319402
BnA01g0000960.1	245.357	-3.61716	0.567068	-6.3787	1.78595e-10	2.95845e-09
BnA01g0001040.1	14757.6	-1.09482	0.17321	-6.3208	2.60217e-10	4.22792e-09
BnA01g0001060.1	91.849	-3.69392	0.513284	-7.19663	6.17185e-13	1.37211e-11
BnA01g0001100.1	21.285	-2.53272	0.781379	-3.24135	0.00118966	0.00575851
BnA01g0001300.1	13.1446	-6.54129	0.992705	-6.58936	4.4174e-11	7.88544e-10
BnA01g0001400.1	125.535	-2.3368	0.412488	-5.66513	1.4691e-08	1.87527e-07
BnA01g0001500.1	377.004	-1.24985	0.389088	-3.21226	0.00131696	0.00628717
BnA01g0001670.1	15.9171	-3.09927	0.754122	-4.10977	3.96049e-05	0.0002771
BnA01g0001770.1	318.836	-2.19485	0.328594	-6.67952	2.39733e-11	4.41575e-10
BnA01g0002100.1	19.0944	-5.32637	0.955734	-5.57306	2.503e-08	3.09046e-07
BnA01g0002340.1	38.2486	-1.99158	0.445457	-4.47087	7.79006e-06	6.32518e-05
BnA01g0002440.1	562.126	-1.24395	0.230428	-5.39842	6.72302e-08	7.80559e-07
BnA01g0002490.1	72.5841	-3.32782	0.447257	-7.44051	1.00298e-13	2.44423e-12
BnA01g0002590.1	1174.48	-1.49355	0.308787	-4.83684	1.3192e-06	1.22921e-05
BnA01g0002600.1	122.243	-5.99765	0.56229	-10.6665	1.46072e-26	1.20662e-24
BnA01g0002660.1	3261.18	-1.51855	0.384241	-3.95208	7.74743e-05	0.000509071
BnA01g0002670.1	90.2726	-2.64251	0.39742	-6.64916	2.94778e-11	5.3705e-10
BnA01g0002690.1	39.805	-2.65501	0.540184	-4.91501	8.87793e-07	8.49631e-06
BnA01g0002730.1	37.2524	-2.45384	0.484102	-5.06885	4.0023e-07	4.08287e-06
BnA01g0002790.1	54.1888	-2.46591	0.591045	-4.17212	3.01782e-05	0.000217086
BnA01g0002820.1	242.058	-2.49458	0.246118	-10.1357	3.83534e-24	2.58211e-22
BnA01g0002850.1	120.41	-1.32348	0.309878	-4.27098	1.9462e-05	0.000145462
BnA01g0003070.1	48.7797	-3.1439	0.717196	-4.38361	1.16731e-05	9.13744e-05
BnA01g0003270.1	307.396	-1.12697	0.317647	-3.54785	0.000388389	0.00215362
BnA01g0003420.1	209.369	-2.0627	0.309044	-6.67445	2.48165e-11	4.56835e-10
BnA01g0003450.1	109.536	-1.04947	0.29478	-3.56018	0.000370606	0.0020663
BnA01g0003460.1	11.1858	-3.60694	0.978396	-3.68659	0.000227281	0.00133465
BnA01g0003510.1	275.341	-1.05255	0.266755	-3.94576	7.95476e-05	0.000521365
BnA01g0003670.1	6.93545	-3.55675	1.0921	-3.2568	0.00112677	0.00549365
BnA01g0003780.1	112.855	-5.11089	0.731282	-6.98895	2.76951e-12	5.74429e-11
BnA01g0003800.1	18.397	-4.49113	0.800642	-5.60942	2.03011e-08	2.54518e-07
BnA01g0003810.1	24.729	-3.01485	0.69194	-4.3571	1.31795e-05	0.000102145
BnA01g0003890.1	357.147	-1.93649	0.297184	-6.51613	7.2143e-11	1.25734e-09
BnA01g0003990.1	27.3655	-1.91013	0.621051	-3.07564	0.00210049	0.00940236
BnA01g0004050.1	305.406	-1.17625	0.352815	-3.33391	0.000856356	0.00431744
BnA01g0004130.1	122.014	-1.88293	0.366512	-5.13741	2.78546e-07	2.9258e-06
BnA01g0004690.1	113.484	-1.1604	0.279369	-4.15364	3.27226e-05	0.000233435
BnA01g0004720.1	78.2794	-2.542	0.55525	-4.57811	4.69186e-06	3.95168e-05
BnA01g0004730.1	121.626	-6.76978	0.855106	-7.91689	2.43524e-15	7.18506e-14
BnA01g0004740.1	24.8396	-4.2131	1.02851	-4.0963	4.1981e-05	0.000292204
BnA01g0004760.1	19.0468	-2.96749	0.749173	-3.96102	7.463e-05	0.000492421
BnA01g0004770.1	27.0066	-4.20997	0.754084	-5.58289	2.3655e-08	2.93123e-07
BnA01g0004790.1	22.9549	-3.84359	1.06896	-3.59562	0.000323614	0.00183003
BnA01g0004800.1	701.737	-2.08127	0.353933	-5.88041	4.09241e-09	5.6242e-08
BnA01g0004840.1	12.0458	-5.25732	0.920881	-5.70901	1.13632e-08	1.47253e-07
BnA01g0004860.1	65.9672	-1.2686	0.2651	-4.78535	1.70693e-06	1.55789e-05
BnA01g0004970.1	403.732	-4.29662	0.490475	-8.76013	1.95029e-18	7.78994e-17
BnA01g0005040.1	123.379	-1.9649	0.598001	-3.28578	0.00101701	0.0050174
BnA01g0005060.1	31.6273	-1.80791	0.48853	-3.70072	0.000214992	0.00127022
BnA01g0005070.1	205.249	-3.37911	0.561557	-6.0174	1.77238e-09	2.56993e-08
BnA01g0005080.1	158.354	-2.20824	0.288016	-7.66707	1.75969e-14	4.67269e-13
BnA01g0005090.1	338.998	-4.17934	0.628258	-6.65226	2.88627e-11	5.26619e-10
BnA01g0005100.1	1819.35	-2.91212	0.369399	-7.88339	3.18614e-15	9.27668e-14
BnA01g0005140.1	48.6492	-3.43402	0.644826	-5.3255	1.00678e-07	1.13523e-06
BnA01g0005450.1	110.136	-2.01005	0.633566	-3.17259	0.00151085	0.0070797
BnA01g0005670.1	128.509	-1.58481	0.24531	-6.46044	1.04398e-10	1.7794e-09
BnA01g0005780.1	655.774	-1.46427	0.226026	-6.47831	9.2755e-11	1.59457e-09
BnA01g0006630.1	202.784	-3.15505	0.43977	-7.17432	7.26654e-13	1.6011e-11
BnA01g0006650.1	247.347	-1.11295	0.2373	-4.69008	2.73102e-06	2.40597e-05
BnA01g0006660.1	487.571	-3.16523	0.384147	-8.23961	1.72767e-16	5.75e-15
BnA01g0006680.1	36.376	-6.73977	0.879046	-7.66715	1.75862e-14	4.67186e-13
BnA01g0006690.1	77.3148	-1.5301	0.406718	-3.76206	0.000168521	0.00102442
BnA01g0006730.1	11.8543	-6.15409	1.02608	-5.99767	2.00166e-09	2.87476e-08
BnA01g0006760.1	269.067	-1.54291	0.274764	-5.61541	1.96102e-08	2.46156e-07
BnA01g0006840.1	107.319	-1.74856	0.324679	-5.38552	7.22364e-08	8.34143e-07
BnA01g0006850.1	102.811	-5.57293	0.450279	-12.3766	3.49801e-35	5.8023e-33
BnA01g0006960.1	1107.94	-1.34097	0.249668	-5.37102	7.82939e-08	8.96931e-07
BnA01g0007040.1	51.8385	-3.13708	0.931321	-3.36842	0.000756007	0.00386602
BnA01g0007060.1	184.483	-1.76026	0.285123	-6.17367	6.67239e-10	1.02312e-08
BnA01g0007100.1	119.486	-5.29871	0.549908	-9.63563	5.65417e-22	3.17161e-20
BnA01g0007170.1	146.498	-2.65335	0.338334	-7.84241	4.41984e-15	1.26135e-13
BnA01g0007220.1	199.654	-1.7655	0.362679	-4.86792	1.12777e-06	1.06156e-05
BnA01g0007230.1	177.4	-3.31034	0.282733	-11.7084	1.155e-31	1.42922e-29
BnA01g0007310.1	40.9958	-1.53012	0.478918	-3.19496	0.00139852	0.00662442
BnA01g0007340.1	10.5008	-4.27387	1.07653	-3.97003	7.18622e-05	0.000475528
BnA01g0007490.1	127.585	-1.51297	0.263419	-5.74359	9.26902e-09	1.21707e-07
BnA01g0007530.1	3131.87	-1.40146	0.415448	-3.37338	0.000742514	0.00380677
BnA01g0007690.1	103.173	-4.57568	0.603127	-7.5866	3.28418e-14	8.47002e-13
BnA01g0007710.1	165.47	-3.08542	0.336484	-9.1696	4.74799e-20	2.1939e-18
BnA01g0007760.1	234.672	-1.10005	0.215287	-5.1097	3.22666e-07	3.35129e-06
BnA01g0007990.1	44.8003	-1.60158	0.507889	-3.15341	0.00161373	0.00748857
BnA01g0008200.1	207.821	-2.86244	0.564042	-5.07487	3.87754e-07	3.96869e-06
BnA01g0008380.1	539.849	-1.5065	0.289166	-5.2098	1.89046e-07	2.04269e-06
BnA01g0008600.1	43.1339	-3.28011	0.550046	-5.96334	2.47132e-09	3.51017e-08
BnA01g0008640.1	47.5259	-3.61979	0.469449	-7.71071	1.25124e-14	3.38502e-13
BnA01g0008650.1	379.493	-1.26279	0.178482	-7.07519	1.49246e-12	3.18405e-11
BnA01g0008740.1	214.693	-1.75737	0.297272	-5.91166	3.38676e-09	4.71306e-08
BnA01g0008800.1	99.0923	-2.8971	0.447428	-6.475	9.48142e-11	1.62725e-09
BnA01g0008820.1	194.8	-1.79118	0.204902	-8.74163	2.29763e-18	9.13015e-17
BnA01g0008830.1	436.919	-1.12459	0.205865	-5.46276	4.68776e-08	5.58729e-07
BnA01g0008900.1	28.2265	-2.79811	0.617545	-4.53103	5.86974e-06	4.86297e-05
BnA01g0008910.1	2368.49	-1.09849	0.35117	-3.12808	0.0017595	0.00806804
BnA01g0009100.1	180.894	-1.84348	0.253503	-7.27205	3.54069e-13	8.10454e-12
BnA01g0009120.1	70.8021	-2.81393	0.414	-6.79692	1.06877e-11	2.06578e-10
BnA01g0009180.1	1103.99	-1.98911	0.20858	-9.53644	1.47822e-21	7.94604e-20
BnA01g0009260.1	182.223	-2.29841	0.467753	-4.91371	8.93667e-07	8.54856e-06
BnA01g0009280.1	30.8209	-3.52071	0.681469	-5.16634	2.38717e-07	2.5373e-06
BnA01g0009290.1	69.1338	-3.3537	0.664966	-5.04341	4.573e-07	4.60883e-06
BnA01g0009410.1	825.738	-2.27088	0.252436	-8.99586	2.34395e-19	1.01628e-17
BnA01g0009420.1	109.838	-2.36606	0.419289	-5.64303	1.67088e-08	2.11669e-07
BnA01g0009490.1	85.8711	-1.12959	0.34281	-3.2951	0.000983882	0.00487692
BnA01g0009690.1	24.6555	-2.18097	0.655549	-3.32693	0.000878088	0.00441262
BnA01g0009720.1	905.059	-1.24756	0.136959	-9.10902	8.31273e-20	3.75414e-18
BnA01g0009760.1	688.481	-3.42758	0.380194	-9.01534	1.9626e-19	8.5815e-18
BnA01g0009820.1	125.116	-4.94999	0.41282	-11.9907	3.97644e-33	5.51628e-31
BnA01g0009920.1	12.3856	-3.20937	0.967249	-3.31804	0.00090653	0.00453873
BnA01g0009930.1	15.9613	-3.51281	0.947583	-3.70713	0.000209621	0.00124211
BnA01g0010070.1	107.055	-1.95945	0.240401	-8.15076	3.61649e-16	1.16966e-14
BnA01g0010080.1	2897.69	-1.36764	0.342609	-3.99184	6.5562e-05	0.000437441
BnA01g0010090.1	146.351	-4.99515	0.491626	-10.1605	2.97662e-24	2.02604e-22
BnA01g0010100.1	69.5639	-2.16878	0.403441	-5.37571	7.62805e-08	8.76263e-07
BnA01g0010570.1	1323.2	-2.09103	0.295822	-7.06854	1.56567e-12	3.33459e-11
BnA01g0010580.1	1152.64	-1.06949	0.235975	-4.5322	5.83713e-06	4.84114e-05
BnA01g0010590.1	5.07135	-4.26069	1.24355	-3.42623	0.000612016	0.00321826
BnA01g0010600.1	4.53321	-4.86149	1.20086	-4.04834	5.15829e-05	0.000352339
BnA01g0010610.1	401.483	-2.11978	0.166253	-12.7503	3.104e-37	6.0203e-35
BnA01g0010740.1	400.72	-1.18355	0.233693	-5.06455	4.09361e-07	4.16572e-06
BnA01g0010930.1	91.7737	-1.26388	0.334593	-3.77737	0.000158495	0.000970149
BnA01g0011040.1	69.5246	-1.61421	0.382007	-4.22561	2.38295e-05	0.000174853
BnA01g0011350.1	41.4353	-2.40496	0.497907	-4.83014	1.36437e-06	1.26692e-05
BnA01g0011470.1	92.6664	-2.66431	0.559186	-4.76462	1.89214e-06	1.71421e-05
BnA01g0011920.1	65.6946	-1.87391	0.589709	-3.17769	0.00148455	0.00697422
BnA01g0012220.1	45.5106	-1.79954	0.511303	-3.51951	0.000432349	0.00236787
BnA01g0012240.1	113.644	-1.65237	0.46541	-3.55036	0.000384711	0.00213533
BnA01g0012390.1	29.1539	-2.76337	0.864067	-3.19809	0.0013834	0.00656284
BnA01g0012670.1	230.876	-2.03963	0.490581	-4.15758	3.21639e-05	0.0002299
BnA01g0013010.1	597.374	-1.00693	0.21824	-4.61389	3.95202e-06	3.38243e-05
BnA01g0013050.1	163.618	-1.67492	0.249945	-6.70117	2.06751e-11	3.84719e-10
BnA01g0013260.1	184.38	-6.25349	0.543594	-11.504	1.25973e-30	1.45412e-28
BnA01g0013270.1	86.6741	-5.88753	0.701746	-8.38983	4.86828e-17	1.69981e-15
BnA01g0013420.1	475.22	-1.31672	0.183344	-7.18168	6.88621e-13	1.52326e-11
BnA01g0013490.1	64.8799	-2.09319	0.506901	-4.12939	3.63732e-05	0.000256891
BnA01g0013520.1	2474.2	-5.91329	0.250829	-23.575	6.9557e-123	4.78173e-119
BnA01g0013570.1	55.4291	-2.57666	0.402749	-6.39768	1.57756e-10	2.63103e-09
BnA01g0013810.1	122.57	-1.37032	0.253234	-5.41129	6.25713e-08	7.30443e-07
BnA01g0013820.1	9.38794	-4.75962	1.00975	-4.71366	2.43307e-06	2.16288e-05
BnA01g0014020.1	70.8467	-2.89507	0.637905	-4.5384	5.66825e-06	4.70991e-05
BnA01g0014030.1	111.963	-7.15942	0.767032	-9.33393	1.02019e-20	5.04962e-19
BnA01g0014040.1	32.7356	-6.41004	0.848946	-7.55059	4.33295e-14	1.1055e-12
BnA01g0014320.1	184.114	-1.26111	0.300625	-4.19496	2.72917e-05	0.00019791
BnA01g0014730.1	211.909	-1.38625	0.448359	-3.09184	0.00198923	0.00896791
BnA01g0014800.1	17.3231	-1.86569	0.60238	-3.09719	0.00195364	0.00883709
BnA01g0015540.1	204.402	-1.29723	0.30779	-4.21464	2.50175e-05	0.000182876
BnA01g0015550.1	163.511	-2.24336	0.31065	-7.22151	5.1413e-13	1.15211e-11
BnA01g0015940.1	546.774	-1.50675	0.406846	-3.70348	0.000212658	0.001258
BnA01g0016010.1	63.5784	-2.37695	0.404146	-5.8814	4.06799e-09	5.59561e-08
BnA01g0016100.1	235.162	-1.1523	0.241176	-4.77785	1.7718e-06	1.6127e-05
BnA01g0016180.1	204.691	-2.89505	0.31145	-9.29537	1.46695e-20	7.12413e-19
BnA01g0016200.1	6.59167	-3.345	1.01019	-3.31127	0.000928747	0.00463519
BnA01g0016210.1	25.7784	-3.4554	0.673763	-5.1285	2.92057e-07	3.05441e-06
BnA01g0016440.1	5.54821	-3.71224	1.1151	-3.32907	0.000871379	0.00438307
BnA01g0016480.1	1627.18	-3.915	0.68083	-5.75034	8.90664e-09	1.17297e-07
BnA01g0016770.1	265.602	-2.34849	0.334758	-7.01549	2.29144e-12	4.80589e-11
BnA01g0016830.1	605.981	-1.01786	0.16889	-6.02677	1.67266e-09	2.43734e-08
BnA01g0017060.1	10.4595	-2.92355	0.907071	-3.22307	0.00126825	0.00608231
BnA01g0017300.1	1807.68	-1.19744	0.337719	-3.54566	0.000391626	0.00216884
BnA01g0017560.1	1111.93	-1.53155	0.222076	-6.89652	5.32937e-12	1.06813e-10
BnA01g0017680.1	6.71543	-3.75149	1.17581	-3.19056	0.00141996	0.00671206
BnA01g0017690.1	959.253	-1.85652	0.419607	-4.42442	9.67025e-06	7.70023e-05
BnA01g0018000.1	110.162	-1.91118	0.425536	-4.49124	7.08092e-06	5.78355e-05
BnA01g0018010.1	232.381	-1.77457	0.51581	-3.44036	0.000580947	0.0030729
BnA01g0018180.1	88.8149	-1.51274	0.32242	-4.69184	2.70763e-06	2.38672e-05
BnA01g0018750.1	729.872	-1.91579	0.252121	-7.59869	2.99137e-14	7.75038e-13
BnA01g0018770.1	214.086	-1.87037	0.237622	-7.8712	3.51259e-15	1.01177e-13
BnA01g0019200.1	85.8439	-3.50551	0.824626	-4.25103	2.12786e-05	0.000157612
BnA01g0019530.1	263.056	-2.6664	0.44015	-6.05793	1.37883e-09	2.02588e-08
BnA01g0019600.1	140.947	-3.40755	0.419934	-8.11447	4.87901e-16	1.54251e-14
BnA01g0019800.1	81.9903	-1.83035	0.397191	-4.60824	4.06092e-06	3.46604e-05
BnA01g0019810.1	6325.69	-2.51357	0.293829	-8.55454	1.18336e-17	4.38942e-16
BnA01g0019820.1	212.387	-1.44614	0.316723	-4.56595	4.97241e-06	4.16927e-05
BnA01g0019910.1	55.1756	-4.01874	0.653556	-6.14905	7.795e-10	1.1841e-08
BnA01g0019920.1	260.006	-2.11391	0.381119	-5.54657	2.91323e-08	3.56778e-07
BnA01g0019930.1	11.553	-5.08417	0.94772	-5.36463	8.11149e-08	9.2835e-07
BnA01g0019950.1	350.691	-1.96737	0.273006	-7.20633	5.74797e-13	1.28064e-11
BnA01g0019990.1	991.425	-1.87596	0.186503	-10.0586	8.41861e-24	5.53526e-22
BnA01g0020040.1	127.736	-1.12413	0.235663	-4.77007	1.84162e-06	1.67121e-05
BnA01g0020090.1	10.1784	-3.55843	0.981429	-3.62576	0.000288115	0.00164964
BnA01g0020120.1	77.3885	-6.14377	0.677282	-9.07121	1.17699e-19	5.23896e-18
BnA01g0020200.1	103.052	-1.02485	0.30332	-3.37878	0.000728089	0.00374192
BnA01g0020330.1	720.791	-1.53613	0.216426	-7.09774	1.26815e-12	2.72626e-11
BnA01g0020530.1	366.84	-1.68729	0.212773	-7.92997	2.192e-15	6.49839e-14
BnA01g0020540.1	179.875	-1.4689	0.274462	-5.35194	8.70167e-08	9.90946e-07
BnA01g0020690.1	174.693	-1.92557	0.431072	-4.46694	7.93463e-06	6.42991e-05
BnA01g0021120.1	34.0263	-4.6671	0.896991	-5.20307	1.96028e-07	2.11481e-06
BnA01g0021130.1	9.0696	-4.6359	0.983251	-4.71486	2.41871e-06	2.15074e-05
BnA01g0021880.1	41.4156	-1.95819	0.528162	-3.70756	0.000209265	0.00124042
BnA01g0021950.1	101.774	-1.55173	0.324198	-4.78636	1.69837e-06	1.55092e-05
BnA01g0021980.1	37.1506	-1.97333	0.527799	-3.7388	0.000184904	0.00111189
BnA01g0022000.1	213.737	-1.76181	0.448025	-3.93239	8.41057e-05	0.000547701
BnA01g0022030.1	74.8422	-1.11206	0.329806	-3.37186	0.000746628	0.00382501
BnA01g0022790.1	411.08	-1.90608	0.441881	-4.31356	1.60646e-05	0.000122165
BnA01g0023010.1	218.811	-1.40141	0.327536	-4.27865	1.88028e-05	0.000141029
BnA01g0023050.1	430.366	-1.17184	0.178199	-6.57606	4.83086e-11	8.57156e-10
BnA01g0023160.1	335.691	-1.19975	0.291443	-4.11658	3.84534e-05	0.000269989
BnA01g0023230.1	10.0105	-4.80449	1.04528	-4.59635	4.29952e-06	3.65155e-05
BnA01g0023850.1	1294.44	-1.41075	0.395929	-3.56313	0.000366462	0.00204578
BnA01g0023940.1	970.443	-2.6456	0.185295	-14.2778	3.01044e-46	1.00139e-43
BnA01g0023950.1	839.232	-1.23641	0.226603	-5.45628	4.86225e-08	5.77524e-07
BnA01g0024010.1	430.434	-1.31383	0.164068	-8.00787	1.16713e-15	3.55896e-14
BnA01g0024020.1	130.623	-1.32461	0.253893	-5.21719	1.81656e-07	1.96869e-06
BnA01g0024030.1	170.005	-1.36542	0.308389	-4.4276	9.52877e-06	7.59735e-05
BnA01g0024340.1	1074.81	-2.80284	0.333004	-8.41685	3.86735e-17	1.3673e-15
BnA01g0024740.1	31.6969	-1.51289	0.451707	-3.34926	0.000810275	0.0041099
BnA01g0025050.1	8.06928	-3.30803	1.05983	-3.12128	0.00180064	0.00822864
BnA01g0026010.1	12.5406	-4.42898	1.04508	-4.23792	2.25603e-05	0.000166229
BnA01g0026260.1	139.442	-4.36624	0.65884	-6.62716	3.42214e-11	6.18555e-10
BnA01g0026270.1	6.90235	-5.02479	1.1917	-4.21648	2.48145e-05	0.000181542
BnA01g0026360.1	129.925	-1.77303	0.372726	-4.75693	1.96562e-06	1.77436e-05
BnA01g0026490.1	87.1417	-1.81012	0.314183	-5.76138	8.34307e-09	1.10204e-07
BnA01g0026530.1	33.0562	-7.44436	0.887316	-8.38974	4.87216e-17	1.7002e-15
BnA01g0026740.1	23.9547	-2.21005	0.533666	-4.14126	3.45402e-05	0.000244933
BnA01g0026750.1	172.535	-1.35734	0.376233	-3.60772	0.000308896	0.0017553
BnA01g0026760.1	2464.01	-1.40032	0.3193	-4.38559	1.15671e-05	9.05791e-05
BnA01g0027040.1	1157.42	-2.56794	0.829635	-3.09527	0.00196636	0.00888618
BnA01g0027750.1	104.982	-1.27002	0.303265	-4.18784	2.81627e-05	0.000203629
BnA01g0028240.1	67.4946	-6.26475	0.676064	-9.26651	1.92345e-20	9.23242e-19
BnA01g0028430.1	462.623	-1.63582	0.229632	-7.12367	1.0509e-12	2.27982e-11
BnA01g0028640.1	148.374	-2.38958	0.43215	-5.5295	3.21145e-08	3.91364e-07
BnA01g0028680.1	89.815	-1.74334	0.350931	-4.96776	6.77318e-07	6.61923e-06
BnA01g0028730.1	193.508	-2.15498	0.417094	-5.16666	2.38315e-07	2.53433e-06
BnA01g0028760.1	191.691	-1.28158	0.273079	-4.69308	2.69122e-06	2.37293e-05
BnA01g0028890.1	371.981	-1.30663	0.210774	-6.19922	5.67424e-10	8.79216e-09
BnA01g0029040.1	88.8805	-3.38864	0.452414	-7.49014	6.88026e-14	1.71303e-12
BnA01g0029190.1	15.3104	-4.84119	0.999676	-4.84276	1.28048e-06	1.19638e-05
BnA01g0029410.1	67.8295	-3.17956	0.461188	-6.89427	5.41427e-12	1.08375e-10
BnA01g0029610.1	74.1643	-1.13585	0.333477	-3.40609	0.000658995	0.00343204
BnA01g0029620.1	17.8143	-3.06511	0.58087	-5.27676	1.31489e-07	1.45378e-06
BnA01g0029670.1	8.44408	-3.70073	1.02218	-3.62044	0.0002941	0.00168033
BnA01g0029680.1	6.11165	-4.99833	1.10218	-4.53495	5.76164e-06	4.7811e-05
BnA01g0029700.1	60.3507	-8.47348	0.860449	-9.84773	7.01085e-23	4.2568e-21
BnA01g0029750.1	221.262	-2.57406	0.73663	-3.49437	0.000475189	0.00257492
BnA01g0029830.1	39.4377	-6.20734	0.8557	-7.2541	4.04332e-13	9.18822e-12
BnA01g0030030.1	158.034	-1.17626	0.234488	-5.01629	5.2678e-07	5.245e-06
BnA01g0030100.1	85.7033	-1.59887	0.509697	-3.1369	0.00170745	0.00785849
BnA01g0030470.1	502.309	-1.12096	0.231113	-4.85028	1.23287e-06	1.15329e-05
BnA01g0030600.1	67.3308	-2.16756	0.61718	-3.51204	0.000444683	0.00242705
BnA01g0031580.1	307.47	-1.17774	0.321317	-3.66536	0.000246988	0.0014373
BnA01g0031900.1	1107.7	-1.00223	0.194134	-5.16259	2.43558e-07	2.58344e-06
BnA01g0032070.1	38.7899	-2.16228	0.581708	-3.71712	0.00020151	0.00119871
BnA01g0032160.1	101.019	-2.61468	0.528015	-4.9519	7.3491e-07	7.14482e-06
BnA01g0032170.1	129.379	-3.64921	0.613509	-5.94809	2.71281e-09	3.8277e-08
BnA01g0032190.1	19.0644	-3.29837	0.748103	-4.40898	1.03858e-05	8.21401e-05
BnA01g0032310.1	2755.09	-1.73092	0.496962	-3.483	0.000495825	0.00267083
BnA01g0032320.1	492.143	-1.87769	0.404834	-4.63816	3.51523e-06	3.03207e-05
BnA01g0033870.1	25.181	-4.4514	0.57229	-7.77823	7.35436e-15	2.05149e-13
BnA01g0034230.1	34.0794	-1.40097	0.408569	-3.42897	0.000605881	0.00319006
BnA01g0034320.1	2557.22	-2.56186	0.181296	-14.1308	2.45394e-45	7.86671e-43
BnA01g0034330.1	28.2174	-4.40438	0.866658	-5.08203	3.73421e-07	3.83468e-06
BnA01g0034450.1	105.254	-3.07196	0.363399	-8.4534	2.8294e-17	1.01131e-15
BnA01g0034470.1	28.2985	-2.15762	0.621656	-3.47076	0.00051898	0.00277791
BnA01g0034480.1	138.466	-1.35817	0.224061	-6.06162	1.34761e-09	1.98236e-08
BnA01g0034940.1	641.873	-2.09793	0.359673	-5.83288	5.44774e-09	7.34814e-08
BnA01g0035330.1	1002.35	-1.86092	0.34293	-5.42655	5.74547e-08	6.74787e-07
BnA01g0035540.1	17.7054	-2.52612	0.618933	-4.08141	4.47634e-05	0.000309586
BnA01g0035690.1	33.1056	-7.69181	0.883585	-8.70523	3.16931e-18	1.24501e-16
BnA01g0035930.1	26.9783	-3.10604	0.739084	-4.20255	2.6392e-05	0.000191948
BnA01g0036060.1	160.202	-1.0258	0.289608	-3.54203	0.00039706	0.00219422
BnA01g0036150.1	22.5222	-2.81742	0.75515	-3.73095	0.000190762	0.00114289
BnA01g0036230.1	47.2283	-2.07712	0.588288	-3.53078	0.00041434	0.00227973
BnA01g0036290.1	49.1351	-1.88854	0.411179	-4.59297	4.36974e-06	3.70559e-05
BnA01g0036310.1	54.2788	-3.96411	0.659317	-6.01245	1.82736e-09	2.64283e-08
BnA01g0036320.1	21.1433	-3.20134	0.982127	-3.2596	0.0011157	0.00544354
BnA01g0036330.1	288.132	-1.05327	0.148141	-7.10991	1.16117e-12	2.50585e-11
BnA01g0036360.1	922.417	-1.05307	0.344304	-3.05856	0.00222404	0.00986901
BnA01g0036400.1	77.7423	-1.79332	0.33787	-5.30772	1.11003e-07	1.24305e-06
BnA01g0036570.1	5.58456	-4.91097	1.07586	-4.56468	5.00255e-06	4.19053e-05
BnA01g0037830.1	7.12078	-4.20048	0.988513	-4.24929	2.14451e-05	0.000158769
BnA01g0037840.1	16.8507	-6.91743	0.91233	-7.58216	3.39845e-14	8.75013e-13
BnA01g0038060.1	1194.02	-3.58205	0.236866	-15.1227	1.14775e-51	5.50486e-49
BnA01g0038080.1	541.567	-2.03759	0.186738	-10.9115	1.01528e-27	9.25131e-26
BnA01g0038090.1	217.278	-2.43182	0.18717	-12.9926	1.3483e-38	2.80877e-36
BnA01g0038110.1	652.05	-1.97695	0.158979	-12.4353	1.68076e-35	2.85688e-33
BnA01g0038180.1	208.255	-1.68573	0.381583	-4.41773	9.9743e-06	7.92093e-05
BnA01g0038190.1	58.1155	-2.1178	0.649221	-3.26206	0.00110605	0.00540329
BnA01g0038200.1	173.257	-1.01636	0.274555	-3.70187	0.000214019	0.00126531
BnA01g0038240.1	37.4761	-2.80203	0.519089	-5.39797	6.73973e-08	7.82206e-07
BnA01g0038260.1	308.246	-1.49426	0.351279	-4.25377	2.10198e-05	0.000155863
BnA01g0038320.1	110.871	-1.73396	0.269685	-6.4296	1.27942e-10	2.15987e-09
BnA01g0038350.1	95.1465	-7.33245	0.752459	-9.74465	1.94449e-22	1.13284e-20
BnA01g0038670.1	83.315	-1.59469	0.377469	-4.22469	2.39266e-05	0.000175524
BnA01g0038690.1	240.413	-2.41547	0.243249	-9.93001	3.08215e-23	1.94389e-21
BnA01g0038700.1	350.392	-1.00673	0.297958	-3.37875	0.000728172	0.00374192
BnA01g0038720.1	397.529	-1.5676	0.264746	-5.92116	3.19682e-09	4.46077e-08
BnA01g0038730.1	86.9244	-3.64761	0.422753	-8.62823	6.23068e-18	2.37669e-16
BnA01g0038740.1	296.032	-3.08859	0.612457	-5.04295	4.58418e-07	4.61859e-06
BnA01g0038750.1	89.7346	-1.98857	0.299223	-6.64577	3.01635e-11	5.48411e-10
BnA01g0039260.1	114.989	-2.5164	0.600927	-4.18753	2.82005e-05	0.000203878
BnA01g0039350.1	7.9628	-3.13215	0.948914	-3.30077	0.000964201	0.00479127
BnA01g0039360.1	79.9246	-2.37889	0.477848	-4.97833	6.41341e-07	6.2885e-06
BnA01g0039390.1	30.9035	-2.33049	0.566688	-4.11248	3.91435e-05	0.000274306
BnA01g0039420.1	514.524	-1.30686	0.140843	-9.27886	1.71303e-20	8.27049e-19
BnA01g0039510.1	65.0603	-1.60302	0.486108	-3.29767	0.000974919	0.00483792
BnA01g0039900.1	266.217	-1.11632	0.251848	-4.43249	9.31489e-06	7.44121e-05
BnA01g0039950.1	265.452	-4.95872	0.428349	-11.5764	5.42998e-31	6.49823e-29
BnA01g0040730.1	19.8965	-7.79821	1.16235	-6.70901	1.95953e-11	3.65505e-10
BnA01g0040760.1	4.04001	-5.33365	1.17023	-4.55776	5.17016e-06	4.32215e-05
BnA01g0041410.1	103.94	-1.40237	0.381745	-3.67358	0.000239175	0.00139683
BnA01g0041440.1	24.1338	-1.94585	0.481338	-4.04258	5.28665e-05	0.00036043
BnA01g0041470.1	685.54	-1.72057	0.243136	-7.0766	1.47731e-12	3.15289e-11
BnA01g0041580.1	76.8839	-1.40095	0.396547	-3.53287	0.000411069	0.00226436
BnA01g0041590.1	13.7135	-3.38155	0.888329	-3.80664	0.000140866	0.000872422
BnA01g0041770.1	1262.23	-1.05189	0.140686	-7.47687	7.6113e-14	1.88594e-12
BnA01g0042420.1	204.712	-2.5845	0.247097	-10.4595	1.32602e-25	1.01162e-23
BnA01g0042440.1	920.62	-1.6202	0.187187	-8.65549	4.90781e-18	1.88603e-16
BnA01g0042500.1	417.524	-1.37007	0.173299	-7.90585	2.66109e-15	7.83275e-14
BnA01g0042510.1	206.82	-1.05712	0.205108	-5.15395	2.55056e-07	2.69523e-06
BnA01g0042530.1	146.98	-1.26362	0.249692	-5.06071	4.17699e-07	4.24219e-06
BnA01g0042540.1	28.1017	-2.70597	0.691981	-3.91047	9.21154e-05	0.000595598
BnA01g0042560.1	76.6193	-2.47207	0.415613	-5.94801	2.71416e-09	3.82872e-08
BnA01g0042580.1	137.183	-1.98902	0.307693	-6.4643	1.0177e-10	1.74084e-09
BnA01g0042610.1	9226.1	-1.31801	0.267835	-4.921	8.61042e-07	8.25808e-06
BnA01g0042630.1	243.018	-1.26311	0.266191	-4.74512	2.08384e-06	1.87561e-05
BnA01g0042790.1	146.87	-1.53831	0.230302	-6.67953	2.39706e-11	4.41575e-10
BnA01g0042810.1	1768.86	-1.56605	0.300508	-5.21133	1.87489e-07	2.02693e-06
BnA01g0042940.1	188.424	-1.28064	0.324448	-3.94712	7.90963e-05	0.000518847
BnA01g0042990.1	192.859	-2.19738	0.35125	-6.25589	3.95263e-10	6.25615e-09
BnA01g0043020.1	448.762	-1.36113	0.236747	-5.74931	8.96084e-09	1.17911e-07
BnA01g0043040.1	109.293	-2.84564	0.309111	-9.20586	3.38951e-20	1.58993e-18
BnA01g0043050.1	1518.01	-1.66574	0.255493	-6.51968	7.04557e-11	1.22966e-09
BnA01g0043060.1	280.048	-2.64939	0.293355	-9.03134	1.69584e-19	7.45192e-18
BnA01g0043070.1	256.924	-1.16514	0.22338	-5.21598	1.8285e-07	1.9799e-06
BnA01g0043080.1	2352.89	-1.72141	0.393521	-4.37439	1.21773e-05	9.49255e-05
BnA01g0043130.1	192.157	-1.7352	0.455793	-3.807	0.000140662	0.000871333
BnA01g0043210.1	99.2626	-1.18275	0.29199	-4.05066	5.10732e-05	0.00034905
BnA01g0043280.1	208.921	-1.22358	0.238655	-5.12701	2.94376e-07	3.0745e-06
BnA01g0043290.1	21.5936	-3.27703	0.886091	-3.69829	0.000217054	0.00128143
BnA01g0043440.1	17.1467	-3.54105	0.884907	-4.0016	6.29147e-05	0.000421779
BnA01g0043550.1	50.9488	-1.94002	0.398402	-4.86951	1.11875e-06	1.05435e-05
BnA01g0043630.1	146.765	-2.21036	0.339624	-6.50826	7.6024e-11	1.32015e-09
BnA01g0043640.1	15.3638	-3.17401	0.95839	-3.31181	0.000926929	0.00462724
BnA01g0043650.1	109.968	-2.8569	0.433751	-6.5865	4.50302e-11	8.02438e-10
BnA01g0043670.1	243.245	-3.23256	0.315069	-10.2599	1.06868e-24	7.54796e-23
BnA01g0043680.1	79.2602	-3.34237	0.399772	-8.36069	6.23514e-17	2.15894e-15
BnA01g0043690.1	36.4958	-4.11782	0.720358	-5.71635	1.08834e-08	1.41553e-07
BnA01g0043740.1	251.895	-1.98498	0.232948	-8.52113	1.58008e-17	5.79154e-16
BnA01g0043810.1	722.501	-2.75876	0.257331	-10.7206	8.14299e-27	6.89213e-25
BnA01g0043880.1	97.0135	-2.33027	0.268253	-8.68683	3.72707e-18	1.44939e-16
BnA01g0043890.1	288.561	-3.40903	0.217839	-15.6493	3.36039e-55	2.03834e-52
BnA01g0043900.1	17.3751	-4.78078	0.926567	-5.15967	2.47389e-07	2.62093e-06
BnA01g0043910.1	40.3698	-5.10312	0.916369	-5.56885	2.56428e-08	3.16107e-07
BnA01g0043920.1	138.345	-5.39074	0.710114	-7.59137	3.16536e-14	8.18062e-13
BnA01g0043930.1	815.613	-7.7344	0.404167	-19.1366	1.25114e-81	2.867e-78
BnA01g0043940.1	12.501	-5.78795	0.997113	-5.80471	6.44786e-09	8.62004e-08
BnA01g0043980.1	776.621	-8.44586	0.490015	-17.2359	1.42723e-66	1.40165e-63
BnA01g0044020.1	40.702	-6.93498	0.865988	-8.00817	1.1643e-15	3.55209e-14
BnA01g0044030.1	216.267	-7.45499	0.65741	-11.3399	8.32071e-30	8.84555e-28
BnA01g0044040.1	287.136	-8.33835	0.750395	-11.112	1.09734e-28	1.07087e-26
BnA01g0044070.1	59.5356	-7.44717	0.803725	-9.26582	1.9359e-20	9.2778e-19
BnA01g0044100.1	74.6064	-7.62319	0.815594	-9.34679	9.03497e-21	4.50809e-19
BnA01g0044170.1	204.003	-2.07662	0.447088	-4.64477	3.40458e-06	2.94484e-05
BnA01g0044190.1	3396.52	-1.62383	0.360007	-4.51057	6.46551e-06	5.32306e-05
BnA01g0044210.1	203.106	-1.11233	0.185219	-6.00549	1.9076e-09	2.7531e-08
BnA01g0044370.1	27.3451	-3.79125	0.615411	-6.16052	7.25056e-10	1.10574e-08
BnA01g0044390.1	491.002	-2.41066	0.33519	-7.19193	6.38802e-13	1.41762e-11
BnA01g0044410.1	225.057	-3.49199	0.484183	-7.21213	5.50839e-13	1.23125e-11
BnA01g0044430.1	317.006	-1.3884	0.157275	-8.82791	1.06652e-18	4.34409e-17
BnA01g0044450.1	1294.29	-1.41424	0.223009	-6.34165	2.27323e-10	3.71786e-09
BnA01g0044470.1	817.672	-2.18667	0.233264	-9.37424	6.96763e-21	3.52201e-19
BnA01g0044480.1	1319.29	-1.09958	0.318075	-3.457	0.000546229	0.00290619
BnA01g0044490.1	2611.71	-2.78347	0.238824	-11.6549	2.16672e-31	2.65986e-29
BnA02g0044600.1	223.868	-1.11606	0.238274	-4.68393	2.81421e-06	2.47205e-05
BnA02g0044610.1	181.019	-1.08992	0.300255	-3.62999	0.000283435	0.00162555
BnA02g0044620.1	1226.2	-2.28273	0.198552	-11.4969	1.36746e-30	1.5726e-28
BnA02g0044740.1	83.9257	-1.22549	0.300197	-4.08229	4.45948e-05	0.000308662
BnA02g0044870.1	1300.44	-1.54689	0.196492	-7.87254	3.4751e-15	1.0019e-13
BnA02g0044960.1	220.869	-3.80297	0.527452	-7.21007	5.59215e-13	1.24862e-11
BnA02g0044980.1	229.721	-1.62486	0.163603	-9.93172	3.02997e-23	1.91293e-21
BnA02g0045090.1	110.519	-1.19416	0.287329	-4.15606	3.23778e-05	0.000231242
BnA02g0045100.1	12.1968	-3.0867	0.993849	-3.1058	0.00189765	0.00862166
BnA02g0045220.1	64.1613	-2.49963	0.490405	-5.09707	3.4495e-07	3.56538e-06
BnA02g0045240.1	408.022	-4.31634	0.259559	-16.6295	4.25993e-62	3.46798e-59
BnA02g0045250.1	201.329	-1.78817	0.450086	-3.97296	7.0986e-05	0.000470183
BnA02g0045320.1	50.3213	-1.65247	0.51588	-3.20321	0.00135904	0.00645648
BnA02g0045360.1	12.017	-2.80198	0.902212	-3.10568	0.00189843	0.00862455
BnA02g0045400.1	67.3862	-2.62796	0.559669	-4.69557	2.65864e-06	2.34856e-05
BnA02g0045860.1	78.1505	-2.48812	0.517089	-4.81177	1.49596e-06	1.37897e-05
BnA02g0046530.1	306.389	-1.92422	0.270594	-7.11109	1.15127e-12	2.48621e-11
BnA02g0046800.1	30.818	-2.34354	0.678805	-3.45245	0.000555528	0.00295132
BnA02g0046840.1	92.8543	-1.31341	0.287222	-4.57281	4.81218e-06	4.04585e-05
BnA02g0046950.1	189.158	-1.51914	0.358591	-4.23642	2.27114e-05	0.000167243
BnA02g0046990.1	59.682	-1.44049	0.393188	-3.66361	0.000248684	0.00144568
BnA02g0047110.1	180.44	-1.67908	0.43422	-3.86689	0.00011023	0.000699842
BnA02g0047150.1	589.541	-1.44919	0.232845	-6.22384	4.85123e-10	7.57381e-09
BnA02g0047180.1	1291.79	-1.37187	0.240387	-5.70693	1.15031e-08	1.48862e-07
BnA02g0047190.1	39.9871	-2.48947	0.573168	-4.34335	1.40324e-05	0.000108066
BnA02g0047250.1	106.819	-1.26694	0.384088	-3.29857	0.000971795	0.00482513
BnA02g0047450.1	29.4077	-1.5507	0.496942	-3.12048	0.00180556	0.00824744
BnA02g0048280.1	61.6642	-1.77052	0.414773	-4.26865	1.9666e-05	0.000146863
BnA02g0048820.1	1260.37	-1.42956	0.419776	-3.40554	0.000660337	0.0034373
BnA02g0049300.1	1236.9	-1.37561	0.360013	-3.82101	0.000132905	0.000827342
BnA02g0049310.1	470.348	-1.83184	0.261224	-7.01253	2.34052e-12	4.89886e-11
BnA02g0049360.1	218.689	-1.4368	0.469236	-3.062	0.00219863	0.00977517
BnA02g0049370.1	216.424	-1.31564	0.239239	-5.49927	3.81373e-08	4.60858e-07
BnA02g0049380.1	226.952	-1.73612	0.523938	-3.3136	0.000921031	0.00460151
BnA02g0049410.1	98.432	-1.07314	0.269045	-3.98873	6.64293e-05	0.000442702
BnA02g0049500.1	978.477	-1.80779	0.29148	-6.2021	5.57131e-10	8.637e-09
BnA02g0049510.1	1742.28	-1.50922	0.254741	-5.92452	3.13206e-09	4.37831e-08
BnA02g0049520.1	172.09	-1.01875	0.299114	-3.40589	0.000659494	0.00343378
BnA02g0049660.1	160.773	-1.89518	0.526614	-3.59881	0.000319682	0.00180961
BnA02g0049840.1	4522.62	-1.19881	0.14474	-8.28245	1.20669e-16	4.06639e-15
BnA02g0050010.1	707.107	-1.25376	0.320081	-3.91702	8.96509e-05	0.000580755
BnA02g0050050.1	382.064	-1.90277	0.306649	-6.20502	5.46895e-10	8.48681e-09
BnA02g0050100.1	2318.22	-1.36146	0.326187	-4.17387	2.99463e-05	0.000215518
BnA02g0050120.1	275.839	-2.35887	0.309931	-7.61095	2.72091e-14	7.08823e-13
BnA02g0050150.1	169.071	-1.41415	0.426812	-3.3133	0.000922033	0.0046054
BnA02g0050270.1	156.276	-1.9438	0.276196	-7.03777	1.95348e-12	4.12363e-11
BnA02g0050310.1	220.417	-2.56393	0.573795	-4.46837	7.88164e-06	6.39283e-05
BnA02g0050360.1	1152.41	-1.09115	0.173459	-6.2905	3.16439e-10	5.08134e-09
BnA02g0050390.1	53.0691	-1.63673	0.480775	-3.40436	0.000663197	0.00344986
BnA02g0050570.1	68.9509	-3.60316	0.502513	-7.17029	7.48397e-13	1.64783e-11
BnA02g0050580.1	1604.82	-3.1824	0.246257	-12.9231	3.33442e-38	6.8087e-36
BnA02g0050670.1	76.5362	-1.20455	0.306363	-3.93177	8.43243e-05	0.000548777
BnA02g0050730.1	1039.39	-1.65576	0.32462	-5.10061	3.38562e-07	3.5017e-06
BnA02g0050750.1	176.137	-1.65428	0.264904	-6.24482	4.24279e-10	6.66935e-09
BnA02g0050960.1	387.371	-1.25416	0.302724	-4.14293	3.42896e-05	0.000243379
BnA02g0051170.1	325.926	-1.31608	0.351039	-3.7491	0.000177472	0.00107282
BnA02g0051190.1	1846.46	-1.51003	0.236674	-6.38023	1.7682e-10	2.93079e-09
BnA02g0051230.1	204.498	-2.5579	0.672715	-3.80236	0.000143326	0.000885618
BnA02g0051630.1	30.001	-3.51359	0.965854	-3.63781	0.000274967	0.00158035
BnA02g0051760.1	639.535	-1.6545	0.444489	-3.72226	0.000197448	0.00117759
BnA02g0051890.1	304.314	-1.17924	0.260467	-4.5274	5.97147e-06	4.94328e-05
BnA02g0051920.1	29.1303	-1.90899	0.510087	-3.74249	0.000182209	0.00109771
BnA02g0051970.1	151.955	-1.21237	0.351245	-3.45163	0.000557217	0.00295928
BnA02g0052130.1	365.177	-1.84291	0.293774	-6.27322	3.53646e-10	5.64074e-09
BnA02g0052170.1	808.764	-2.80927	0.396495	-7.08525	1.38798e-12	2.96943e-11
BnA02g0052180.1	15.4062	-3.43173	1.01518	-3.38042	0.000723758	0.00372388
BnA02g0052310.1	1244.29	-1.77539	0.309714	-5.73236	9.90447e-09	1.29583e-07
BnA02g0052340.1	9.38341	-5.3855	1.24917	-4.31127	1.62321e-05	0.000123283
BnA02g0052350.1	457.845	-2.12778	0.217983	-9.76119	1.65209e-22	9.68875e-21
BnA02g0052360.1	102.586	-1.8621	0.42049	-4.42841	9.49283e-06	7.57163e-05
BnA02g0052420.1	2128.45	-1.01648	0.245648	-4.13795	3.50418e-05	0.00024812
BnA02g0052500.1	5415.28	-1.07519	0.335538	-3.20437	0.00135361	0.00643629
BnA02g0052540.1	353.565	-1.33506	0.322233	-4.14317	3.42538e-05	0.000243208
BnA02g0052590.1	221.652	-1.2123	0.229479	-5.28283	1.27206e-07	1.41147e-06
BnA02g0053080.1	256.244	-3.17331	0.341167	-9.30133	1.38697e-20	6.76229e-19
BnA02g0053130.1	49.2791	-5.40625	0.604289	-8.94646	3.67066e-19	1.56195e-17
BnA02g0053230.1	888.188	-1.01465	0.312555	-3.24631	0.00116913	0.0056707
BnA02g0053490.1	214.346	-1.94921	0.542337	-3.59409	0.000325523	0.00183964
BnA02g0053750.1	36.744	-3.84478	0.936586	-4.10511	4.04131e-05	0.000282212
BnA02g0053910.1	25.8427	-3.967	0.905883	-4.37915	1.1914e-05	9.30842e-05
BnA02g0053970.1	738.102	-1.03224	0.191084	-5.40205	6.58834e-08	7.65602e-07
BnA02g0054030.1	346.729	-3.21221	0.442868	-7.2532	4.07027e-13	9.24154e-12
BnA02g0054380.1	303.604	-1.48418	0.340835	-4.35453	1.33354e-05	0.000103263
BnA02g0055090.1	334.954	-1.41866	0.260126	-5.45373	4.93241e-08	5.84735e-07
BnA02g0055490.1	226.348	-5.46158	0.314012	-17.3929	9.33963e-68	1.0701e-64
BnA02g0055510.1	31.1421	-3.19312	0.567591	-5.62574	1.84711e-08	2.32424e-07
BnA02g0055550.1	325.201	-5.0387	0.822513	-6.12598	9.01292e-10	1.35645e-08
BnA02g0055610.1	1033.49	-3.18353	0.375185	-8.48522	2.15305e-17	7.78102e-16
BnA02g0055700.1	446.682	-2.07736	0.271361	-7.65534	1.92805e-14	5.08917e-13
BnA02g0055710.1	301.167	-2.5373	0.29285	-8.66417	4.54807e-18	1.75651e-16
BnA02g0055730.1	33.5384	-2.22245	0.564122	-3.93967	8.15939e-05	0.000533139
BnA02g0055790.1	1687	-4.43955	0.285704	-15.539	1.89005e-54	1.09289e-51
BnA02g0055810.1	85.2767	-2.42251	0.613802	-3.94672	7.92286e-05	0.000519605
BnA02g0055840.1	79.3999	-2.86979	0.564453	-5.08419	3.69191e-07	3.79439e-06
BnA02g0055850.1	141.846	-1.5364	0.24867	-6.17849	6.47174e-10	9.96052e-09
BnA02g0055870.1	1336.71	-1.43435	0.305561	-4.69414	2.67725e-06	2.36162e-05
BnA02g0055960.1	23.0722	-2.45998	0.516836	-4.7597	1.93886e-06	1.75155e-05
BnA02g0055970.1	37.7839	-3.51601	0.631665	-5.56626	2.60269e-08	3.20524e-07
BnA02g0055990.1	875.051	-1.74621	0.245908	-7.10109	1.23777e-12	2.66494e-11
BnA02g0056030.1	10049.5	-1.24258	0.136122	-9.12837	6.95358e-20	3.15646e-18
BnA02g0056240.1	27.0141	-4.8062	0.953177	-5.0423	4.59977e-07	4.63053e-06
BnA02g0056250.1	41.3552	-4.05082	0.991938	-4.08374	4.43159e-05	0.000306869
BnA02g0056280.1	138.122	-3.68808	0.835252	-4.41553	1.00765e-05	7.99488e-05
BnA02g0056320.1	106.398	-4.10939	0.507795	-8.0926	5.84027e-16	1.82681e-14
BnA02g0056330.1	18.6674	-5.55559	0.940181	-5.90906	3.44068e-09	4.78168e-08
BnA02g0056440.1	113.812	-3.14997	0.383716	-8.20914	2.22784e-16	7.33576e-15
BnA02g0056490.1	43.0707	-3.3475	0.611082	-5.478	4.30166e-08	5.15292e-07
BnA02g0056660.1	1878.93	-1.59101	0.232667	-6.83815	8.02251e-12	1.57675e-10
BnA02g0056690.1	194.96	-1.7619	0.407237	-4.32647	1.51517e-05	0.000115849
BnA02g0056780.1	329.081	-2.20312	0.258003	-8.53913	1.35237e-17	5.00434e-16
BnA02g0056970.1	88.7514	-1.65849	0.373834	-4.43645	9.14559e-06	7.31351e-05
BnA02g0056980.1	84.1498	-1.37722	0.404485	-3.40488	0.000661933	0.00344445
BnA02g0057140.1	718.268	-1.27877	0.375455	-3.40592	0.000659412	0.00343364
BnA02g0057160.1	478.371	-2.60965	0.186498	-13.993	1.72108e-44	5.29776e-42
BnA02g0057270.1	58.3798	-1.50325	0.474408	-3.16868	0.00153134	0.00716303
BnA02g0057360.1	127.124	-1.4093	0.425051	-3.3156	0.000914457	0.00457347
BnA02g0057940.1	27.8155	-5.5146	0.886652	-6.21958	4.98491e-10	7.77076e-09
BnA02g0057990.1	13.2796	-3.32955	0.801532	-4.15398	3.26736e-05	0.000233112
BnA02g0058180.1	199.105	-1.20113	0.202164	-5.94134	2.82697e-09	3.97697e-08
BnA02g0058190.1	2324.76	-3.42006	0.294889	-11.5978	4.22715e-31	5.09821e-29
BnA02g0058200.1	1604.59	-1.19039	0.288363	-4.1281	3.65776e-05	0.000258138
BnA02g0058210.1	30.8313	-3.14437	0.704731	-4.4618	8.12723e-06	6.56535e-05
BnA02g0058230.1	1953.27	-1.46232	0.321963	-4.54191	5.57477e-06	4.63972e-05
BnA02g0058240.1	111.186	-2.075	0.384209	-5.40071	6.63792e-08	7.70824e-07
BnA02g0058250.1	220.312	-2.37473	0.362434	-6.55217	5.67064e-11	9.98145e-10
BnA02g0058390.1	121.931	-3.49831	0.39884	-8.77121	1.76756e-18	7.06921e-17
BnA02g0058460.1	4016.31	-1.39922	0.427185	-3.27543	0.001055	0.00517966
BnA02g0058490.1	101.421	-1.65989	0.32508	-5.10611	3.28858e-07	3.40987e-06
BnA02g0058500.1	786.37	-2.30658	0.354151	-6.51299	7.36709e-11	1.28289e-09
BnA02g0058520.1	85.1267	-1.91886	0.375824	-5.10575	3.29493e-07	3.41532e-06
BnA02g0058590.1	89.0194	-6.96876	0.637274	-10.9353	7.81782e-28	7.21935e-26
BnA02g0058700.1	1077.72	-2.40358	0.700952	-3.42903	0.000605744	0.00318962
BnA02g0058810.1	151.831	-1.58433	0.301023	-5.26315	1.41605e-07	1.55756e-06
BnA02g0059030.1	163.318	-7.13521	0.666648	-10.7031	9.84263e-27	8.28535e-25
BnA02g0059040.1	237.386	-5.52498	0.364416	-15.1612	6.38915e-52	3.21384e-49
BnA02g0059080.1	91.939	-1.9412	0.445178	-4.36051	1.29758e-05	0.000100719
BnA02g0059230.1	162.375	-1.55902	0.301476	-5.1713	2.32477e-07	2.47609e-06
BnA02g0059340.1	711.55	-1.43647	0.36819	-3.90143	9.56256e-05	0.000616233
BnA02g0059420.1	126.993	-1.17135	0.238011	-4.92142	8.59187e-07	8.24295e-06
BnA02g0059450.1	25.4985	-1.63667	0.413314	-3.95987	7.49905e-05	0.000494536
BnA02g0059490.1	305.608	-1.13593	0.263023	-4.31875	1.56914e-05	0.000119636
BnA02g0059500.1	50.3687	-2.74351	0.535778	-5.12062	3.04539e-07	3.17208e-06
BnA02g0059980.1	1948.16	-1.24492	0.391412	-3.1806	0.00146972	0.00691507
BnA02g0060110.1	979.546	-2.18303	0.31903	-6.84269	7.77198e-12	1.53043e-10
BnA02g0060330.1	1640.88	-1.70975	0.31898	-5.36006	8.3195e-08	9.49696e-07
BnA02g0060340.1	520.26	-2.26012	0.33752	-6.69624	2.13847e-11	3.96729e-10
BnA02g0060420.1	49.8029	-1.86129	0.584694	-3.18335	0.00145582	0.0068601
BnA02g0060730.1	17.9359	-2.10017	0.553063	-3.79735	0.000146254	0.000902089
BnA02g0060800.1	458.004	-2.5282	0.345402	-7.3196	2.48704e-13	5.80443e-12
BnA02g0060980.1	479.6	-2.10032	0.507114	-4.14172	3.44711e-05	0.000244499
BnA02g0061150.1	443.692	-2.43307	0.226907	-10.7227	7.96047e-27	6.75614e-25
BnA02g0061170.1	380.66	-2.794	0.229308	-12.1845	3.75957e-34	5.65958e-32
BnA02g0061190.1	198.13	-7.26884	0.44823	-16.2167	3.83985e-59	2.69972e-56
BnA02g0061230.1	53.4554	-4.42622	0.610588	-7.24911	4.19508e-13	9.49704e-12
BnA02g0061280.1	314.17	-2.16152	0.233417	-9.26037	2.03716e-20	9.71788e-19
BnA02g0061340.1	365.672	-1.7538	0.463863	-3.78086	0.000156286	0.000957667
BnA02g0061500.1	285.732	-1.07996	0.225689	-4.78516	1.7085e-06	1.55909e-05
BnA02g0061520.1	25.1117	-3.54778	0.827215	-4.28882	1.79622e-05	0.000135166
BnA02g0061730.1	147.131	-2.11074	0.225821	-9.34695	9.02108e-21	4.50479e-19
BnA02g0062350.1	60.0956	-1.15549	0.339185	-3.40666	0.000657622	0.00342605
BnA02g0062370.1	20.745	-2.13254	0.668007	-3.19239	0.001411	0.00667535
BnA02g0062440.1	65.9017	-1.62069	0.335448	-4.83141	1.35566e-06	1.26015e-05
BnA02g0062670.1	1003.11	-9.02981	0.427988	-21.0983	8.24634e-99	3.00123e-95
BnA02g0062900.1	47.0565	-1.84741	0.531439	-3.47623	0.000508508	0.0027313
BnA02g0063080.1	77.2814	-1.34342	0.261896	-5.1296	2.9036e-07	3.03768e-06
BnA02g0063140.1	28.695	-1.68564	0.497881	-3.38562	0.000710169	0.00366524
BnA02g0063160.1	37.7671	-3.30372	0.931051	-3.54837	0.000387617	0.0021501
BnA02g0063490.1	71.4563	-1.45533	0.377929	-3.8508	0.000117731	0.000741646
BnA02g0063500.1	9.02255	-6.21635	1.20297	-5.1675	2.37244e-07	2.52469e-06
BnA02g0063580.1	105.01	-1.27181	0.316096	-4.02349	5.73427e-05	0.000388125
BnA02g0063850.1	94.8564	-2.04197	0.6151	-3.31974	0.000901013	0.00451325
BnA02g0063960.1	922.964	-1.09548	0.166405	-6.58322	4.60365e-11	8.19425e-10
BnA02g0064040.1	54.9972	-2.78795	0.569574	-4.8948	9.8406e-07	9.35681e-06
BnA02g0064360.1	133.832	-1.10884	0.210837	-5.25922	1.44669e-07	1.58956e-06
BnA02g0064450.1	74.7073	-1.50869	0.386947	-3.89895	9.66088e-05	0.000622051
BnA02g0064790.1	623.364	-1.23733	0.23298	-5.31086	1.09109e-07	1.22406e-06
BnA02g0064820.1	15.1059	-4.74247	0.989455	-4.79301	1.64297e-06	1.50529e-05
BnA02g0064870.1	5.457	-3.76147	1.16121	-3.23927	0.00119836	0.00579642
BnA02g0064950.1	66.2077	-7.96419	0.794384	-10.0256	1.17611e-23	7.66777e-22
BnA02g0065040.1	10.748	-6.64065	1.04054	-6.3819	1.74908e-10	2.90205e-09
BnA02g0065440.1	196.809	-2.43759	0.546609	-4.45948	8.21594e-06	6.63181e-05
BnA02g0065470.1	121.829	-3.81706	0.733159	-5.20632	1.92623e-07	2.08062e-06
BnA02g0065480.1	141.394	-6.27796	0.540191	-11.6217	3.19532e-31	3.87642e-29
BnA02g0065490.1	104.241	-3.47268	0.350152	-9.91763	3.48932e-23	2.18731e-21
BnA02g0065540.1	19.1135	-6.26018	0.900886	-6.94892	3.68087e-12	7.53354e-11
BnA02g0065560.1	88.793	-1.65163	0.304049	-5.43213	5.56856e-08	6.54756e-07
BnA02g0065800.1	63.8842	-4.4299	0.70215	-6.30904	2.80764e-10	4.54386e-09
BnA02g0065960.1	59.4356	-2.64691	0.633591	-4.17763	2.94559e-05	0.000212235
BnA02g0066160.1	11.7885	-5.53406	0.941284	-5.87927	4.12091e-09	5.65834e-08
BnA02g0066270.1	73.8581	-1.49391	0.372642	-4.00896	6.09874e-05	0.000409996
BnA02g0066320.1	588.33	-1.98709	0.386655	-5.13918	2.75942e-07	2.90057e-06
BnA02g0066330.1	134.001	-1.6138	0.262452	-6.14893	7.80061e-10	1.18466e-08
BnA02g0066370.1	18.3747	-6.64396	0.962172	-6.90516	5.01452e-12	1.00928e-10
BnA02g0066410.1	161.505	-1.58086	0.370538	-4.2664	1.98655e-05	0.000148209
BnA02g0066500.1	371.648	-1.44573	0.41486	-3.48485	0.000492405	0.00265565
BnA02g0066560.1	1518.77	-2.6054	0.251561	-10.3569	3.89277e-25	2.84356e-23
BnA02g0066640.1	51.9255	-5.66713	0.853661	-6.63862	3.1664e-11	5.74342e-10
BnA02g0066730.1	44.3229	-1.7718	0.464689	-3.81287	0.000137364	0.000852355
BnA02g0066950.1	68.5442	-2.03629	0.502698	-4.05073	5.10591e-05	0.000348992
BnA02g0067010.1	31.1131	-1.82038	0.513134	-3.54758	0.000388792	0.00215527
BnA02g0067120.1	167.664	-4.9326	0.418779	-11.7785	5.03597e-32	6.45095e-30
BnA02g0067150.1	246.074	-1.14176	0.234531	-4.86829	1.12567e-06	1.06022e-05
BnA02g0067310.1	1246.06	-2.26936	0.212175	-10.6957	1.06641e-26	8.93241e-25
BnA02g0067360.1	45.9337	-1.56937	0.41255	-3.80407	0.000142341	0.000880324
BnA02g0067480.1	46.4964	-2.69231	0.736726	-3.65443	0.000257756	0.00149182
BnA02g0067880.1	2859.53	-1.76403	0.471444	-3.74176	0.000182737	0.00110046
BnA02g0067950.1	17.5902	-1.86532	0.606831	-3.07387	0.00211301	0.00945225
BnA02g0068020.1	14.1065	-2.63198	0.825216	-3.18945	0.00142546	0.00673498
BnA02g0068080.1	75.0656	-1.16251	0.327215	-3.55274	0.000381235	0.00211869
BnA02g0068130.1	74.0453	-1.12205	0.214394	-5.2336	1.66241e-07	1.80923e-06
BnA02g0068210.1	21.4934	-6.07032	0.965868	-6.28483	3.28215e-10	5.25951e-09
BnA02g0068220.1	577.147	-1.25536	0.377328	-3.32697	0.000877962	0.00441235
BnA02g0068260.1	27.3896	-3.5675	0.693907	-5.14118	2.73018e-07	2.87277e-06
BnA02g0068470.1	424.798	-1.86341	0.31672	-5.88346	4.01775e-09	5.53019e-08
BnA02g0068520.1	1129.83	-1.43223	0.35033	-4.08823	4.3467e-05	0.000301665
BnA02g0068550.1	34.9255	-2.94586	0.540137	-5.45391	4.92751e-08	5.84266e-07
BnA02g0068570.1	34.4794	-3.49542	0.660306	-5.29364	1.19908e-07	1.33672e-06
BnA02g0069130.1	43.5951	-1.95696	0.488149	-4.00894	6.09914e-05	0.000409996
BnA02g0069150.1	128.82	-1.96686	0.372256	-5.28361	1.26662e-07	1.40594e-06
BnA02g0069370.1	57.5288	-2.9292	0.54082	-5.41622	6.08722e-08	7.12626e-07
BnA02g0069440.1	13.4974	-2.8106	0.651199	-4.31604	1.58853e-05	0.000120935
BnA02g0069830.1	30.2352	-1.53112	0.407088	-3.76114	0.00016914	0.00102788
BnA02g0069940.1	140.736	-1.60029	0.275479	-5.80912	6.28021e-09	8.40523e-08
BnA02g0070030.1	111.013	-1.70689	0.431204	-3.95842	7.54468e-05	0.000497015
BnA02g0070160.1	7.24792	-2.97051	0.853437	-3.48065	0.000500204	0.00269301
BnA02g0070370.1	221.166	-1.13453	0.286515	-3.95977	7.50218e-05	0.000494584
BnA02g0070440.1	31.0392	-2.32951	0.640929	-3.63459	0.000278421	0.00159887
BnA02g0070500.1	22.3491	-2.40192	0.700857	-3.42712	0.000610024	0.00320942
BnA02g0070540.1	492.357	-11.2451	0.786819	-14.2919	2.45916e-46	8.26905e-44
BnA02g0070550.1	101.498	-5.9193	0.56624	-10.4537	1.4092e-25	1.07111e-23
BnA02g0070560.1	94.9504	-7.90893	0.730359	-10.8288	2.51329e-27	2.20881e-25
BnA02g0070610.1	1386.3	-3.68448	0.321693	-11.4534	2.26089e-30	2.52954e-28
BnA02g0070620.1	292.863	-4.91768	0.502618	-9.78413	1.31727e-22	7.78425e-21
BnA02g0070640.1	579.127	-9.12343	0.726802	-12.5528	3.83472e-36	6.95772e-34
BnA02g0070670.1	254.068	-3.09665	0.317652	-9.74858	1.87069e-22	1.0919e-20
BnA02g0070740.1	78.073	-4.92284	0.860886	-5.71835	1.07566e-08	1.40051e-07
BnA02g0070750.1	103.919	-7.01934	0.617086	-11.375	5.57117e-30	6.0156e-28
BnA02g0070760.1	704.756	-5.26942	0.470614	-11.1969	4.22242e-29	4.22044e-27
BnA02g0070770.1	21.7467	-3.32009	0.770011	-4.31175	1.61969e-05	0.00012305
BnA02g0070780.1	16.563	-6.55956	0.922564	-7.11014	1.15921e-12	2.5025e-11
BnA02g0070790.1	24.2978	-4.35086	0.673207	-6.4629	1.02718e-10	1.75463e-09
BnA02g0070800.1	7.47152	-4.98157	1.02903	-4.84105	1.29153e-06	1.20616e-05
BnA02g0070810.1	95.2298	-10.4413	0.960069	-10.8756	1.50636e-27	1.35465e-25
BnA02g0070850.1	3500.18	-2.44714	0.267423	-9.15082	5.65021e-20	2.59335e-18
BnA02g0070880.1	29.1934	-7.31983	0.892453	-8.20193	2.36562e-16	7.77286e-15
BnA02g0070890.1	176.236	-9.93619	0.827227	-12.0114	3.09424e-33	4.3609e-31
BnA02g0070920.1	141.53	-9.48893	0.719197	-13.1938	9.52708e-40	2.20768e-37
BnA02g0070940.1	226.642	-7.93089	0.674719	-11.7544	6.70715e-32	8.48626e-30
BnA02g0070950.1	209.071	-8.22004	0.664975	-12.3614	4.22601e-35	6.91713e-33
BnA02g0070960.1	32.9516	-6.13082	0.869432	-7.05152	1.7697e-12	3.75363e-11
BnA02g0070970.1	76.5394	-5.28153	0.853783	-6.18603	6.16973e-10	9.52176e-09
BnA02g0070980.1	296.949	-4.89564	0.451887	-10.8338	2.38166e-27	2.09908e-25
BnA02g0071140.1	45.9387	-7.5607	1.20857	-6.25593	3.95151e-10	6.25598e-09
BnA02g0071270.1	11.1308	-3.49062	0.963757	-3.62188	0.000292466	0.00167236
BnA02g0071360.1	259.401	-1.74782	0.26147	-6.68458	2.31585e-11	4.27203e-10
BnA02g0071550.1	268.127	-1.15653	0.264048	-4.38	1.18682e-05	9.27491e-05
BnA02g0071860.1	19.6366	-3.51703	0.769625	-4.5698	4.88187e-06	4.10111e-05
BnA02g0072100.1	8.60739	-3.69226	1.09462	-3.37308	0.000743318	0.00381026
BnA02g0072130.1	10.921	-5.82575	1.05679	-5.51267	3.53437e-08	4.28271e-07
BnA02g0072150.1	30.7421	-4.45072	0.818287	-5.43907	5.35597e-08	6.31319e-07
BnA02g0072300.1	91.0152	-1.43815	0.377096	-3.81375	0.000136875	0.000849749
BnA02g0072650.1	1380.31	-1.10712	0.154216	-7.17903	7.02101e-13	1.55031e-11
BnA02g0072850.1	237.194	-2.96529	0.31315	-9.46924	2.81882e-21	1.48681e-19
BnA02g0072990.1	10.6831	-5.69681	0.965487	-5.90046	3.625e-09	5.01975e-08
BnA02g0073040.1	70.9438	-3.20963	0.413674	-7.75885	8.57009e-15	2.37244e-13
BnA02g0073050.1	151.45	-3.32485	0.428673	-7.75614	8.75535e-15	2.41723e-13
BnA02g0073150.1	144.422	-2.88435	0.306699	-9.40451	5.2274e-21	2.66852e-19
BnA02g0073350.1	164.036	-2.07744	0.321566	-6.46039	1.04436e-10	1.77956e-09
BnA02g0073530.1	85.5167	-6.32085	0.791371	-7.98721	1.38032e-15	4.18635e-14
BnA02g0073580.1	25.1633	-6.39592	0.881918	-7.25229	4.09789e-13	9.29741e-12
BnA02g0073820.1	107.435	-1.55669	0.280276	-5.55415	2.78966e-08	3.4273e-07
BnA02g0073830.1	26.0914	-1.81411	0.577474	-3.14146	0.00168107	0.00775208
BnA02g0074150.1	74.5664	-4.34524	0.606795	-7.16096	8.01131e-13	1.75831e-11
BnA02g0075260.1	341.36	-9.05199	0.961843	-9.41109	4.91037e-21	2.51915e-19
BnA02g0075830.1	167.842	-1.35064	0.380872	-3.54618	0.000390859	0.00216498
BnA02g0075870.1	171.023	-1.52372	0.311943	-4.88461	1.03632e-06	9.82205e-06
BnA02g0076080.1	178.56	-2.84843	0.546264	-5.21438	1.84433e-07	1.99599e-06
BnA02g0076160.1	485.103	-1.47135	0.135518	-10.8572	1.84282e-27	1.64053e-25
BnA02g0076170.1	52.1096	-9.36492	0.876506	-10.6844	1.20462e-26	1.00581e-24
BnA02g0076180.1	5.2156	-5.89577	1.2038	-4.89761	9.70102e-07	9.2326e-06
BnA02g0076190.1	5.74117	-4.99063	1.23987	-4.02514	5.69425e-05	0.000385627
BnA02g0076240.1	114.89	-2.49858	0.438819	-5.69387	1.24193e-08	1.59916e-07
BnA02g0076300.1	10.2314	-5.30184	1.06808	-4.9639	6.90906e-07	6.74563e-06
BnA02g0076530.1	519.657	-3.19623	0.270458	-11.8178	3.15732e-32	4.12995e-30
BnA02g0076540.1	22.128	-2.86452	0.723625	-3.95856	7.5402e-05	0.000496773
BnA02g0076610.1	95.2007	-1.43268	0.383432	-3.73647	0.00018662	0.00112068
BnA02g0076640.1	1125.46	-1.10612	0.220584	-5.01453	5.31639e-07	5.28742e-06
BnA02g0076840.1	114.472	-1.47342	0.377183	-3.90639	9.36863e-05	0.000605122
BnA02g0077380.1	78.4988	-3.1289	0.75812	-4.12718	3.67234e-05	0.000258989
BnA02g0077470.1	53.366	-3.35439	0.722389	-4.64347	3.42612e-06	2.9614e-05
BnA02g0078330.1	35.4935	-2.4819	0.494387	-5.02017	5.16263e-07	5.14607e-06
BnA02g0079750.1	101.937	-1.75721	0.328044	-5.35662	8.47916e-08	9.66496e-07
BnA02g0080190.1	362.135	-1.21411	0.269614	-4.50316	6.69507e-06	5.49597e-05
BnA02g0080370.1	609.109	-1.23606	0.158775	-7.78498	6.97222e-15	1.95459e-13
BnA02g0080390.1	16.083	-3.50178	0.897448	-3.90194	9.54264e-05	0.000615141
BnA02g0080520.1	43.2829	-2.02524	0.446716	-4.53361	5.79851e-06	4.8104e-05
BnA02g0080610.1	8.21442	-3.82152	1.10379	-3.46217	0.000535831	0.00285575
BnA02g0081320.1	16.771	-4.80067	0.901562	-5.32484	1.01045e-07	1.13896e-06
BnA02g0081340.1	8.35769	-4.36831	1.03091	-4.23732	2.26201e-05	0.00016665
BnA02g0081420.1	17.803	-4.99459	0.936043	-5.33586	9.50953e-08	1.0766e-06
BnA02g0081540.1	47.2492	-3.09198	0.507578	-6.09164	1.11759e-09	1.66218e-08
BnA02g0081640.1	143.339	-1.07975	0.29877	-3.61397	0.000301543	0.00171809
BnA02g0081700.1	105.331	-1.79618	0.37126	-4.83805	1.3112e-06	1.22287e-05
BnA02g0081740.1	203.719	-2.75998	0.279007	-9.89214	4.50306e-23	2.79167e-21
BnA02g0081760.1	10.8674	-3.13056	0.842344	-3.71649	0.00020201	0.00120144
BnA02g0081810.1	45.7972	-7.61256	0.809062	-9.40913	5.00278e-21	2.56019e-19
BnA02g0081940.1	93.3566	-2.27577	0.518243	-4.39132	1.12662e-05	8.83723e-05
BnA02g0082370.1	207.301	-4.90982	0.513726	-9.55727	1.20905e-21	6.55037e-20
BnA02g0082390.1	312.791	-2.35234	0.510309	-4.60965	4.03353e-06	3.44551e-05
BnA02g0082400.1	1945.93	-3.18649	0.450763	-7.06909	1.55951e-12	3.3226e-11
BnA02g0082480.1	224.861	-5.42661	0.631255	-8.59655	8.2151e-18	3.08795e-16
BnA02g0082490.1	58.7521	-4.98126	0.69362	-7.18153	6.89343e-13	1.52432e-11
BnA02g0082560.1	65.4207	-2.36856	0.415352	-5.70253	1.18044e-08	1.52474e-07
BnA02g0082650.1	270.852	-3.54227	0.3441	-10.2943	7.476e-25	5.33503e-23
BnA02g0082710.1	1394.89	-1.11705	0.207333	-5.38771	7.13614e-08	8.24808e-07
BnA02g0082760.1	65.9804	-3.1004	0.43105	-7.19267	6.35373e-13	1.41052e-11
BnA02g0082820.1	125.3	-1.09197	0.246891	-4.4229	9.73827e-06	7.75041e-05
BnA02g0082840.1	48.9535	-1.70518	0.53324	-3.19776	0.00138499	0.00656884
BnA02g0083940.1	154.261	-1.85585	0.376112	-4.93432	8.0431e-07	7.76341e-06
BnA02g0084050.1	100.402	-2.05302	0.375314	-5.47015	4.49649e-08	5.37174e-07
BnA02g0084060.1	378.629	-1.63396	0.27733	-5.89174	3.8216e-09	5.27429e-08
BnA02g0084070.1	1058.75	-2.15977	0.379701	-5.68809	1.28471e-08	1.65081e-07
BnA02g0084200.1	306.597	-1.82305	0.252908	-7.20833	5.66439e-13	1.26338e-11
BnA02g0084220.1	19.1142	-2.51485	0.698266	-3.60157	0.000316301	0.00179184
BnA02g0084240.1	270.831	-1.12369	0.217571	-5.16468	2.40847e-07	2.55819e-06
BnA02g0084280.1	272.247	-1.04377	0.226184	-4.61469	3.93687e-06	3.37039e-05
BnA02g0084300.1	52.9972	-2.14356	0.64415	-3.32773	0.000875569	0.00440175
BnA02g0084310.1	61.5897	-2.01697	0.620825	-3.24884	0.00115875	0.00562782
BnA02g0084380.1	36.6346	-2.42337	0.589921	-4.10796	3.99167e-05	0.000279029
BnA02g0084680.1	54.9799	-2.42211	0.538833	-4.4951	6.95364e-06	5.6916e-05
BnA02g0085070.1	12.0622	-3.43689	0.956982	-3.59138	0.000328927	0.00185685
BnA02g0085080.1	189.947	-2.72356	0.512089	-5.31854	1.04605e-07	1.17609e-06
BnA02g0085220.1	13.0743	-3.73273	1.0321	-3.61664	0.000298448	0.00170187
BnA02g0085520.1	1099.03	-2.15622	0.325735	-6.61957	3.60243e-11	6.49434e-10
BnA02g0085530.1	1165.28	-1.26575	0.115815	-10.9291	8.36719e-28	7.6808e-26
BnA02g0085600.1	185.946	-1.79263	0.34023	-5.26886	1.3727e-07	1.5123e-06
BnA02g0085610.1	255.713	-1.66851	0.219432	-7.60379	2.87593e-14	7.46691e-13
BnA02g0085710.1	268.033	-2.71141	0.540528	-5.01622	5.26968e-07	5.24518e-06
BnA02g0085750.1	64.9855	-1.61084	0.452356	-3.56099	0.000369458	0.00206065
BnA02g0085900.1	94.1361	-1.2883	0.396381	-3.25016	0.00115342	0.00560457
BnA02g0085910.1	96.3512	-4.78599	0.536656	-8.91816	4.74085e-19	1.99533e-17
BnA02g0085920.1	70.2568	-4.77496	0.606154	-7.87747	3.34073e-15	9.68124e-14
BnA02g0085960.1	43.8297	-2.61352	0.767139	-3.40684	0.000657193	0.0034241
BnA02g0086170.1	43.445	-2.48871	0.498519	-4.99221	5.96923e-07	5.87906e-06
BnA02g0086210.1	53.5378	-1.76681	0.5602	-3.15389	0.0016111	0.00747902
BnA02g0086240.1	1275.41	-2.42929	0.711012	-3.41666	0.000633941	0.00331748
BnA02g0086250.1	14.8517	-2.47038	0.659184	-3.74764	0.000178507	0.00107782
BnA02g0086520.1	45.4217	-3.21894	0.531025	-6.06174	1.34653e-09	1.98172e-08
BnA02g0086590.1	371.484	-2.42008	0.518396	-4.6684	3.03556e-06	2.65048e-05
BnA02g0086640.1	26.369	-6.70836	1.03159	-6.50292	7.87761e-11	1.36602e-09
BnA02g0086670.1	26.9496	-4.09296	0.832954	-4.91378	8.9335e-07	8.54684e-06
BnA02g0086680.1	69.1622	-2.53717	0.594852	-4.26521	1.99712e-05	0.000148908
BnA02g0086740.1	13.5655	-2.6335	0.85913	-3.06531	0.00217442	0.00968562
BnA02g0086790.1	16.478	-3.6721	0.834914	-4.39818	1.09164e-05	8.58422e-05
BnA02g0086910.1	359.144	-1.23235	0.265742	-4.63738	3.52847e-06	3.04307e-05
BnA02g0087030.1	690.74	-1.53821	0.209881	-7.32894	2.31984e-13	5.44297e-12
BnA02g0087200.1	359.472	-1.30271	0.157208	-8.28655	1.16583e-16	3.93945e-15
BnA02g0087290.1	40.5025	-6.46457	0.844416	-7.65567	1.92309e-14	5.07825e-13
BnA02g0087420.1	410.739	-1.79601	0.231499	-7.75819	8.61487e-15	2.38057e-13
BnA02g0087450.1	208.337	-1.76746	0.494362	-3.57524	0.000349912	0.00196153
BnA02g0087580.1	148.127	-1.89853	0.309461	-6.13497	8.51777e-10	1.28656e-08
BnA02g0087590.1	287.063	-1.48525	0.293256	-5.06468	4.09083e-07	4.16494e-06
BnA02g0087610.1	202.342	-1.08304	0.247942	-4.36813	1.25314e-05	9.7489e-05
BnA02g0087630.1	7.47187	-3.43853	0.913334	-3.76481	0.000166676	0.00101467
BnA02g0087650.1	899.497	-1.51699	0.175091	-8.66397	4.5563e-18	1.75859e-16
BnA02g0087660.1	21.0754	-3.40899	0.932201	-3.65693	0.000255258	0.00147917
BnA02g0087690.1	795.817	-1.03465	0.203966	-5.07263	3.92364e-07	4.0099e-06
BnA02g0087740.1	166.379	-1.32664	0.320765	-4.13588	3.53599e-05	0.000250258
BnA02g0087760.1	689.033	-3.19213	0.29905	-10.6742	1.344e-26	1.11467e-24
BnA02g0087810.1	87.3759	-2.87874	0.485408	-5.93056	3.01903e-09	4.22889e-08
BnA02g0087820.1	70.0793	-2.20249	0.56439	-3.90243	9.52317e-05	0.000614014
BnA02g0087900.1	49.0576	-1.68112	0.498327	-3.37352	0.000742131	0.00380512
BnA02g0088070.1	230.557	-2.46722	0.398591	-6.18984	6.02255e-10	9.30623e-09
BnA02g0088110.1	46.8174	-2.11685	0.557834	-3.79477	0.00014778	0.000910316
BnA02g0088120.1	54.3017	-3.05282	0.606062	-5.03714	4.72544e-07	4.74854e-06
BnA02g0088130.1	280.174	-1.8795	0.297539	-6.31682	2.67003e-10	4.33362e-09
BnA02g0088140.1	117.489	-1.7454	0.476142	-3.66571	0.000246653	0.00143583
BnA02g0088150.1	256.888	-3.30358	0.443864	-7.44277	9.85924e-14	2.40537e-12
BnA02g0088160.1	67.3962	-3.28526	0.69018	-4.76	1.93589e-06	1.74982e-05
BnA02g0088200.1	41.4971	-3.53195	0.583071	-6.0575	1.38252e-09	2.03082e-08
BnA02g0088340.1	149.166	-1.45356	0.467446	-3.10957	0.00187361	0.00852555
BnA02g0088530.1	214.691	-1.65317	0.444995	-3.71503	0.000203179	0.00120758
BnA02g0088550.1	91.7607	-1.14266	0.293581	-3.89216	9.93541e-05	0.000638067
BnA02g0088560.1	15.8666	-4.92733	0.904116	-5.44988	5.04028e-08	5.96266e-07
BnA02g0088580.1	11.4951	-4.59627	0.932151	-4.93082	8.18849e-07	7.8939e-06
BnA02g0088640.1	25.8297	-4.79253	0.83211	-5.7595	8.43636e-09	1.11365e-07
BnA02g0088690.1	118.938	-1.5135	0.370438	-4.08571	4.39421e-05	0.000304568
BnA02g0089320.1	520.215	-1.18942	0.235776	-5.04471	4.54222e-07	4.58004e-06
BnA03g0090260.1	151.004	-1.10792	0.298047	-3.71728	0.000201383	0.00119817
BnA03g0090330.1	157.632	-5.89815	0.572311	-10.3058	6.63037e-25	4.75902e-23
BnA03g0090360.1	1649.7	-1.26242	0.269054	-4.69208	2.70444e-06	2.38425e-05
BnA03g0090380.1	95.3127	-1.60752	0.362768	-4.43127	9.36794e-06	7.47972e-05
BnA03g0090480.1	4.7994	-4.49161	1.0633	-4.22421	2.39779e-05	0.000175837
BnA03g0090680.1	250.149	-2.18107	0.221226	-9.85902	6.26584e-23	3.81569e-21
BnA03g0090860.1	38.1863	-5.93435	0.731106	-8.11695	4.78049e-16	1.51523e-14
BnA03g0091100.1	392.884	-1.33825	0.414251	-3.23053	0.00123562	0.0059467
BnA03g0091230.1	78.4183	-2.03839	0.350651	-5.81315	6.13073e-09	8.21738e-08
BnA03g0091320.1	184.578	-1.06465	0.22401	-4.75269	2.0073e-06	1.81067e-05
BnA03g0091330.1	636.423	-4.58886	0.37357	-12.2838	1.10676e-34	1.7424e-32
BnA03g0091360.1	162.279	-1.46831	0.268549	-5.46758	4.56233e-08	5.44513e-07
BnA03g0091400.1	84.1246	-5.53092	0.543105	-10.1839	2.34012e-24	1.61052e-22
BnA03g0091530.1	190.888	-1.24482	0.39438	-3.1564	0.00159729	0.00742493
BnA03g0091600.1	482.099	-4.93689	0.446124	-11.0662	1.8303e-28	1.76391e-26
BnA03g0092920.1	33.8999	-8.02656	0.89214	-8.99697	2.32028e-19	1.00813e-17
BnA03g0093450.1	1112.19	-1.32241	0.423679	-3.12125	0.00180086	0.00822902
BnA03g0094150.1	131.367	-3.78235	0.588673	-6.42521	1.31687e-10	2.21886e-09
BnA03g0094200.1	1808.94	-1.55202	0.494029	-3.14156	0.0016805	0.00775002
BnA03g0094510.1	607.696	-1.77301	0.401858	-4.41204	1.02401e-05	8.11428e-05
BnA03g0095100.1	76.2075	-2.08308	0.442489	-4.70764	2.50603e-06	2.22326e-05
BnA03g0095400.1	131.707	-1.58239	0.27131	-5.83242	5.46307e-09	7.36716e-08
BnA03g0096340.1	14.9041	-4.36587	1.07863	-4.04761	5.17443e-05	0.000353285
BnA03g0096350.1	38.6151	-1.88647	0.501187	-3.76401	0.000167211	0.00101736
BnA03g0096390.1	138.69	-5.33082	0.511408	-10.4238	1.93093e-25	1.44286e-23
BnA03g0096410.1	52.366	-1.28738	0.415355	-3.09948	0.00193863	0.00878138
BnA03g0096440.1	44.3766	-5.03919	0.574434	-8.77243	1.74844e-18	7.0018e-17
BnA03g0096450.1	101.769	-2.1762	0.377303	-5.76778	8.03231e-09	1.06463e-07
BnA03g0096470.1	51.7718	-1.46606	0.424728	-3.45176	0.000556937	0.00295807
BnA03g0096480.1	713.354	-4.28141	0.391619	-10.9326	8.05167e-28	7.41317e-26
BnA03g0096500.1	326.513	-1.38389	0.346238	-3.99692	6.41719e-05	0.00042923
BnA03g0096510.1	59.4368	-2.93404	0.45838	-6.4009	1.54467e-10	2.58019e-09
BnA03g0096530.1	393.507	-1.28117	0.197496	-6.48705	8.75335e-11	1.5094e-09
BnA03g0096630.1	132.428	-1.07591	0.23705	-4.53874	5.65918e-06	4.70554e-05
BnA03g0096660.1	218.808	-1.10704	0.251296	-4.40533	1.05621e-05	8.34169e-05
BnA03g0096670.1	1087.32	-1.84742	0.343879	-5.37229	7.7743e-08	8.90951e-07
BnA03g0096730.1	74.4945	-1.03932	0.337643	-3.07815	0.00208289	0.00933304
BnA03g0096740.1	395.693	-2.42311	0.336831	-7.19386	6.2985e-13	1.39926e-11
BnA03g0096770.1	43.3587	-3.47928	0.58415	-5.95615	2.58248e-09	3.66134e-08
BnA03g0096800.1	80.3125	-2.43444	0.446611	-5.45093	5.01061e-08	5.93551e-07
BnA03g0096880.1	32.5706	-7.14933	0.889859	-8.03423	9.4171e-16	2.89441e-14
BnA03g0096890.1	48.866	-6.40485	0.746916	-8.57506	9.90333e-18	3.70006e-16
BnA03g0096900.1	111.448	-1.08524	0.286273	-3.7909	0.0001501	0.000923237
BnA03g0096910.1	26.182	-2.63242	0.574931	-4.57867	4.67951e-06	3.94235e-05
BnA03g0096930.1	310.143	-4.74392	0.41847	-11.3364	8.66788e-30	9.16736e-28
BnA03g0096960.1	65.4019	-1.46814	0.404555	-3.62903	0.000284492	0.00163086
BnA03g0097030.1	5.05239	-3.66398	1.16614	-3.14197	0.00167817	0.00774043
BnA03g0097040.1	53.6219	-3.79064	0.574899	-6.59357	4.29386e-11	7.68041e-10
BnA03g0097130.1	248.067	-1.32283	0.260543	-5.0772	3.83038e-07	3.92496e-06
BnA03g0097150.1	314.068	-2.28568	0.294947	-7.74946	9.2284e-15	2.5399e-13
BnA03g0097170.1	71.3946	-3.20137	0.492032	-6.50642	7.69641e-11	1.33535e-09
BnA03g0097240.1	852.186	-1.47859	0.468117	-3.15858	0.00158537	0.00737952
BnA03g0097260.1	73.7006	-1.3609	0.331754	-4.10214	4.09339e-05	0.000285559
BnA03g0097270.1	67.6845	-1.35255	0.377142	-3.58631	0.000335386	0.00188935
BnA03g0097500.1	913.77	-5.22134	0.441054	-11.8383	2.47297e-32	3.27027e-30
BnA03g0097510.1	348.917	-1.04381	0.18149	-5.75136	8.85299e-09	1.1664e-07
BnA03g0097530.1	5670.92	-2.17767	0.233735	-9.31685	1.1985e-20	5.89446e-19
BnA03g0097540.1	18.5653	-5.44485	0.990533	-5.49689	3.86549e-08	4.66293e-07
BnA03g0097570.1	14.4912	-5.02622	1.01419	-4.95591	7.19935e-07	7.01466e-06
BnA03g0097750.1	4.42128	-3.53619	1.13874	-3.10535	0.00190057	0.00863236
BnA03g0097780.1	55.837	-3.7157	0.448135	-8.29148	1.11846e-16	3.78557e-15
BnA03g0097800.1	107.775	-3.91407	0.435226	-8.99318	2.40174e-19	1.0406e-17
BnA03g0097810.1	5129.76	-1.32381	0.286885	-4.61444	3.94148e-06	3.37387e-05
BnA03g0098150.1	67.3163	-1.20036	0.378381	-3.17235	0.00151212	0.00708492
BnA03g0098210.1	81.0358	-1.51593	0.42493	-3.56748	0.000360435	0.00201541
BnA03g0098530.1	67.8754	-1.78825	0.453233	-3.94554	7.96191e-05	0.000521778
BnA03g0098670.1	113.002	-4.90146	0.355372	-13.7924	2.82994e-43	7.99503e-41
BnA03g0098710.1	121.863	-1.45147	0.375971	-3.86059	0.000113113	0.000715292
BnA03g0098730.1	84.9206	-1.69546	0.284773	-5.95374	2.62091e-09	3.71241e-08
BnA03g0098750.1	159.951	-1.2941	0.394359	-3.28153	0.00103245	0.00508307
BnA03g0098760.1	669.287	-3.25051	0.392496	-8.28165	1.21475e-16	4.08911e-15
BnA03g0098840.1	3625.88	-1.81668	0.291831	-6.22512	4.8119e-10	7.51431e-09
BnA03g0098870.1	333.549	-1.77291	0.34059	-5.20541	1.93571e-07	2.09013e-06
BnA03g0099000.1	5.43098	-5.10685	1.14387	-4.46452	8.02487e-06	6.49368e-05
BnA03g0099050.1	8.31715	-3.48114	1.12935	-3.08243	0.00205317	0.00921856
BnA03g0099080.1	77.4387	-2.25719	0.400376	-5.63768	1.72358e-08	2.1781e-07
BnA03g0099150.1	657.975	-1.74012	0.212216	-8.19977	2.40843e-16	7.90515e-15
BnA03g0099390.1	129.527	-1.87973	0.348217	-5.39814	6.73338e-08	7.81616e-07
BnA03g0099450.1	151.813	-2.07254	0.435987	-4.75368	1.99745e-06	1.80283e-05
BnA03g0099560.1	8.30516	-3.93635	1.03784	-3.79285	0.00014893	0.000916589
BnA03g0099860.1	176.938	-1.35404	0.228082	-5.93664	2.90915e-09	4.08608e-08
BnA03g0099870.1	58.4993	-2.60861	0.51726	-5.04314	4.57956e-07	4.61469e-06
BnA03g0100320.1	255.663	-1.47845	0.362933	-4.07361	4.62894e-05	0.000319212
BnA03g0100520.1	113.317	-1.96981	0.309704	-6.36031	2.01353e-10	3.3168e-09
BnA03g0100590.1	594.279	-1.52812	0.153189	-9.9754	1.95314e-23	1.25225e-21
BnA03g0100620.1	345.417	-2.80648	0.216257	-12.9775	1.64136e-38	3.3964e-36
BnA03g0100640.1	6.05308	-3.21223	1.03571	-3.10147	0.00192563	0.00873016
BnA03g0101060.1	302.828	-1.42908	0.170697	-8.37206	5.66195e-17	1.96693e-15
BnA03g0101070.1	28.5859	-1.97042	0.605302	-3.25527	0.00113285	0.00552155
BnA03g0101100.1	614.702	-1.73577	0.400283	-4.33635	1.44868e-05	0.000111192
BnA03g0101320.1	5055.84	-1.76132	0.321531	-5.47791	4.30383e-08	5.15351e-07
BnA03g0101430.1	76.3084	-2.61932	0.843067	-3.1069	0.00189063	0.00859541
BnA03g0101590.1	3101.86	-2.84808	0.452283	-6.29712	3.03224e-10	4.88053e-09
BnA03g0101610.1	405.956	-3.26701	0.174116	-18.7633	1.50612e-78	3.10617e-75
BnA03g0101620.1	1795.61	-2.44418	0.434857	-5.62065	1.90241e-08	2.3909e-07
BnA03g0101960.1	62.3784	-4.17667	0.739689	-5.64652	1.63732e-08	2.07673e-07
BnA03g0102040.1	49.3127	-1.90109	0.460074	-4.13214	3.59405e-05	0.000254018
BnA03g0102100.1	55.0479	-1.49822	0.353472	-4.23858	2.24939e-05	0.000165819
BnA03g0102120.1	123.227	-2.52674	0.294767	-8.57199	1.01712e-17	3.79099e-16
BnA03g0102180.1	447.036	-1.25208	0.379798	-3.2967	0.000978281	0.00485266
BnA03g0102230.1	85.4051	-1.66098	0.346289	-4.79651	1.61455e-06	1.481e-05
BnA03g0102290.1	230.779	-1.50028	0.208989	-7.17876	7.03479e-13	1.5528e-11
BnA03g0102390.1	28.7294	-2.74026	0.63185	-4.33688	1.44518e-05	0.000110936
BnA03g0102550.1	90.7424	-1.86507	0.336306	-5.54575	2.92697e-08	3.58177e-07
BnA03g0102560.1	154.369	-2.08691	0.349455	-5.97188	2.34535e-09	3.33814e-08
BnA03g0102670.1	40.9729	-3.03388	0.484497	-6.26191	3.80288e-10	6.03922e-09
BnA03g0102730.1	58.5149	-4.90822	0.711637	-6.89709	5.3079e-12	1.06452e-10
BnA03g0102740.1	38.9105	-2.47863	0.566133	-4.37818	1.19672e-05	9.34404e-05
BnA03g0102760.1	12.1079	-4.53473	0.86366	-5.25059	1.51611e-07	1.66171e-06
BnA03g0102810.1	48.5597	-1.91278	0.541345	-3.53338	0.000410279	0.00226101
BnA03g0103030.1	256.483	-1.58846	0.280419	-5.66458	1.47382e-08	1.88092e-07
BnA03g0103160.1	83.3087	-1.66491	0.341206	-4.8795	1.06357e-06	1.00607e-05
BnA03g0103700.1	112.467	-2.46393	0.504407	-4.8848	1.03532e-06	9.81408e-06
BnA03g0103860.1	4528.02	-2.6741	0.236187	-11.322	1.02148e-29	1.07119e-27
BnA03g0103960.1	30.0366	-2.04521	0.545145	-3.75168	0.00017565	0.00106263
BnA03g0103970.1	334.167	-1.59945	0.197564	-8.09587	5.68573e-16	1.78208e-14
BnA03g0104270.1	26.9502	-2.83617	0.608245	-4.66288	3.11813e-06	2.71645e-05
BnA03g0104400.1	27.5348	-7.19615	0.918525	-7.83446	4.70861e-15	1.34066e-13
BnA03g0104410.1	28.3445	-6.48692	0.821812	-7.89344	2.93967e-15	8.61175e-14
BnA03g0105290.1	27.4107	-5.77042	0.821759	-7.02204	2.18657e-12	4.58906e-11
BnA03g0105320.1	58.4608	-7.6493	0.93686	-8.16482	3.21903e-16	1.04494e-14
BnA03g0105920.1	104.889	-1.54615	0.399696	-3.8683	0.000109595	0.000696461
BnA03g0106060.1	61.9551	-2.89803	0.613851	-4.72106	2.34615e-06	2.09178e-05
BnA03g0106150.1	55.1529	-1.31307	0.389699	-3.36945	0.000753184	0.00385381
BnA03g0106160.1	273.53	-1.14731	0.328305	-3.49464	0.000474704	0.00257274
BnA03g0106600.1	31.9814	-2.60155	0.674309	-3.8581	0.000114271	0.000722393
BnA03g0107780.1	1144.7	-1.00358	0.309995	-3.2374	0.00120623	0.00582734
BnA03g0107950.1	1593.23	-1.12778	0.349818	-3.2239	0.00126457	0.0060675
BnA03g0108140.1	46.0199	-3.7841	0.981557	-3.8552	0.000115636	0.000729976
BnA03g0108710.1	747.547	-1.05185	0.209358	-5.02418	5.05585e-07	5.05348e-06
BnA03g0109470.1	50.4558	-2.25208	0.520688	-4.32521	1.52389e-05	0.000116458
BnA03g0109480.1	574.941	-3.17569	0.30122	-10.5428	5.48536e-26	4.32888e-24
BnA03g0109670.1	18.6771	-1.96841	0.591347	-3.32869	0.000872567	0.00438809
BnA03g0109690.1	130.883	-2.38809	0.432321	-5.52387	3.3161e-08	4.03322e-07
BnA03g0109700.1	207.076	-1.35546	0.248913	-5.4455	5.1659e-08	6.10427e-07
BnA03g0109740.1	567.748	-1.33254	0.296644	-4.49205	7.05413e-06	5.76242e-05
BnA03g0109760.1	95.921	-2.39437	0.3357	-7.13247	9.85822e-13	2.14239e-11
BnA03g0109780.1	15.0094	-4.79254	0.967717	-4.95242	7.32964e-07	7.12849e-06
BnA03g0109790.1	59.2413	-4.08095	0.580681	-7.02787	2.09712e-12	4.41029e-11
BnA03g0109800.1	15.8195	-3.05897	0.73788	-4.14562	3.38891e-05	0.000240896
BnA03g0110010.1	52.013	-1.50779	0.451717	-3.33792	0.000844094	0.00426535
BnA03g0110040.1	152.403	-1.1998	0.343179	-3.49612	0.000472074	0.00256073
BnA03g0110190.1	233.564	-1.73129	0.252182	-6.86526	6.63692e-12	1.31613e-10
BnA03g0110320.1	409.656	-4.63069	0.608139	-7.61453	2.64655e-14	6.90905e-13
BnA03g0110380.1	1736.36	-1.15412	0.328324	-3.51519	0.000439435	0.00240137
BnA03g0110430.1	43.9392	-1.73722	0.517899	-3.35435	0.000795516	0.00404322
BnA03g0110440.1	227.015	-1.38464	0.248307	-5.57634	2.45637e-08	3.03774e-07
BnA03g0110450.1	352.812	-1.4157	0.19559	-7.23811	4.54992e-13	1.02628e-11
BnA03g0110500.1	166.218	-1.02049	0.31838	-3.20527	0.00134934	0.00641845
BnA03g0110590.1	1336.17	-1.11558	0.299318	-3.72708	0.00019371	0.00115786
BnA03g0110620.1	169.106	-1.32502	0.391945	-3.38062	0.000723213	0.00372139
BnA03g0110960.1	623.391	-1.08721	0.21645	-5.02291	5.08935e-07	5.07958e-06
BnA03g0111080.1	41.0196	-2.9212	0.739159	-3.95205	7.74841e-05	0.000509081
BnA03g0111320.1	294.477	-1.97825	0.265563	-7.44925	9.38724e-14	2.29746e-12
BnA03g0111420.1	123.28	-1.77509	0.431389	-4.11482	3.87483e-05	0.000271906
BnA03g0111670.1	900.125	-1.00586	0.264331	-3.80528	0.000141642	0.00087653
BnA03g0111750.1	147.889	-2.63827	0.296561	-8.89621	5.77864e-19	2.40923e-17
BnA03g0111890.1	19.5446	-4.87969	0.851909	-5.72795	1.01649e-08	1.32738e-07
BnA03g0112030.1	87.9114	-2.95266	0.377815	-7.8151	5.49184e-15	1.55366e-13
BnA03g0112060.1	95.0032	-3.31756	0.591933	-5.60463	2.08697e-08	2.61383e-07
BnA03g0112090.1	312.63	-1.62865	0.204426	-7.96695	1.62643e-15	4.90395e-14
BnA03g0112130.1	92.7078	-2.0954	0.559623	-3.7443	0.000180899	0.00109088
BnA03g0112170.1	179.205	-1.4613	0.468347	-3.12012	0.0018078	0.00825645
BnA03g0112210.1	112.121	-2.13531	0.364507	-5.85809	4.68209e-09	6.37232e-08
BnA03g0112560.1	333.239	-1.02562	0.24515	-4.18365	2.86859e-05	0.000207098
BnA03g0112610.1	18.2097	-2.07266	0.556069	-3.72735	0.000193502	0.00115687
BnA03g0112700.1	46.136	-1.84937	0.414192	-4.46499	8.00719e-06	6.48274e-05
BnA03g0112730.1	99.7348	-1.91703	0.306853	-6.24738	4.17401e-10	6.57627e-09
BnA03g0112800.1	7.88571	-4.1971	1.04982	-3.99792	6.39002e-05	0.000427598
BnA03g0112850.1	33.5971	-2.02284	0.524627	-3.85576	0.000115371	0.000728379
BnA03g0112970.1	4.92417	-4.01865	1.12444	-3.57391	0.000351694	0.00197063
BnA03g0113090.1	521.953	-3.23186	0.235976	-13.6957	1.07755e-42	2.93697e-40
BnA03g0113200.1	3531.71	-1.01736	0.272887	-3.72814	0.000192899	0.00115402
BnA03g0113240.1	69.6643	-1.30538	0.254283	-5.13357	2.84293e-07	2.97824e-06
BnA03g0113360.1	17.8764	-2.59325	0.582747	-4.45004	8.58545e-06	6.89947e-05
BnA03g0113520.1	29.5441	-2.84314	0.660943	-4.30164	1.69538e-05	0.000128267
BnA03g0113570.1	101.929	-1.96167	0.510225	-3.84472	0.000120692	0.000758262
BnA03g0113730.1	201.995	-1.17182	0.29742	-3.93996	8.14962e-05	0.00053267
BnA03g0113860.1	170.651	-3.18212	0.384053	-8.28563	1.17486e-16	3.96778e-15
BnA03g0113900.1	90.1106	-3.55613	0.381565	-9.31984	1.16513e-20	5.73948e-19
BnA03g0113990.1	145.611	-3.39215	0.277394	-12.2287	2.18518e-34	3.33825e-32
BnA03g0114130.1	24.926	-3.13568	0.611378	-5.12888	2.91474e-07	3.04883e-06
BnA03g0114210.1	621.309	-1.3879	0.206041	-6.73606	1.62739e-11	3.06883e-10
BnA03g0114360.1	38.0171	-5.39617	1.19318	-4.52251	6.11107e-06	5.04871e-05
BnA03g0114390.1	63.296	-2.27172	0.446019	-5.09333	3.51825e-07	3.6316e-06
BnA03g0114530.1	43.9585	-1.41709	0.363734	-3.89596	9.78092e-05	0.000628994
BnA03g0114620.1	107.885	-7.49993	0.818314	-9.1651	4.95026e-20	2.28565e-18
BnA03g0114700.1	45.8142	-2.5981	0.844294	-3.07724	0.00208925	0.00935745
BnA03g0114830.1	5.01656	-3.45634	1.12637	-3.06856	0.00215093	0.00960104
BnA03g0114840.1	273.658	-1.05005	0.260225	-4.03517	5.45628e-05	0.000370933
BnA03g0115130.1	23.3568	-5.51071	0.886233	-6.21812	5.03148e-10	7.83569e-09
BnA03g0115360.1	68.1733	-3.91952	0.876208	-4.47328	7.70302e-06	6.25779e-05
BnA03g0115450.1	1652.34	-1.9487	0.442557	-4.40326	1.06634e-05	8.41094e-05
BnA03g0115470.1	1439.67	-1.20737	0.322756	-3.74081	0.00018343	0.00110367
BnA03g0115510.1	144.715	-2.37981	0.357621	-6.65457	2.84134e-11	5.1934e-10
BnA03g0115590.1	10.0493	-4.01437	1.1036	-3.63753	0.000275267	0.00158178
BnA03g0115630.1	742.322	-2.22974	0.421896	-5.28505	1.25674e-07	1.39697e-06
BnA03g0116140.1	495.958	-1.91353	0.176951	-10.8139	2.95675e-27	2.57658e-25
BnA03g0116150.1	29.1328	-3.78642	1.23585	-3.06383	0.00218523	0.009724
BnA03g0116280.1	78.1087	-2.14562	0.332037	-6.46197	1.03346e-10	1.76342e-09
BnA03g0116840.1	620.186	-1.57574	0.248142	-6.35016	2.15084e-10	3.53077e-09
BnA03g0116860.1	58.9429	-3.06123	0.548074	-5.58543	2.3312e-08	2.89161e-07
BnA03g0117520.1	417.095	-2.17816	0.178088	-12.2308	2.12858e-34	3.25983e-32
BnA03g0117530.1	36.7688	-6.02505	0.94989	-6.34289	2.25492e-10	3.69086e-09
BnA03g0117560.1	74.0191	-1.75068	0.420269	-4.16562	3.10505e-05	0.000222507
BnA03g0117650.1	39.7327	-2.44982	0.491282	-4.98659	6.1453e-07	6.04284e-06
BnA03g0117930.1	1393.31	-3.46909	0.415469	-8.34984	6.8358e-17	2.35227e-15
BnA03g0117940.1	141.005	-1.91625	0.425236	-4.50632	6.59604e-06	5.42114e-05
BnA03g0117960.1	89.7328	-2.59728	0.361918	-7.17642	7.15588e-13	1.57784e-11
BnA03g0117970.1	899.308	-1.33622	0.179195	-7.45677	8.86719e-14	2.17967e-12
BnA03g0118010.1	60.6388	-2.98406	0.752165	-3.96729	7.26957e-05	0.000480376
BnA03g0118270.1	19.9596	-2.82907	0.901705	-3.13747	0.00170411	0.00784605
BnA03g0118290.1	230.342	-1.37825	0.230063	-5.99075	2.08874e-09	2.99496e-08
BnA03g0118300.1	71.9931	-1.9036	0.527709	-3.60729	0.000309415	0.00175777
BnA03g0118610.1	143.854	-1.50864	0.276797	-5.45035	5.02706e-08	5.9493e-07
BnA03g0118750.1	63.6227	-2.17615	0.455168	-4.78099	1.74437e-06	1.59015e-05
BnA03g0118900.1	474.915	-2.15372	0.321643	-6.69599	2.14213e-11	3.97171e-10
BnA03g0119300.1	22.5817	-4.11137	1.23271	-3.33522	0.000852308	0.00430151
BnA03g0119320.1	95.4157	-3.44293	0.801036	-4.2981	1.7227e-05	0.000130125
BnA03g0119440.1	7.61033	-3.62074	1.00905	-3.58826	0.000332897	0.00187686
BnA03g0119590.1	4.86313	-3.47422	1.00298	-3.46389	0.000532418	0.0028405
BnA03g0119710.1	34.9096	-4.80177	1.00827	-4.76238	1.91327e-06	1.7314e-05
BnA03g0119790.1	810.001	-2.90988	0.278169	-10.4608	1.30703e-25	9.99597e-24
BnA03g0119910.1	113.633	-9.82294	0.910341	-10.7904	3.82163e-27	3.31625e-25
BnA03g0119930.1	80.2809	-2.854	0.557472	-5.11955	3.06271e-07	3.18904e-06
BnA03g0119940.1	67.5716	-3.22677	0.391715	-8.23753	1.75798e-16	5.84461e-15
BnA03g0119950.1	287.655	-1.5005	0.202165	-7.42216	1.15229e-13	2.78925e-12
BnA03g0120060.1	72.7877	-1.43631	0.31949	-4.49563	6.93647e-06	5.67831e-05
BnA03g0120080.1	880.451	-1.61987	0.3997	-4.05272	5.06251e-05	0.000346293
BnA03g0120210.1	192.187	-1.12656	0.316272	-3.56199	0.000368048	0.00205371
BnA03g0120560.1	61.2055	-3.06037	0.402369	-7.60588	2.82965e-14	7.35293e-13
BnA03g0120610.1	137.333	-1.66527	0.271015	-6.14459	8.01725e-10	1.21547e-08
BnA03g0120620.1	188.783	-1.8696	0.327516	-5.70841	1.14035e-08	1.47697e-07
BnA03g0120640.1	416.923	-1.57698	0.295893	-5.32956	9.8452e-08	1.11135e-06
BnA03g0120690.1	37.5146	-3.49305	0.662074	-5.27592	1.32093e-07	1.45967e-06
BnA03g0120770.1	640.713	-1.8898	0.458861	-4.11845	3.81421e-05	0.000267987
BnA03g0120840.1	465.168	-1.25914	0.221753	-5.67811	1.36191e-08	1.74385e-07
BnA03g0120950.1	45.9865	-5.40917	0.812014	-6.66142	2.71192e-11	4.96711e-10
BnA03g0121140.1	170.793	-4.05046	0.36215	-11.1845	4.85666e-29	4.83875e-27
BnA03g0121180.1	473.758	-1.0222	0.17553	-5.8235	5.76284e-09	7.74778e-08
BnA03g0121260.1	258.058	-1.07095	0.254736	-4.20417	2.62043e-05	0.000190807
BnA03g0121280.1	77.1921	-5.70726	0.674295	-8.46404	2.58275e-17	9.2529e-16
BnA03g0121490.1	116.254	-1.90052	0.318256	-5.97166	2.34846e-09	3.34181e-08
BnA03g0121500.1	271.177	-1.06093	0.257937	-4.11313	3.90334e-05	0.000273658
BnA03g0121550.1	40.893	-1.52288	0.414642	-3.67276	0.000239945	0.00140067
BnA03g0121840.1	204.025	-1.28996	0.349601	-3.68981	0.00022442	0.00131896
BnA03g0121990.1	138.677	-2.58458	0.380908	-6.7853	1.15845e-11	2.22384e-10
BnA03g0122050.1	206.977	-1.28532	0.352095	-3.6505	0.000261728	0.00151213
BnA03g0122090.1	97.5353	-1.00999	0.277215	-3.64335	0.00026911	0.00155014
BnA03g0122160.1	112.367	-1.82218	0.34284	-5.31496	1.0668e-07	1.1979e-06
BnA03g0122230.1	280.715	-3.04829	0.254823	-11.9624	5.59456e-33	7.69202e-31
BnA03g0122250.1	123.099	-2.27617	0.549979	-4.13864	3.49371e-05	0.000247463
BnA03g0122360.1	147.1	-3.28789	0.360381	-9.12336	7.28278e-20	3.29729e-18
BnA03g0122420.1	38.9313	-1.84661	0.462237	-3.99494	6.47107e-05	0.000432414
BnA03g0122530.1	198.937	-8.16421	0.71115	-11.4803	1.6571e-30	1.88468e-28
BnA03g0122550.1	287.705	-2.25443	0.500049	-4.50843	6.53098e-06	5.37266e-05
BnA03g0122600.1	43.5941	-2.62108	0.338802	-7.73632	1.02335e-14	2.80656e-13
BnA03g0122610.1	61.37	-3.98684	0.326568	-12.2083	2.80671e-34	4.24582e-32
BnA03g0122640.1	25.9639	-3.21366	0.771	-4.16817	3.07057e-05	0.000220419
BnA03g0122820.1	98.2792	-1.99104	0.447128	-4.45296	8.46949e-06	6.8107e-05
BnA03g0122840.1	86.5017	-2.0446	0.443035	-4.61499	3.93119e-06	3.36599e-05
BnA03g0122940.1	24.4812	-4.75529	0.730501	-6.50962	7.53393e-11	1.30899e-09
BnA03g0122970.1	368.135	-1.34991	0.264095	-5.11147	3.19656e-07	3.32282e-06
BnA03g0123060.1	119.191	-1.10127	0.299467	-3.67742	0.000235606	0.00137807
BnA03g0123080.1	217.282	-3.61031	0.333521	-10.8248	2.62529e-27	2.30397e-25
BnA03g0123110.1	443.447	-10.4217	1.11372	-9.35757	8.15944e-21	4.09434e-19
BnA03g0123160.1	35.9821	-2.89729	0.52296	-5.54018	3.02167e-08	3.69328e-07
BnA03g0123250.1	677.985	-2.36756	0.401241	-5.90059	3.62204e-09	5.01677e-08
BnA03g0123440.1	463.33	-1.92953	0.194834	-9.9035	4.01963e-23	2.50957e-21
BnA03g0123470.1	227.515	-1.41714	0.24902	-5.69087	1.26393e-08	1.62511e-07
BnA03g0123530.1	163.363	-1.60276	0.232683	-6.8882	5.65041e-12	1.12882e-10
BnA03g0123560.1	2382.04	-1.59049	0.322631	-4.92975	8.23329e-07	7.93337e-06
BnA03g0123590.1	1036.06	-1.24334	0.201177	-6.18035	6.39602e-10	9.84889e-09
BnA03g0123600.1	115.864	-2.55987	0.371434	-6.89184	5.50739e-12	1.10167e-10
BnA03g0123680.1	17.8019	-4.37141	0.650633	-6.7187	1.83357e-11	3.43459e-10
BnA03g0123740.1	159.23	-1.78654	0.223017	-8.01078	1.13984e-15	3.47919e-14
BnA03g0123850.1	4.05944	-3.80418	1.23281	-3.08577	0.00203025	0.00912823
BnA03g0123870.1	58.0584	-1.39228	0.33918	-4.10482	4.04622e-05	0.000282523
BnA03g0123970.1	57.5796	-1.98905	0.447792	-4.44191	8.91623e-06	7.14488e-05
BnA03g0123990.1	20.1942	-2.03372	0.623387	-3.26237	0.00110483	0.00539774
BnA03g0124010.1	69.0845	-2.60713	0.391952	-6.65166	2.89799e-11	5.2829e-10
BnA03g0124040.1	75.2075	-2.02253	0.323405	-6.25384	4.00471e-10	6.32887e-09
BnA03g0124110.1	118.803	-1.06391	0.295492	-3.60047	0.000317645	0.0017989
BnA03g0124140.1	14.9224	-5.00677	0.979658	-5.11073	3.20918e-07	3.33426e-06
BnA03g0124160.1	398.769	-2.45384	0.479123	-5.12152	3.03076e-07	3.15843e-06
BnA03g0124200.1	1666.56	-1.78414	0.31862	-5.59959	2.14855e-08	2.6828e-07
BnA03g0124240.1	416.093	-1.47571	0.320297	-4.60732	4.07894e-06	3.48008e-05
BnA03g0124280.1	604.427	-1.76773	0.374879	-4.71548	2.4114e-06	2.14454e-05
BnA03g0124320.1	23.4729	-5.46269	1.0244	-5.33257	9.68313e-08	1.09442e-06
BnA03g0124350.1	142.835	-1.74868	0.284729	-6.14156	8.17159e-10	1.23796e-08
BnA03g0124710.1	96.788	-3.48786	0.497883	-7.0054	2.46288e-12	5.14279e-11
BnA03g0124820.1	303.431	-1.78688	0.246421	-7.25133	4.12707e-13	9.35677e-12
BnA03g0124840.1	186.67	-1.04923	0.242794	-4.32147	1.54991e-05	0.000118286
BnA03g0124930.1	24.3923	-2.89679	0.91316	-3.17227	0.00151255	0.00708639
BnA03g0124980.1	180.744	-1.32346	0.18419	-7.18528	6.70712e-13	1.48577e-11
BnA03g0125070.1	363.234	-7.70948	0.531923	-14.4936	1.3302e-47	4.86988e-45
BnA03g0125130.1	10.3941	-5.16887	1.0132	-5.10156	3.36872e-07	3.4848e-06
BnA03g0125160.1	36.0132	-2.59955	0.466986	-5.56667	2.59656e-08	3.19896e-07
BnA03g0125170.1	3434.02	-1.62954	0.295556	-5.51347	3.51829e-08	4.26573e-07
BnA03g0125260.1	19.8756	-3.32434	0.972804	-3.41728	0.000632506	0.00331165
BnA03g0125280.1	290.752	-1.32234	0.255048	-5.18468	2.16384e-07	2.31946e-06
BnA03g0125320.1	380.405	-1.45051	0.15338	-9.45695	3.17057e-21	1.66243e-19
BnA03g0125350.1	13.4145	-3.30735	0.813913	-4.06352	4.83385e-05	0.000331863
BnA03g0125400.1	129.29	-4.22547	0.413672	-10.2145	1.70681e-24	1.1919e-22
BnA03g0125430.1	694.113	-2.59605	0.289997	-8.952	3.49099e-19	1.49268e-17
BnA03g0125510.1	159.397	-1.08792	0.241222	-4.51005	6.48124e-06	5.33529e-05
BnA03g0125640.1	22.1248	-3.72886	0.744497	-5.00856	5.48383e-07	5.4417e-06
BnA03g0125880.1	126.329	-2.77926	0.369659	-7.51845	5.5428e-14	1.39349e-12
BnA03g0125900.1	17.7385	-5.41133	0.865861	-6.24965	4.11385e-10	6.4881e-09
BnA03g0126220.1	368.464	-1.1144	0.169209	-6.58596	4.51945e-11	8.04902e-10
BnA03g0126300.1	187.636	-1.06975	0.34247	-3.12364	0.00178628	0.00817325
BnA03g0126480.1	259.858	-1.5502	0.295883	-5.23922	1.61254e-07	1.76085e-06
BnA03g0126490.1	84.5668	-2.76838	0.445078	-6.22	4.97151e-10	7.75182e-09
BnA03g0126510.1	1113.81	-1.90426	0.359201	-5.30139	1.14925e-07	1.28419e-06
BnA03g0126590.1	267.79	-3.07726	0.839616	-3.66507	0.000247267	0.00143817
BnA03g0126600.1	29.4628	-2.44405	0.584541	-4.18115	2.90042e-05	0.000209175
BnA03g0126630.1	1090.8	-1.20594	0.221025	-5.45611	4.86676e-08	5.77949e-07
BnA03g0126770.1	23.4449	-3.352	0.766416	-4.3736	1.22214e-05	9.5233e-05
BnA03g0127080.1	41.0041	-3.57957	0.697686	-5.13064	2.88765e-07	3.02202e-06
BnA03g0127120.1	179.887	-2.23401	0.33504	-6.6679	2.59494e-11	4.7647e-10
BnA03g0127130.1	2907.35	-1.10161	0.269611	-4.08593	4.39005e-05	0.000304333
BnA03g0127150.1	917.262	-1.32062	0.126929	-10.4044	2.36727e-25	1.7604e-23
BnA03g0127260.1	23.512	-4.93329	0.874532	-5.64107	1.69e-08	2.13785e-07
BnA03g0127380.1	30.9159	-2.54456	0.815514	-3.1202	0.0018073	0.0082548
BnA03g0127490.1	23.5049	-2.67154	0.761782	-3.50696	0.000453262	0.00246864
BnA03g0127580.1	22.873	-3.69575	0.900352	-4.10478	4.04698e-05	0.000282544
BnA03g0127610.1	114.751	-1.66101	0.420954	-3.94581	7.95306e-05	0.000521309
BnA03g0127700.1	163.555	-2.43318	0.623243	-3.90407	9.45895e-05	0.000610255
BnA03g0127710.1	24.7375	-3.55791	0.699875	-5.08364	3.70267e-07	3.80355e-06
BnA03g0127820.1	39.0997	-2.23965	0.549122	-4.07861	4.53056e-05	0.000312916
BnA03g0127900.1	81.529	-4.92688	0.606943	-8.11754	4.75742e-16	1.50869e-14
BnA03g0127960.1	55.6396	-2.09094	0.455586	-4.58957	4.44155e-06	3.75876e-05
BnA03g0128370.1	144.601	-1.31862	0.283964	-4.64363	3.42339e-06	2.95946e-05
BnA03g0128700.1	131.322	-1.51408	0.36123	-4.19146	2.77162e-05	0.000200793
BnA03g0129000.1	79.9738	-3.31173	0.494293	-6.69993	2.08516e-11	3.87536e-10
BnA03g0129030.1	125.318	-2.15656	0.304636	-7.07915	1.4504e-12	3.09867e-11
BnA03g0129040.1	55.5751	-2.22577	0.491946	-4.52442	6.05615e-06	5.01001e-05
BnA03g0129050.1	213.394	-1.1218	0.298629	-3.7565	0.000172303	0.00104454
BnA03g0129060.1	431.762	-2.43182	0.187088	-12.9983	1.25153e-38	2.63379e-36
BnA03g0129120.1	76.0715	-5.94962	0.601851	-9.88554	4.80975e-23	2.97269e-21
BnA03g0129150.1	188.228	-1.2713	0.208422	-6.09965	1.06301e-09	1.58481e-08
BnA03g0129160.1	19.345	-2.74554	0.791523	-3.46868	0.000523022	0.00279621
BnA03g0129170.1	151.484	-1.46264	0.259957	-5.62648	1.83925e-08	2.31481e-07
BnA03g0129250.1	436.506	-4.13613	0.657724	-6.28856	3.20433e-10	5.1428e-09
BnA03g0129260.1	30.0764	-4.89778	0.878814	-5.57316	2.50155e-08	3.08929e-07
BnA03g0129330.1	162.262	-1.69664	0.36371	-4.6648	3.08917e-06	2.69425e-05
BnA03g0129380.1	101.438	-1.45486	0.390131	-3.72916	0.000192116	0.00115022
BnA03g0129400.1	234.211	-1.57185	0.213134	-7.37494	1.64416e-13	3.91404e-12
BnA03g0129420.1	155.933	-1.74787	0.240666	-7.26264	3.79609e-13	8.66352e-12
BnA03g0129500.1	316.478	-1.13404	0.221148	-5.12797	2.92888e-07	3.06154e-06
BnA03g0129560.1	176.226	-5.60665	0.486067	-11.5347	8.81574e-31	1.03107e-28
BnA03g0129610.1	718.056	-1.07833	0.302345	-3.56654	0.00036173	0.00202197
BnA03g0129640.1	1190.4	-1.48903	0.205747	-7.23719	4.58072e-13	1.03272e-11
BnA03g0129720.1	1542.04	-1.63047	0.24622	-6.62202	3.54333e-11	6.39526e-10
BnA03g0129850.1	52.7127	-6.01118	0.866344	-6.93856	3.96125e-12	8.08066e-11
BnA03g0129880.1	46.1959	-3.56229	1.12092	-3.17801	0.0014829	0.00696858
BnA03g0129940.1	140.846	-1.36782	0.325408	-4.2034	2.6294e-05	0.000191355
BnA03g0129980.1	106.842	-3.99495	0.408277	-9.7849	1.30725e-22	7.73239e-21
BnA03g0130000.1	94.5134	-3.19505	0.375805	-8.50188	1.86547e-17	6.78564e-16
BnA03g0130010.1	68.2373	-1.98461	0.414935	-4.78293	1.72756e-06	1.57532e-05
BnA03g0130020.1	138.049	-8.51875	0.93202	-9.14009	6.24002e-20	2.84717e-18
BnA03g0130060.1	47.253	-1.98934	0.589438	-3.37498	0.000738211	0.00378648
BnA03g0130090.1	173.449	-1.058	0.230458	-4.59086	4.41417e-06	3.73866e-05
BnA03g0130120.1	250.587	-1.00957	0.225301	-4.48101	7.42908e-06	6.04795e-05
BnA03g0130230.1	47.4838	-6.4674	0.812448	-7.96039	1.71496e-15	5.15578e-14
BnA03g0130300.1	190.644	-1.65752	0.358884	-4.61854	3.86448e-06	3.31254e-05
BnA03g0130320.1	40.7431	-6.48382	0.821687	-7.89086	3.00121e-15	8.77958e-14
BnA03g0130370.1	59.0226	-1.77499	0.525638	-3.37682	0.000733279	0.00376441
BnA03g0130540.1	80.5638	-1.039	0.316298	-3.28488	0.00102026	0.00503066
BnA03g0130600.1	77.1243	-5.93518	0.82326	-7.20936	5.62161e-13	1.25429e-11
BnA03g0130930.1	501.479	-5.6903	0.457947	-12.4257	1.8965e-35	3.21475e-33
BnA03g0130940.1	14.2402	-4.36206	0.887154	-4.91691	8.79219e-07	8.41816e-06
BnA03g0131110.1	200.726	-1.35003	0.413982	-3.26109	0.00110983	0.00541962
BnA03g0131180.1	40.8391	-4.2177	0.850414	-4.95959	7.06419e-07	6.8873e-06
BnA03g0131190.1	179.968	-2.04936	0.269289	-7.61024	2.73582e-14	7.12108e-13
BnA03g0131290.1	398.949	-4.44647	0.277707	-16.0114	1.0641e-57	7.00394e-55
BnA03g0131320.1	117.422	-2.48742	0.343982	-7.23124	4.78603e-13	1.07757e-11
BnA03g0131490.1	53.765	-4.20122	1.01844	-4.12515	3.70487e-05	0.000261105
BnA03g0131500.1	15.6445	-3.40692	0.898835	-3.79037	0.000150424	0.000925135
BnA03g0131510.1	22.4388	-6.00388	0.805615	-7.45255	9.15557e-14	2.24342e-12
BnA03g0131540.1	261.234	-1.09808	0.164872	-6.66024	2.73388e-11	5.00437e-10
BnA03g0131550.1	641.277	-1.34228	0.220114	-6.09814	1.07307e-09	1.59942e-08
BnA03g0131570.1	14.8693	-4.41824	0.944412	-4.6783	2.89268e-06	2.5361e-05
BnA03g0131740.1	223.058	-1.40782	0.260855	-5.39696	6.77786e-08	7.86041e-07
BnA03g0131760.1	443.239	-1.4585	0.198167	-7.35995	1.83973e-13	4.35614e-12
BnA03g0132030.1	89.8387	-1.4835	0.417309	-3.55493	0.000378084	0.00210307
BnA03g0132280.1	30.4249	-2.25484	0.572452	-3.93892	8.18507e-05	0.000534648
BnA03g0132360.1	527.957	-1.84817	0.199698	-9.25484	2.14543e-20	1.02107e-18
BnA03g0132410.1	332.956	-1.10336	0.198008	-5.57229	2.51413e-08	3.10235e-07
BnA03g0132690.1	146.887	-2.20603	0.517464	-4.26316	2.01559e-05	0.000150194
BnA03g0132880.1	8.03087	-4.87948	1.05045	-4.64515	3.39836e-06	2.94152e-05
BnA03g0132980.1	55.3877	-4.64846	0.918086	-5.06321	4.12257e-07	4.19243e-06
BnA03g0133010.1	145.032	-4.00545	0.467194	-8.57341	1.00469e-17	3.74815e-16
BnA03g0133200.1	76.744	-1.37125	0.314023	-4.36672	1.26126e-05	9.80716e-05
BnA03g0133210.1	159.511	-1.53567	0.324315	-4.73511	2.18934e-06	1.96371e-05
BnA03g0133350.1	57.9197	-6.4487	0.682748	-9.4452	3.54721e-21	1.8505e-19
BnA03g0133420.1	113.492	-2.45525	0.615762	-3.98734	6.68183e-05	0.000445055
BnA03g0133430.1	368.679	-2.14675	0.266816	-8.0458	8.56812e-16	2.64135e-14
BnA03g0133440.1	776.515	-1.99548	0.282654	-7.05978	1.66765e-12	3.54324e-11
BnA03g0133480.1	774.565	-3.42486	0.225348	-15.1981	3.64048e-52	1.89278e-49
BnA03g0133610.1	27.5912	-5.15571	0.735808	-7.00687	2.43702e-12	5.09222e-11
BnA03g0133650.1	148.945	-1.13771	0.352573	-3.22686	0.00125156	0.0060158
BnA03g0133680.1	564.286	-7.33827	0.641984	-11.4306	2.94034e-30	3.25578e-28
BnA03g0133690.1	137.723	-2.24538	0.228338	-9.83356	8.07114e-23	4.86715e-21
BnA03g0133700.1	491.787	-1.41432	0.170351	-8.30238	1.02048e-16	3.46721e-15
BnA03g0133710.1	144.826	-5.4176	0.474751	-11.4115	3.66508e-30	4.0064e-28
BnA03g0133720.1	65.678	-2.1445	0.409726	-5.23399	1.65892e-07	1.80671e-06
BnA03g0133730.1	60.9943	-2.87155	0.425931	-6.74181	1.56431e-11	2.95438e-10
BnA03g0133960.1	2567.24	-1.3406	0.396208	-3.38358	0.000715481	0.0036865
BnA03g0134030.1	343.475	-1.04508	0.213356	-4.89829	9.66728e-07	9.20332e-06
BnA03g0134460.1	50.4618	-2.12393	0.66484	-3.19465	0.00139999	0.00663087
BnA03g0134600.1	63.0272	-1.48191	0.479122	-3.09297	0.00198167	0.00894098
BnA03g0134780.1	29.9023	-8.39883	0.90492	-9.2813	1.67429e-20	8.09929e-19
BnA03g0134840.1	448.049	-3.12367	0.32725	-9.54521	1.35834e-21	7.32074e-20
BnA03g0134870.1	17.1183	-4.39062	0.713729	-6.15166	7.66754e-10	1.1656e-08
BnA03g0134900.1	323.67	-1.43421	0.225836	-6.35066	2.14395e-10	3.52133e-09
BnA03g0134960.1	52.5938	-6.8759	0.863324	-7.96444	1.65969e-15	4.99936e-14
BnA03g0134970.1	65.4361	-5.31375	0.960029	-5.53499	3.11242e-08	3.79745e-07
BnA03g0135120.1	30.0364	-3.26253	0.725693	-4.49574	6.93276e-06	5.67602e-05
BnA03g0135220.1	17.2862	-4.88436	0.939244	-5.20031	1.98958e-07	2.14455e-06
BnA03g0135260.1	134.292	-6.11564	0.593753	-10.3	7.04908e-25	5.04201e-23
BnA03g0135370.1	120.155	-1.73227	0.324825	-5.33294	9.66338e-08	1.09262e-06
BnA03g0135460.1	39.7452	-2.6061	0.436147	-5.97529	2.29684e-09	3.27814e-08
BnA03g0135600.1	257.807	-1.31266	0.183994	-7.13427	9.73008e-13	2.11528e-11
BnA03g0135670.1	81.2916	-1.97978	0.288302	-6.86704	6.55484e-12	1.3011e-10
BnA03g0135680.1	831.328	-4.6703	0.432328	-10.8027	3.34273e-27	2.90474e-25
BnA03g0135690.1	86.3647	-5.66925	0.568901	-9.96525	2.16321e-23	1.38122e-21
BnA03g0135720.1	16.3254	-5.36828	0.836906	-6.41444	1.41344e-10	2.37252e-09
BnA03g0135740.1	60.2349	-2.22635	0.529466	-4.20489	2.61208e-05	0.000190266
BnA03g0135830.1	131.009	-3.14018	0.36209	-8.67235	4.23274e-18	1.63882e-16
BnA03g0135920.1	214.461	-1.78454	0.393797	-4.53161	5.8536e-06	4.8522e-05
BnA03g0135960.1	157.113	-1.65258	0.202312	-8.16849	3.12277e-16	1.01529e-14
BnA03g0136020.1	29.7062	-3.06529	0.546195	-5.61208	1.99905e-08	2.50726e-07
BnA03g0136110.1	59.9438	-1.71363	0.542958	-3.1561	0.00159892	0.00743141
BnA03g0136460.1	90.0903	-2.19616	0.373495	-5.88004	4.10174e-09	5.63452e-08
BnA03g0136510.1	668.911	-1.72351	0.139014	-12.3981	2.67739e-35	4.48924e-33
BnA03g0136890.1	209.371	-1.28072	0.308341	-4.15357	3.27322e-05	0.000233449
BnA03g0136900.1	269.719	-3.60057	0.853645	-4.21788	2.46615e-05	0.000180506
BnA03g0136930.1	69.3688	-1.11155	0.353521	-3.14423	0.00166523	0.00768588
BnA03g0136950.1	271.052	-1.38579	0.200944	-6.89643	5.33274e-12	1.06847e-10
BnA03g0137030.1	374.667	-2.03897	0.280616	-7.26605	3.70156e-13	8.45713e-12
BnA03g0137140.1	878.673	-1.28569	0.21673	-5.93221	2.98883e-09	4.18944e-08
BnA03g0137220.1	181.229	-1.90227	0.325716	-5.84026	5.21208e-09	7.05638e-08
BnA03g0137260.1	2300.18	-1.18452	0.276171	-4.28909	1.79404e-05	0.000135035
BnA03g0137270.1	2701.68	-1.50438	0.330573	-4.55083	5.34356e-06	4.45989e-05
BnA03g0137290.1	27.5553	-4.96046	0.921884	-5.38079	7.4159e-08	8.53953e-07
BnA03g0137300.1	335.383	-1.31306	0.291334	-4.50708	6.57269e-06	5.40482e-05
BnA03g0137320.1	166.938	-1.12727	0.261984	-4.30281	1.68645e-05	0.000127636
BnA03g0137340.1	421.48	-2.29085	0.384266	-5.96163	2.49741e-09	3.54479e-08
BnA03g0137390.1	18.589	-5.30663	1.11423	-4.7626	1.91112e-06	1.72997e-05
BnA03g0137470.1	113.193	-2.59039	0.502704	-5.15292	2.56466e-07	2.70967e-06
BnA03g0137550.1	622.612	-1.5076	0.17409	-8.65989	4.72228e-18	1.81925e-16
BnA03g0137590.1	327.8	-1.56902	0.253262	-6.19524	5.8196e-10	9.00161e-09
BnA03g0137670.1	150.575	-1.63464	0.253439	-6.44983	1.11972e-10	1.90221e-09
BnA03g0137830.1	92.9605	-1.55934	0.290246	-5.37249	7.76586e-08	8.9044e-07
BnA03g0137860.1	995.11	-1.50567	0.190396	-7.90809	2.61372e-15	7.70431e-14
BnA03g0137890.1	965.152	-2.74466	0.431066	-6.36714	1.92581e-10	3.17845e-09
BnA03g0138010.1	209.91	-1.02111	0.196333	-5.2009	1.98325e-07	2.13847e-06
BnA03g0138060.1	460.491	-3.68826	0.289903	-12.7224	4.44068e-37	8.55917e-35
BnA03g0138210.1	279.201	-1.63177	0.304511	-5.35865	8.3844e-08	9.56576e-07
BnA03g0138320.1	186.918	-3.6036	0.33731	-10.6833	1.21822e-26	1.0158e-24
BnA03g0138330.1	77.906	-3.36185	0.813861	-4.13074	3.61594e-05	0.000255507
BnA03g0138390.1	80.671	-3.88705	0.516728	-7.52244	5.37637e-14	1.3544e-12
BnA03g0138450.1	192.021	-2.74791	0.645514	-4.25693	2.07255e-05	0.000153901
BnA03g0138520.1	1028.24	-1.81774	0.325286	-5.58814	2.29518e-08	2.85151e-07
BnA03g0138710.1	543.449	-1.21059	0.212431	-5.69874	1.20695e-08	1.55671e-07
BnA03g0138750.1	352.532	-1.10812	0.201239	-5.50651	3.66023e-08	4.42828e-07
BnA03g0138860.1	73.5071	-1.61325	0.373352	-4.32098	1.55339e-05	0.000118537
BnA03g0138900.1	975.89	-1.25424	0.282212	-4.44433	8.81678e-06	7.07343e-05
BnA03g0138950.1	17.3406	-2.84877	0.919852	-3.09699	0.00195495	0.00884173
BnA03g0138960.1	351.743	-1.14908	0.200571	-5.72903	1.01009e-08	1.3193e-07
BnA03g0138970.1	972.373	-1.57615	0.433524	-3.63567	0.000277262	0.00159236
BnA03g0138990.1	1483.83	-1.15371	0.166172	-6.94284	3.8429e-12	7.847e-11
BnA03g0139060.1	105.734	-1.47804	0.308831	-4.78592	1.7021e-06	1.55394e-05
BnA03g0139130.1	24.1856	-6.54547	0.915105	-7.1527	8.50897e-13	1.86225e-11
BnA03g0139200.1	179.798	-1.38406	0.318746	-4.3422	1.41063e-05	0.00010858
BnA03g0139210.1	826.179	-1.75384	0.187563	-9.35066	8.7105e-21	4.35673e-19
BnA03g0139280.1	94.9227	-1.15728	0.318553	-3.63294	0.000280206	0.00160822
BnA03g0139410.1	5.55855	-5.2325	1.02859	-5.08704	3.6369e-07	3.7422e-06
BnA03g0139510.1	369.238	-6.87895	0.519005	-13.2541	4.27107e-40	1.00097e-37
BnA03g0139600.1	672.99	-1.05353	0.207968	-5.06585	4.0659e-07	4.14229e-06
BnA03g0139670.1	350.171	-1.33526	0.184784	-7.22609	4.97114e-13	1.116e-11
BnA03g0139690.1	167.592	-2.54183	0.585789	-4.33915	1.43036e-05	0.000109948
BnA03g0139720.1	210.742	-1.49582	0.256805	-5.82472	5.72092e-09	7.6931e-08
BnA03g0139730.1	9.59619	-2.72661	0.889935	-3.06383	0.00218523	0.009724
BnA03g0139740.1	56.9093	-4.92481	0.710877	-6.92779	4.27478e-12	8.68588e-11
BnA03g0139750.1	536.895	-1.04944	0.325362	-3.22546	0.00125772	0.00604165
BnA03g0139800.1	357.534	-2.5313	0.27741	-9.12477	7.18867e-20	3.25839e-18
BnA03g0139810.1	76.503	-2.71455	0.575059	-4.72048	2.35293e-06	2.09707e-05
BnA03g0139820.1	53.1018	-3.33703	0.426319	-7.82753	4.97541e-15	1.41273e-13
BnA03g0139830.1	240.148	-2.03137	0.278926	-7.28284	3.26867e-13	7.50689e-12
BnA03g0139940.1	225.071	-3.85515	0.548818	-7.02446	2.14896e-12	4.51624e-11
BnA03g0140130.1	159.418	-1.25446	0.214543	-5.84713	5.00132e-09	6.78292e-08
BnA03g0140770.1	51.2217	-3.5028	0.587847	-5.95869	2.54268e-09	3.60573e-08
BnA03g0140950.1	62.6801	-1.63411	0.39381	-4.14948	3.33227e-05	0.000237278
BnA03g0141020.1	53.0102	-2.73109	0.398085	-6.86057	6.8586e-12	1.35748e-10
BnA03g0141150.1	27.7912	-6.48701	0.871955	-7.43962	1.00976e-13	2.45963e-12
BnA03g0141380.1	11.0699	-2.46749	0.772201	-3.19539	0.00139641	0.00661743
BnA03g0141400.1	612.494	-1.70159	0.19734	-8.62264	6.54292e-18	2.49118e-16
BnA03g0141410.1	91.8394	-1.62506	0.463208	-3.50828	0.000451011	0.00245768
BnA03g0141420.1	806.664	-1.69283	0.415003	-4.07909	4.52123e-05	0.000312446
BnA03g0141490.1	10.738	-4.62858	0.989072	-4.67973	2.87259e-06	2.52099e-05
BnA03g0141520.1	121.607	-1.10151	0.261584	-4.21093	2.5432e-05	0.000185533
BnA03g0141660.1	202.108	-9.84485	0.830301	-11.857	1.98033e-32	2.65206e-30
BnA03g0141670.1	222.159	-9.47025	0.772377	-12.2612	1.46363e-34	2.28677e-32
BnA03g0141710.1	158.337	-1.06132	0.305417	-3.47497	0.000510903	0.00274131
BnA03g0141720.1	127.819	-6.28361	0.544936	-11.5309	9.21479e-31	1.07369e-28
BnA03g0141880.1	293.264	-1.4151	0.382945	-3.6953	0.000219625	0.00129426
BnA03g0141900.1	100.162	-3.87843	0.471983	-8.21732	2.08096e-16	6.86671e-15
BnA03g0141920.1	688.199	-1.29838	0.244214	-5.31657	1.05741e-07	1.188e-06
BnA03g0141970.1	1490.11	-1.25583	0.259939	-4.83127	1.35666e-06	1.26071e-05
BnA03g0142050.1	109.175	-1.53013	0.254406	-6.01453	1.80413e-09	2.61168e-08
BnA03g0142150.1	204.848	-1.34564	0.198358	-6.78389	1.1698e-11	2.24353e-10
BnA03g0142250.1	62.2065	-2.89311	0.465272	-6.21811	5.03163e-10	7.83569e-09
BnA03g0142390.1	192.415	-1.85639	0.368945	-5.03163	4.86319e-07	4.86956e-06
BnA03g0142770.1	318.38	-1.07186	0.261187	-4.10381	4.06397e-05	0.000283634
BnA03g0143570.1	74.1877	-4.89985	0.544492	-8.99895	2.27896e-19	9.91156e-18
BnA03g0143610.1	189.434	-2.31051	0.226225	-10.2133	1.7282e-24	1.20547e-22
BnA03g0143680.1	45.0068	-1.29529	0.316341	-4.09461	4.22881e-05	0.000294144
BnA03g0143820.1	67.6091	-2.57955	0.46572	-5.53886	3.04451e-08	3.71826e-07
BnA03g0143940.1	531.864	-1.24132	0.264363	-4.69552	2.65936e-06	2.34884e-05
BnA03g0144070.1	7.61604	-3.79989	1.05878	-3.58893	0.000332033	0.0018725
BnA03g0144330.1	109.103	-1.23395	0.23298	-5.29637	1.18127e-07	1.31783e-06
BnA03g0144380.1	106.377	-2.15128	0.264263	-8.14066	3.93127e-16	1.26223e-14
BnA03g0144440.1	141.349	-2.54533	0.32279	-7.88539	3.13559e-15	9.15967e-14
BnA03g0144460.1	5.8929	-4.89223	1.0395	-4.70633	2.52221e-06	2.23698e-05
BnA03g0145040.1	179.891	-8.65642	0.661676	-13.0826	4.14191e-39	8.92907e-37
BnA03g0145080.1	75.5618	-1.36483	0.430493	-3.17039	0.00152233	0.00712738
BnA03g0145090.1	32.4162	-2.18437	0.484826	-4.50547	6.62268e-06	5.44015e-05
BnA03g0145120.1	718.492	-1.26672	0.180585	-7.01452	2.30739e-12	4.83472e-11
BnA03g0145140.1	458.004	-1.27839	0.290942	-4.39398	1.11296e-05	8.74298e-05
BnA03g0145160.1	38.9673	-1.71866	0.413457	-4.1568	3.22733e-05	0.000230628
BnA03g0145180.1	175.965	-1.84147	0.462014	-3.98574	6.72692e-05	0.000447721
BnA03g0145400.1	36.5544	-1.43103	0.392552	-3.64545	0.000266927	0.00153972
BnA03g0145410.1	139.863	-8.17955	0.706775	-11.5731	5.64379e-31	6.72807e-29
BnA03g0145610.1	104.651	-5.16386	0.457511	-11.2869	1.52367e-29	1.57643e-27
BnA03g0145680.1	463.509	-1.04505	0.173203	-6.03369	1.60258e-09	2.33908e-08
BnA03g0145740.1	171.057	-1.4302	0.345103	-4.14427	3.40893e-05	0.000242096
BnA03g0145910.1	222.822	-3.20366	0.244864	-13.0834	4.09598e-39	8.86093e-37
BnA03g0145940.1	746.336	-1.17129	0.152123	-7.69964	1.36454e-14	3.67868e-13
BnA03g0145970.1	192.649	-1.40584	0.297384	-4.72735	2.27464e-06	2.03315e-05
BnA03g0146050.1	52.4973	-2.39195	0.584461	-4.09257	4.26623e-05	0.00029658
BnA03g0146060.1	98.6962	-2.46146	0.295359	-8.3338	7.82872e-17	2.67756e-15
BnA03g0146370.1	15.9589	-4.32357	0.836735	-5.16719	2.37646e-07	2.52829e-06
BnA03g0146410.1	231.616	-2.22095	0.499969	-4.44217	8.9058e-06	7.13837e-05
BnA03g0146430.1	7.01443	-6.12327	1.03736	-5.90276	3.57462e-09	4.95664e-08
BnA03g0146480.1	376.998	-9.98714	0.798775	-12.5031	7.18172e-36	1.26593e-33
BnA03g0146500.1	14.9357	-5.83557	1.00492	-5.80699	6.36075e-09	8.50727e-08
BnA03g0146580.1	28.6338	-4.56831	0.705227	-6.47778	9.30842e-11	1.59934e-09
BnA03g0146590.1	15.4657	-4.38304	0.963921	-4.54709	5.43922e-06	4.533e-05
BnA03g0146600.1	15.0905	-2.85764	0.927066	-3.08246	0.002053	0.00921847
BnA03g0146750.1	177.622	-1.03438	0.334174	-3.09534	0.0019659	0.00888473
BnA03g0147060.1	36.2086	-2.84472	0.623022	-4.566	4.97124e-06	4.16927e-05
BnA03g0147070.1	33.6427	-4.01556	0.850228	-4.72293	2.32476e-06	2.07435e-05
BnA03g0147090.1	162.876	-1.47293	0.466148	-3.1598	0.00157878	0.00735382
BnA03g0147260.1	92.064	-1.79175	0.332045	-5.39613	6.80942e-08	7.89109e-07
BnA03g0147440.1	720.52	-1.6229	0.24418	-6.64632	3.00512e-11	5.46531e-10
BnA03g0147470.1	7.14356	-3.28177	1.05218	-3.11904	0.00181444	0.00828312
BnA03g0147530.1	101.93	-2.51775	0.624116	-4.03412	5.48085e-05	0.00037248
BnA03g0147540.1	41.0924	-5.16443	0.849191	-6.08159	1.18999e-09	1.76181e-08
BnA03g0147620.1	34.0901	-3.932	0.623973	-6.30156	2.94672e-10	4.7503e-09
BnA03g0147630.1	54.1466	-2.15089	0.340764	-6.31196	2.75516e-10	4.46475e-09
BnA03g0147690.1	536.145	-1.77294	0.429347	-4.12939	3.6373e-05	0.000256891
BnA03g0147740.1	5.98149	-5.37101	1.02692	-5.23021	1.69313e-07	1.84199e-06
BnA03g0147770.1	108.753	-7.05254	0.776382	-9.08385	1.04797e-19	4.69169e-18
BnA03g0147830.1	90.2429	-1.25194	0.317959	-3.93743	8.23575e-05	0.000537618
BnA03g0147940.1	155.08	-1.63415	0.473983	-3.4477	0.000565378	0.00299696
BnA03g0148220.1	7.94805	-5.32874	1.12295	-4.74532	2.08181e-06	1.87405e-05
BnA03g0148230.1	12.3636	-5.74801	0.90354	-6.36166	1.99589e-10	3.29038e-09
BnA03g0148260.1	45.99	-1.72505	0.543009	-3.17684	0.0014889	0.00698991
BnA03g0148390.1	539.585	-1.2482	0.196426	-6.35454	2.09057e-10	3.43913e-09
BnA03g0148450.1	262.321	-1.6351	0.3919	-4.17224	3.01624e-05	0.000216998
BnA03g0148470.1	719.088	-1.14102	0.280553	-4.06706	4.76103e-05	0.0003273
BnA03g0148480.1	192.67	-1.60949	0.322272	-4.99419	5.90837e-07	5.82189e-06
BnA03g0148520.1	46.8083	-2.74853	0.56372	-4.8757	1.08422e-06	1.02384e-05
BnA03g0148530.1	123.701	-1.67935	0.520192	-3.22832	0.00124519	0.00598937
BnA03g0148580.1	399.209	-1.6597	0.22226	-7.46738	8.1809e-14	2.0206e-12
BnA03g0148630.1	20.1841	-4.74012	1.10456	-4.29141	1.77544e-05	0.000133782
BnA03g0148640.1	33.5946	-4.63502	0.707107	-6.55492	5.56735e-11	9.81641e-10
BnA03g0148660.1	14.192	-5.19646	0.955508	-5.43843	5.37522e-08	6.33467e-07
BnA03g0148700.1	76.7074	-4.72919	0.710888	-6.65251	2.88127e-11	5.25862e-10
BnA03g0148710.1	58.5223	-1.44737	0.443221	-3.26557	0.00109246	0.00534263
BnA03g0148770.1	122.604	-1.92025	0.309148	-6.21142	5.25085e-10	8.16681e-09
BnA03g0149080.1	250.365	-1.2455	0.281074	-4.4312	9.37082e-06	7.48106e-05
BnA03g0149240.1	472.148	-1.87372	0.285837	-6.55521	5.55622e-11	9.79957e-10
BnA03g0149400.1	52.6633	-2.40385	0.621892	-3.86538	0.000110917	0.000703561
BnA03g0149500.1	794.972	-1.09026	0.289548	-3.76537	0.0001663	0.00101281
BnA03g0149880.1	228.574	-1.02636	0.27817	-3.68967	0.000224545	0.00131936
BnA03g0149920.1	733.698	-1.9355	0.31041	-6.23531	4.50875e-10	7.06588e-09
BnA03g0150140.1	141.702	-1.56974	0.321483	-4.88281	1.04584e-06	9.90772e-06
BnA03g0150490.1	165.677	-2.17361	0.301053	-7.22003	5.19769e-13	1.1639e-11
BnA03g0150580.1	102.857	-2.83222	0.35007	-8.09045	5.9447e-16	1.8576e-14
BnA03g0150680.1	283.091	-2.85149	0.346636	-8.2262	1.93248e-16	6.40065e-15
BnA03g0150690.1	41.4837	-5.67598	0.723961	-7.84017	4.49948e-15	1.28348e-13
BnA03g0151760.1	225.656	-2.06277	0.35691	-5.77954	7.49053e-09	9.96874e-08
BnA03g0151970.1	25.4981	-3.48423	0.906684	-3.84283	0.000121624	0.000763652
BnA03g0152000.1	130.633	-2.6413	0.427528	-6.17806	6.48932e-10	9.98227e-09
BnA03g0152010.1	497.217	-3.40541	0.325311	-10.4682	1.20947e-25	9.29576e-24
BnA03g0152170.1	355.261	-1.48319	0.221657	-6.69136	2.211e-11	4.09327e-10
BnA03g0152180.1	535.414	-1.01521	0.188548	-5.38435	7.27082e-08	8.39121e-07
BnA03g0152240.1	266.392	-2.34702	0.462341	-5.07639	3.84669e-07	3.94038e-06
BnA03g0152270.1	404.406	-1.42738	0.244065	-5.84836	4.96446e-09	6.73883e-08
BnA03g0152360.1	466	-3.69015	0.213851	-17.2557	1.01469e-66	1.02918e-63
BnA03g0152380.1	72.9963	-1.57172	0.384408	-4.08868	4.33826e-05	0.000301147
BnA03g0152730.1	276.771	-1.23999	0.264513	-4.6878	2.76161e-06	2.43084e-05
BnA03g0152720.1	250.185	-1.02822	0.291023	-3.53311	0.000410698	0.00226292
BnA03g0152890.1	58.8083	-1.78088	0.513354	-3.46911	0.000522193	0.00279305
BnA03g0153520.1	16.5863	-2.80208	0.74018	-3.78567	0.000153292	0.000941033
BnA03g0153790.1	234.195	-3.01228	0.432363	-6.96701	3.23737e-12	6.68334e-11
BnA03g0153850.1	22.8938	-4.62227	0.812339	-5.69007	1.26985e-08	1.63239e-07
BnA03g0154140.1	38.6427	-4.60936	1.12003	-4.11538	3.86537e-05	0.000271273
BnA03g0154150.1	96.1985	-4.72545	0.751028	-6.29197	3.13457e-10	5.03738e-09
BnA03g0154280.1	18.629	-4.05241	0.886824	-4.56958	4.88713e-06	4.10496e-05
BnA03g0154460.1	234.242	-1.99199	0.260514	-7.64638	2.06709e-14	5.43762e-13
BnA03g0154770.1	167.397	-1.42798	0.197014	-7.2481	4.22649e-13	9.55764e-12
BnA03g0154780.1	135.423	-2.89543	0.349006	-8.29623	1.07466e-16	3.64529e-15
BnA03g0154830.1	8.06222	-4.54884	1.17678	-3.86548	0.000110869	0.000703477
BnA03g0154920.1	109.838	-2.78856	0.377185	-7.39308	1.43463e-13	3.43904e-12
BnA03g0154990.1	597.106	-4.20484	0.37646	-11.1694	5.75611e-29	5.71647e-27
BnA03g0155110.1	134.535	-1.41874	0.209166	-6.78285	1.17826e-11	2.25768e-10
BnA03g0155390.1	14.3316	-6.74137	1.02692	-6.56465	5.21538e-11	9.23529e-10
BnA03g0155400.1	54.2616	-7.36486	0.834987	-8.82032	1.1413e-18	4.63038e-17
BnA03g0155430.1	96.0368	-1.05475	0.282498	-3.73367	0.000188711	0.00113159
BnA03g0155510.1	92.6751	-3.67868	0.536931	-6.85131	7.31781e-12	1.44467e-10
BnA03g0155540.1	160.821	-1.82492	0.285746	-6.38652	1.69698e-10	2.82014e-09
BnA03g0155880.1	435.49	-2.28348	0.373953	-6.10632	1.01954e-09	1.52588e-08
BnA03g0156010.1	99.8719	-3.55739	0.570043	-6.24056	4.36011e-10	6.84681e-09
BnA03g0156020.1	55.4721	-3.30762	0.622521	-5.31327	1.07677e-07	1.20865e-06
BnA03g0156340.1	52.5677	-7.43408	0.95343	-7.7972	6.3296e-15	1.78009e-13
BnA03g0157380.1	99.6445	-2.49062	0.490696	-5.07568	3.86107e-07	3.95353e-06
BnA03g0157420.1	1681.68	-1.11222	0.232123	-4.7915	1.65543e-06	1.51535e-05
BnA03g0157650.1	506.274	-1.08056	0.23527	-4.59284	4.37262e-06	3.70753e-05
BnA03g0157670.1	83.5156	-4.36159	0.506809	-8.60599	7.56624e-18	2.86144e-16
BnA03g0157770.1	52.6272	-7.41115	0.790944	-9.37001	7.25261e-21	3.66008e-19
BnA03g0157960.1	25.4391	-3.00385	0.659845	-4.55237	5.30457e-06	4.43033e-05
BnA04g0158450.1	19.8924	-2.92955	0.920866	-3.18129	0.00146618	0.00690157
BnA04g0158540.1	17.4977	-5.86665	0.990327	-5.92395	3.14305e-09	4.39268e-08
BnA04g0158570.1	121.554	-1.03774	0.338729	-3.06361	0.00218681	0.00972891
BnA04g0158890.1	150.974	-1.13189	0.208932	-5.41748	6.0444e-08	7.08021e-07
BnA04g0158900.1	2753.36	-2.0145	0.273328	-7.37027	1.70279e-13	4.04428e-12
BnA04g0159040.1	20.8439	-7.43307	0.924735	-8.03806	9.12728e-16	2.80952e-14
BnA04g0159140.1	347.387	-1.22983	0.267894	-4.59075	4.4165e-06	3.73961e-05
BnA04g0159250.1	1064.63	-1.65689	0.27555	-6.01304	1.82078e-09	2.63455e-08
BnA04g0159270.1	276.13	-1.83965	0.210642	-8.73356	2.46787e-18	9.80038e-17
BnA04g0159330.1	14.4505	-5.33888	1.20752	-4.42136	9.80811e-06	7.79896e-05
BnA04g0159410.1	322.062	-2.76852	0.346775	-7.98361	1.42117e-15	4.30604e-14
BnA04g0159690.1	122.608	-2.29811	0.243968	-9.41972	4.5228e-21	2.33386e-19
BnA04g0159880.1	9.21824	-3.26306	1.03003	-3.16793	0.00153531	0.00717782
BnA04g0160720.1	140.098	-10.6294	0.927271	-11.4631	2.02256e-30	2.27937e-28
BnA04g0160740.1	24.6575	-3.41698	0.629284	-5.42994	5.63718e-08	6.62446e-07
BnA04g0160750.1	13.1765	-3.486	0.948633	-3.67476	0.000238071	0.00139098
BnA04g0160840.1	658.136	-1.55183	0.207013	-7.49628	6.56569e-14	1.63669e-12
BnA04g0160890.1	29.7393	-1.53072	0.463288	-3.30404	0.00095301	0.00474252
BnA04g0160940.1	110.142	-3.12581	0.359731	-8.68929	3.64699e-18	1.42093e-16
BnA04g0161130.1	858.268	-1.23643	0.133767	-9.24318	2.39289e-20	1.13449e-18
BnA04g0161150.1	278.46	-1.32247	0.241464	-5.47688	4.32897e-08	5.18262e-07
BnA04g0161160.1	25.8481	-1.84686	0.523053	-3.53091	0.00041413	0.00227899
BnA04g0161260.1	124.188	-1.95188	0.483926	-4.03341	5.49723e-05	0.000373511
BnA04g0161300.1	32.2707	-1.25972	0.390393	-3.22681	0.00125177	0.00601634
BnA04g0161360.1	56.2998	-2.89642	0.517923	-5.59238	2.23974e-08	2.78598e-07
BnA04g0162020.1	257.119	-1.2462	0.263158	-4.73557	2.18436e-06	1.95952e-05
BnA04g0162320.1	19.3968	-4.26998	0.760469	-5.61494	1.96636e-08	2.46726e-07
BnA04g0162530.1	41.2937	-2.00988	0.500957	-4.01207	6.01876e-05	0.000405165
BnA04g0162590.1	543.284	-1.95963	0.183439	-10.6827	1.22593e-26	1.02031e-24
BnA04g0162680.1	11.5284	-5.33153	1.20757	-4.4151	1.00964e-05	8.00964e-05
BnA04g0162690.1	27.6902	-6.74052	0.89078	-7.56698	3.81986e-14	9.80252e-13
BnA04g0163060.1	304.656	-1.45203	0.252208	-5.75728	8.54794e-09	1.12765e-07
BnA04g0163080.1	106.723	-4.15941	0.790978	-5.25857	1.45179e-07	1.59432e-06
BnA04g0163130.1	737.098	-2.20738	0.466701	-4.72975	2.24793e-06	2.01218e-05
BnA04g0163530.1	354.493	-1.64558	0.280651	-5.86343	4.53399e-09	6.18128e-08
BnA04g0163660.1	1377.19	-2.49374	0.184983	-13.4809	2.02559e-41	5.13628e-39
BnA04g0163700.1	44.4803	-2.44966	0.557784	-4.39177	1.12433e-05	8.82112e-05
BnA04g0164250.1	15.7026	-3.51605	0.994725	-3.5347	0.000408246	0.00225061
BnA04g0164360.1	891.112	-1.52202	0.397485	-3.82914	0.000128594	0.00080277
BnA04g0164470.1	2569.69	-1.01991	0.171042	-5.96295	2.4772e-09	3.51771e-08
BnA04g0164480.1	134.888	-6.05527	0.628829	-9.62944	6.00553e-22	3.35957e-20
BnA04g0164510.1	163.838	-1.06694	0.219021	-4.87141	1.10802e-06	1.04488e-05
BnA04g0164520.1	27.089	-2.484	0.767859	-3.23497	0.00121654	0.00587119
BnA04g0164530.1	42.5403	-2.80068	0.649054	-4.31502	1.59587e-05	0.000121405
BnA04g0164920.1	1810.34	-1.1786	0.365943	-3.22071	0.00127873	0.00612639
BnA04g0164930.1	101.387	-3.66094	0.574071	-6.37715	1.80413e-10	2.98538e-09
BnA04g0165080.1	11.7647	-3.06558	0.968422	-3.16555	0.00154792	0.00722638
BnA04g0165090.1	13.1604	-6.59567	1.00336	-6.57358	4.912e-11	8.71053e-10
BnA04g0165150.1	40.268	-3.35023	0.788771	-4.24741	2.16258e-05	0.000159973
BnA04g0165320.1	18.6488	-6.83877	0.901026	-7.58998	3.19955e-14	8.26207e-13
BnA04g0165360.1	162.844	-1.74722	0.378349	-4.618	3.87457e-06	3.31981e-05
BnA04g0165370.1	37.0373	-2.6401	0.602938	-4.37873	1.19372e-05	9.32302e-05
BnA04g0165460.1	191.266	-1.37076	0.392418	-3.49311	0.000477428	0.00258501
BnA04g0165550.1	4.48453	-4.03395	1.24826	-3.23166	0.00123075	0.00592772
BnA04g0165590.1	110.447	-5.40589	0.533451	-10.1338	3.91113e-24	2.63028e-22
BnA04g0165660.1	92.9462	-1.75981	0.501719	-3.50755	0.000452246	0.00246376
BnA04g0165990.1	76.6338	-1.42574	0.396492	-3.5959	0.00032327	0.00182825
BnA04g0166230.1	29.7517	-3.98553	0.603815	-6.60059	4.09532e-11	7.34226e-10
BnA04g0166260.1	48.4747	-6.75983	0.834107	-8.10427	5.30617e-16	1.66831e-14
BnA04g0166270.1	396.225	-1.48539	0.294108	-5.0505	4.40662e-07	4.45275e-06
BnA04g0166280.1	127.645	-1.80766	0.389447	-4.6416	3.45714e-06	2.98613e-05
BnA04g0166300.1	20.7356	-5.76101	0.969957	-5.93945	2.85985e-09	4.02049e-08
BnA04g0166320.1	65.8576	-1.75521	0.466908	-3.75921	0.000170448	0.00103471
BnA04g0166390.1	945.143	-2.66657	0.418796	-6.36724	1.92458e-10	3.1779e-09
BnA04g0166450.1	60.2241	-2.17493	0.685095	-3.17464	0.00150023	0.00703615
BnA04g0166550.1	102.967	-1.23528	0.290337	-4.25463	2.09391e-05	0.000155283
BnA04g0166560.1	30.4974	-1.76491	0.52349	-3.37143	0.000747794	0.00382971
BnA04g0166800.1	190.511	-1.49806	0.430079	-3.48322	0.000495419	0.00266934
BnA04g0166960.1	240.451	-1.73651	0.500626	-3.46867	0.000523032	0.00279621
BnA04g0166970.1	104.179	-1.00584	0.26042	-3.86236	0.000112296	0.000710491
BnA04g0167060.1	66.9152	-1.27604	0.365895	-3.48746	0.000487631	0.00263289
BnA04g0167100.1	812.946	-1.49344	0.217339	-6.87147	6.35447e-12	1.26295e-10
BnA04g0167140.1	13.1089	-3.31845	0.984617	-3.3703	0.000750876	0.00384359
BnA04g0167220.1	96.2547	-1.23321	0.372907	-3.30701	0.000942974	0.00470013
BnA04g0167270.1	161.97	-10.4297	0.919274	-11.3455	7.80495e-30	8.32587e-28
BnA04g0167290.1	5.11703	-5.70128	1.112	-5.12706	2.94302e-07	3.07425e-06
BnA04g0167400.1	98.8341	-1.26277	0.375429	-3.36354	0.000769492	0.00392406
BnA04g0167460.1	16.8387	-4.25713	1.04122	-4.08859	4.34e-05	0.000301234
BnA04g0167540.1	14.3194	-4.14215	1.10228	-3.7578	0.000171411	0.00104005
BnA04g0167570.1	112.197	-1.77245	0.260694	-6.79898	1.05361e-11	2.03713e-10
BnA04g0167580.1	7.78678	-5.1325	1.02094	-5.02723	4.97611e-07	4.97699e-06
BnA04g0167830.1	44.4959	-2.09858	0.487166	-4.30774	1.6493e-05	0.000125069
BnA04g0167840.1	394.524	-3.20896	0.46057	-6.96736	3.22938e-12	6.66906e-11
BnA04g0168000.1	731.36	-1.69945	0.243724	-6.97284	3.106e-12	6.42069e-11
BnA04g0168020.1	2.69935	-3.90811	1.24886	-3.12935	0.00175194	0.00803696
BnA04g0168270.1	553.107	-1.24041	0.131218	-9.45311	3.28915e-21	1.72314e-19
BnA04g0168450.1	551.62	-3.11333	0.308898	-10.0788	6.85505e-24	4.541e-22
BnA04g0168500.1	314.768	-2.12009	0.250229	-8.47261	2.3996e-17	8.62673e-16
BnA04g0168650.1	17.626	-4.63524	0.915567	-5.06269	4.13373e-07	4.2024e-06
BnA04g0168710.1	41.8833	-2.09424	0.40888	-5.12188	3.02507e-07	3.15356e-06
BnA04g0168850.1	138.468	-2.68757	0.338899	-7.93031	2.18594e-15	6.48578e-14
BnA04g0168860.1	29.4507	-2.54397	0.654266	-3.88829	0.000100955	0.00064707
BnA04g0168900.1	72.8297	-2.63791	0.444914	-5.92904	3.04711e-09	4.26629e-08
BnA04g0169040.1	523.53	-1.06358	0.252979	-4.20423	2.61975e-05	0.000190802
BnA04g0169060.1	568.503	-1.60963	0.152041	-10.5868	3.43153e-26	2.7466e-24
BnA04g0169110.1	40.6239	-6.75213	0.856374	-7.88457	3.15629e-15	9.21146e-14
BnA04g0169150.1	64.0659	-2.21772	0.333352	-6.65279	2.87589e-11	5.25034e-10
BnA04g0169210.1	10.6761	-5.7485	1.03304	-5.56464	2.627e-08	3.23452e-07
BnA04g0169340.1	14.3289	-4.09778	0.763699	-5.3657	8.06376e-08	9.23229e-07
BnA04g0169370.1	59.9881	-2.06847	0.359646	-5.7514	8.85078e-09	1.16636e-07
BnA04g0169590.1	127.201	-2.7354	0.388258	-7.0453	1.85059e-12	3.91847e-11
BnA04g0169610.1	131.976	-1.90896	0.366399	-5.21006	1.88782e-07	2.0402e-06
BnA04g0169730.1	4105.38	-1.02358	0.235463	-4.34708	1.37961e-05	0.000106445
BnA04g0169740.1	50.0253	-2.89936	0.489368	-5.9247	3.1287e-09	4.37459e-08
BnA04g0169760.1	31.1086	-2.02497	0.422538	-4.7924	1.64798e-06	1.50943e-05
BnA04g0169890.1	6.38309	-4.16129	0.937031	-4.44093	8.95714e-06	7.17301e-05
BnA04g0169910.1	375.631	-1.92646	0.195428	-9.85765	6.35209e-23	3.86061e-21
BnA04g0170080.1	43.5598	-2.10325	0.6683	-3.14716	0.00164865	0.00762133
BnA04g0170530.1	22.2011	-6.95306	0.897278	-7.74906	9.25784e-15	2.54687e-13
BnA04g0170630.1	115.836	-1.48206	0.280007	-5.29296	1.2035e-07	1.34117e-06
BnA04g0170750.1	65.0295	-2.45465	0.63601	-3.85946	0.00011364	0.000718549
BnA04g0170770.1	171.694	-1.18936	0.33992	-3.49895	0.00046709	0.00253659
BnA04g0170780.1	269.822	-1.98772	0.192248	-10.3394	4.67436e-25	3.39844e-23
BnA04g0170960.1	145.682	-3.25118	0.405016	-8.02727	9.96636e-16	3.05262e-14
BnA04g0171390.1	141.081	-2.36885	0.420522	-5.63312	1.76976e-08	2.23326e-07
BnA04g0171790.1	37.0991	-3.1848	0.855804	-3.72142	0.000198106	0.00118072
BnA04g0171970.1	4.4461	-4.15651	1.20008	-3.46353	0.000533146	0.0028434
BnA04g0172090.1	17.7961	-7.20201	1.12029	-6.42869	1.28705e-10	2.17215e-09
BnA04g0172450.1	130.159	-1.38169	0.252554	-5.47088	4.47795e-08	5.35165e-07
BnA04g0172520.1	256.352	-1.85614	0.540314	-3.4353	0.000591901	0.00312577
BnA04g0172650.1	9.25434	-4.43552	0.858937	-5.16397	2.41772e-07	2.56713e-06
BnA04g0172790.1	102.425	-1.14886	0.34717	-3.3092	0.000935622	0.0046665
BnA04g0172860.1	258.129	-2.66953	0.557207	-4.79091	1.66026e-06	1.51955e-05
BnA04g0173120.1	151.508	-1.94783	0.311549	-6.25209	4.04986e-10	6.39207e-09
BnA04g0173150.1	306.458	-2.72088	0.318948	-8.5308	1.45337e-17	5.35565e-16
BnA04g0173210.1	431.545	-6.57231	0.471225	-13.9473	3.26846e-44	9.86453e-42
BnA04g0173310.1	323.177	-1.28525	0.218935	-5.87049	4.34513e-09	5.9451e-08
BnA04g0173330.1	5.33535	-3.83339	1.14432	-3.34994	0.000808289	0.00410083
BnA04g0173430.1	492.904	-1.08002	0.247804	-4.35834	1.31051e-05	0.000101646
BnA04g0173530.1	107.292	-1.57034	0.288976	-5.43414	5.50617e-08	6.47913e-07
BnA04g0173590.1	139	-1.43868	0.291899	-4.92869	8.27821e-07	7.97417e-06
BnA04g0173660.1	192.16	-1.9532	0.298954	-6.53345	6.42727e-11	1.12525e-09
BnA04g0173700.1	26.8622	-3.62468	0.715865	-5.06336	4.11928e-07	4.18977e-06
BnA04g0173740.1	157.855	-1.1103	0.211513	-5.24931	1.5267e-07	1.67213e-06
BnA04g0173770.1	166.381	-1.54973	0.227907	-6.79982	1.04752e-11	2.02725e-10
BnA04g0173830.1	933.232	-1.04931	0.13638	-7.69404	1.42566e-14	3.83341e-13
BnA04g0173860.1	154.399	-1.88438	0.28569	-6.5959	4.22679e-11	7.5692e-10
BnA04g0173890.1	77.3458	-1.56315	0.390377	-4.00422	6.22222e-05	0.000417408
BnA04g0173950.1	134.805	-1.62055	0.382751	-4.23394	2.29629e-05	0.000168954
BnA04g0173960.1	713.795	-1.14651	0.212874	-5.38584	7.21067e-08	8.3282e-07
BnA04g0174010.1	30.1449	-4.63666	0.751842	-6.16707	6.95682e-10	1.06488e-08
BnA04g0174050.1	196.924	-2.58649	0.215187	-12.0197	2.79824e-33	3.95273e-31
BnA04g0174060.1	1506.38	-1.31229	0.246594	-5.32165	1.02828e-07	1.1578e-06
BnA04g0174130.1	8.38403	-3.84874	1.131	-3.40297	0.000666584	0.00346515
BnA04g0174260.1	24.5126	-2.86321	0.600927	-4.76466	1.89174e-06	1.71418e-05
BnA04g0174270.1	336.049	-1.77857	0.245085	-7.25698	3.95822e-13	9.02022e-12
BnA04g0174370.1	240.995	-1.47775	0.335851	-4.40003	1.08238e-05	8.52309e-05
BnA04g0174480.1	3143.04	-1.04755	0.307215	-3.40982	0.000650048	0.00339144
BnA04g0174510.1	162.633	-1.3775	0.28535	-4.82742	1.38311e-06	1.28316e-05
BnA04g0174560.1	219.341	-2.48671	0.267236	-9.30531	1.33605e-20	6.52942e-19
BnA04g0174580.1	66.7734	-1.61656	0.399859	-4.04283	5.28103e-05	0.000360126
BnA04g0174780.1	54.0928	-3.28955	0.463625	-7.09528	1.29087e-12	2.77317e-11
BnA04g0174800.1	204.788	-1.203	0.215531	-5.58156	2.38374e-08	2.95264e-07
BnA04g0174870.1	33.3828	-5.86298	0.906895	-6.46489	1.01373e-10	1.73452e-09
BnA04g0174960.1	180.451	-1.60946	0.311989	-5.15872	2.48648e-07	2.63247e-06
BnA04g0175030.1	67.5169	-1.98454	0.492749	-4.02749	5.63755e-05	0.000382248
BnA04g0175210.1	21.3676	-2.42632	0.596537	-4.06734	4.75538e-05	0.000326984
BnA04g0175390.1	368.182	-2.14835	0.376774	-5.70196	1.18437e-08	1.52854e-07
BnA04g0175530.1	3044.65	-1.73967	0.34824	-4.9956	5.86534e-07	5.78226e-06
BnA04g0175540.1	32.2191	-1.76646	0.55603	-3.17692	0.00148848	0.00698846
BnA04g0175550.1	5.97018	-4.50084	1.16046	-3.87851	0.000105098	0.000671026
BnA04g0175610.1	108.196	-6.27979	0.788865	-7.96053	1.713e-15	5.1524e-14
BnA04g0175710.1	8.99494	-4.39627	1.14473	-3.84046	0.000122805	0.000770516
BnA04g0175720.1	4.87703	-3.99653	1.04531	-3.8233	0.000131678	0.000820283
BnA04g0176220.1	141.661	-2.27978	0.518196	-4.39946	1.08522e-05	8.54137e-05
BnA04g0176580.1	253.701	-1.67043	0.266515	-6.26767	3.66492e-10	5.8351e-09
BnA04g0176650.1	108.969	-1.23145	0.359102	-3.42925	0.000605261	0.00318816
BnA04g0176670.1	71.3813	-2.07159	0.346828	-5.97296	2.32986e-09	3.31992e-08
BnA04g0176680.1	682.25	-2.21475	0.257405	-8.60413	7.68956e-18	2.90275e-16
BnA04g0176720.1	273.013	-3.30094	0.300043	-11.0016	3.75507e-28	3.53622e-26
BnA04g0176770.1	15.3785	-2.86223	0.847159	-3.37862	0.000728504	0.00374331
BnA04g0177000.1	18.2406	-4.129	0.833188	-4.95567	7.20825e-07	7.02223e-06
BnA04g0177020.1	149.262	-1.11757	0.21766	-5.13451	2.82883e-07	2.96447e-06
BnA04g0177110.1	135.05	-1.64546	0.280506	-5.86603	4.46364e-09	6.09512e-08
BnA04g0177200.1	50.1172	-5.38852	0.573801	-9.39092	5.94793e-21	3.02635e-19
BnA04g0177660.1	30.5934	-1.67701	0.500241	-3.3524	0.000801142	0.00406891
BnA04g0177690.1	97.4662	-1.27513	0.390438	-3.26591	0.00109114	0.00533719
BnA04g0178070.1	144.391	-1.52966	0.199632	-7.66244	1.82437e-14	4.84028e-13
BnA04g0178100.1	146.405	-2.18639	0.357156	-6.12168	9.2595e-10	1.39187e-08
BnA04g0178120.1	29.8076	-2.90637	0.6522	-4.45626	8.34019e-06	6.71912e-05
BnA04g0178350.1	204.95	-1.30535	0.252909	-5.16137	2.45149e-07	2.59808e-06
BnA04g0178360.1	365.548	-2.79914	0.364166	-7.68643	1.51302e-14	4.05423e-13
BnA04g0178490.1	115.132	-4.10456	0.623154	-6.58676	4.49537e-11	8.01304e-10
BnA04g0178540.1	12.1347	-2.95755	0.887215	-3.33352	0.000857544	0.00432237
BnA04g0178550.1	305.986	-2.58223	0.300409	-8.59569	8.27643e-18	3.10911e-16
BnA04g0178570.1	175.814	-1.55859	0.294298	-5.29596	1.1839e-07	1.32052e-06
BnA04g0178590.1	247.504	-1.10923	0.235155	-4.717	2.39343e-06	2.12923e-05
BnA04g0178610.1	51.8325	-1.66095	0.491403	-3.38001	0.000724826	0.00372875
BnA04g0178660.1	32.6905	-3.94963	0.616579	-6.40571	1.49667e-10	2.50474e-09
BnA04g0178690.1	48.2959	-3.95725	0.901008	-4.39202	1.12302e-05	8.81196e-05
BnA04g0178820.1	189.883	-3.37542	0.330805	-10.2037	1.90945e-24	1.32592e-22
BnA04g0178870.1	520.642	-1.16814	0.249324	-4.68522	2.79654e-06	2.45825e-05
BnA04g0178880.1	312.624	-1.38784	0.224698	-6.17646	6.55533e-10	1.00708e-08
BnA04g0178930.1	340.483	-1.78604	0.283501	-6.29993	2.97778e-10	4.79912e-09
BnA04g0178960.1	37.8186	-5.29104	0.768226	-6.88735	5.68424e-12	1.13522e-10
BnA04g0178990.1	553.894	-2.35361	0.265148	-8.87657	6.89521e-19	2.8517e-17
BnA04g0179180.1	753.719	-1.48037	0.232163	-6.37641	1.81283e-10	2.99898e-09
BnA04g0179230.1	240.526	-1.18855	0.284659	-4.17535	2.97534e-05	0.000214254
BnA04g0179310.1	36.2325	-6.9731	0.994014	-7.01509	2.29804e-12	4.8181e-11
BnA04g0179320.1	91.6742	-5.72837	0.573643	-9.98595	1.75613e-23	1.13063e-21
BnA04g0179360.1	652.885	-5.07322	0.813902	-6.23321	4.56963e-10	7.15403e-09
BnA04g0179380.1	139.016	-5.26166	1.03449	-5.08626	3.65196e-07	3.75645e-06
BnA04g0179560.1	187.61	-2.81223	0.262957	-10.6946	1.07833e-26	9.01587e-25
BnA04g0179840.1	321.805	-4.7572	0.707903	-6.72013	1.81566e-11	3.40414e-10
BnA04g0179980.1	12.5913	-3.34341	1.06637	-3.13532	0.00171666	0.00789561
BnA04g0180170.1	48.1341	-1.9994	0.566882	-3.52701	0.000420278	0.0023083
BnA04g0180200.1	49.5941	-1.89517	0.517092	-3.66505	0.000247292	0.00143817
BnA04g0180530.1	144.417	-1.79244	0.316086	-5.67074	1.42182e-08	1.8183e-07
BnA04g0180570.1	710.55	-1.85781	0.366608	-5.06758	4.0291e-07	4.10886e-06
BnA04g0180770.1	93.3303	-2.20179	0.324347	-6.78838	1.13398e-11	2.18228e-10
BnA04g0180790.1	50.6326	-3.12897	0.761833	-4.10716	4.00556e-05	0.000279937
BnA04g0180810.1	23.3908	-6.87245	0.904082	-7.60158	2.92531e-14	7.58558e-13
BnA04g0180830.1	390.964	-1.37528	0.270345	-5.08715	3.63492e-07	3.74141e-06
BnA04g0180960.1	14.1234	-2.9616	0.882619	-3.35547	0.000792296	0.00403006
BnA04g0181130.1	1180.9	-2.76817	0.652179	-4.24449	2.19092e-05	0.000161933
BnA04g0181160.1	81.0595	-1.6911	0.383906	-4.40499	1.05787e-05	8.35258e-05
BnA04g0181170.1	90.0711	-2.1564	0.396588	-5.4374	5.40651e-08	6.36791e-07
BnA04g0181190.1	96.247	-2.69713	0.71295	-3.78305	0.000154916	0.000949934
BnA04g0181320.1	19.5567	-5.80823	1.03961	-5.5869	2.31153e-08	2.87009e-07
BnA04g0181490.1	316.629	-2.25014	0.50646	-4.44287	8.87648e-06	7.11671e-05
BnA04g0181540.1	17.4145	-2.51086	0.702042	-3.57652	0.000348204	0.00195248
BnA04g0181630.1	322.002	-1.52849	0.255848	-5.97424	2.31169e-09	3.29775e-08
BnA04g0182260.1	189.032	-2.64326	0.334492	-7.90233	2.73731e-15	8.04179e-14
BnA04g0182330.1	194.911	-1.08999	0.298803	-3.64786	0.000264431	0.00152575
BnA04g0182380.1	448.585	-2.26672	0.525042	-4.31721	1.58013e-05	0.000120363
BnA04g0182420.1	849.949	-4.51006	0.343428	-13.1325	2.14485e-39	4.73944e-37
BnA04g0182450.1	19.4796	-2.5987	0.792561	-3.27887	0.00104224	0.00512554
BnA04g0182480.1	55.4714	-1.5564	0.42796	-3.63678	0.000276064	0.00158622
BnA04g0182730.1	251.996	-1.82173	0.277542	-6.56378	5.24607e-11	9.28432e-10
BnA04g0182880.1	156.131	-1.35377	0.31585	-4.28612	1.81821e-05	0.000136655
BnA04g0183310.1	5.04722	-4.06609	1.14747	-3.54354	0.000394801	0.00218408
BnA04g0183320.1	276.68	-1.00788	0.20452	-4.92801	8.30711e-07	7.99703e-06
BnA04g0183330.1	187.646	-1.25244	0.212068	-5.90586	3.50815e-09	4.86993e-08
BnA04g0183360.1	116.508	-5.90888	0.488339	-12.0999	1.05677e-33	1.54938e-31
BnA04g0183390.1	75.7535	-1.93118	0.376112	-5.13458	2.82778e-07	2.96387e-06
BnA04g0183590.1	20.1226	-4.36738	0.897487	-4.86623	1.13745e-06	1.06986e-05
BnA04g0183820.1	255.024	-2.23085	0.537088	-4.1536	3.2728e-05	0.000233447
BnA04g0183830.1	46.6481	-3.35959	0.620145	-5.41743	6.04626e-08	7.08098e-07
BnA04g0183840.1	2080.28	-1.43553	0.314399	-4.56595	4.97245e-06	4.16927e-05
BnA04g0184660.1	110.17	-9.01347	0.854363	-10.5499	5.08356e-26	4.02206e-24
BnA04g0184650.1	39.8711	-2.38908	0.629237	-3.79679	0.000146584	0.000903924
BnA04g0184720.1	7.04807	-4.51624	1.18507	-3.81096	0.000138431	0.000858805
BnA04g0184770.1	13.102	-4.18693	1.05818	-3.95672	7.59867e-05	0.000500252
BnA04g0184840.1	204.039	-5.18247	0.54084	-9.58225	9.49514e-22	5.18054e-20
BnA04g0185130.1	314.574	-1.05314	0.173207	-6.08025	1.19995e-09	1.77613e-08
BnA04g0185140.1	309.999	-2.96216	0.302131	-9.80425	1.07951e-22	6.44073e-21
BnA04g0185290.1	118.459	-1.60579	0.299725	-5.35754	8.43605e-08	9.61759e-07
BnA04g0185330.1	222.795	-1.43878	0.219033	-6.56877	5.07323e-11	8.99129e-10
BnA04g0185400.1	117.686	-1.72827	0.368674	-4.68781	2.76145e-06	2.43084e-05
BnA04g0185410.1	356.334	-2.75063	0.833101	-3.30167	0.000961103	0.00477625
BnA05g0185890.1	228.691	-1.03567	0.205864	-5.03086	4.88288e-07	4.88849e-06
BnA05g0185960.1	96.2066	-2.34161	0.27436	-8.5348	1.40392e-17	5.17961e-16
BnA05g0185970.1	183.629	-2.1964	0.353724	-6.20935	5.32059e-10	8.27111e-09
BnA05g0186100.1	376.963	-1.1523	0.316744	-3.63797	0.000274796	0.00157951
BnA05g0186160.1	1222.35	-1.78199	0.380449	-4.68392	2.81442e-06	2.47205e-05
BnA05g0186170.1	29.3108	-3.61348	0.875337	-4.1281	3.65766e-05	0.000258138
BnA05g0186200.1	118.54	-1.75736	0.333271	-5.27307	1.34164e-07	1.48044e-06
BnA05g0186880.1	49.2543	-1.36624	0.423452	-3.22643	0.00125347	0.00602401
BnA05g0186920.1	88.2694	-1.31169	0.391363	-3.35159	0.000803495	0.00407885
BnA05g0187090.1	18.0449	-3.73558	1.09223	-3.42015	0.000625874	0.00328137
BnA05g0187390.1	70.3066	-1.03232	0.30549	-3.37922	0.000726928	0.00373739
BnA05g0187430.1	86.1752	-2.80902	0.596078	-4.7125	2.44696e-06	2.17398e-05
BnA05g0187550.1	9.41741	-3.61263	1.12552	-3.20975	0.00132851	0.00633206
BnA05g0187790.1	428.144	-1.06365	0.19188	-5.5433	2.96831e-08	3.63164e-07
BnA05g0188220.1	490.2	-1.36531	0.214073	-6.37775	1.79708e-10	2.97452e-09
BnA05g0188280.1	280.177	-1.52053	0.297035	-5.11904	3.07095e-07	3.19601e-06
BnA05g0188290.1	31.0198	-1.5524	0.461164	-3.36627	0.000761926	0.00389082
BnA05g0188470.1	401.3	-1.2726	0.277578	-4.58465	4.54749e-06	3.84159e-05
BnA05g0188550.1	439.734	-1.3347	0.271323	-4.91925	8.68762e-07	8.32706e-06
BnA05g0188590.1	531.498	-6.42617	0.709907	-9.05214	1.40199e-19	6.20031e-18
BnA05g0188660.1	39.3804	-1.62305	0.411662	-3.94269	8.0573e-05	0.000527296
BnA05g0189050.1	58.0442	-2.53439	0.620952	-4.08146	4.47528e-05	0.000309547
BnA05g0189080.1	98.2699	-1.85185	0.362719	-5.10547	3.2997e-07	3.4197e-06
BnA05g0189070.1	195.836	-1.94062	0.249432	-7.78015	7.24377e-15	2.02338e-13
BnA05g0189150.1	104.059	-5.47656	0.513769	-10.6596	1.57299e-26	1.29246e-24
BnA05g0189170.1	60.0271	-2.19507	0.420929	-5.21483	1.8399e-07	1.99154e-06
BnA05g0189210.1	38.3629	-2.49743	0.508478	-4.91157	9.03504e-07	8.63865e-06
BnA05g0189260.1	80.7798	-1.5436	0.449305	-3.43553	0.000591391	0.00312361
BnA05g0189370.1	90.0891	-4.06259	0.519642	-7.81805	5.36498e-15	1.51986e-13
BnA05g0189420.1	210.96	-1.49969	0.227876	-6.58117	4.66771e-11	8.30351e-10
BnA05g0189520.1	216.096	-4.65958	0.825488	-5.64464	1.65525e-08	2.09903e-07
BnA05g0189850.1	341.055	-4.09644	0.40537	-10.1054	5.22673e-24	3.47724e-22
BnA05g0189870.1	134.185	-1.29013	0.339798	-3.79677	0.000146595	0.000903924
BnA05g0190010.1	120.296	-1.981	0.372086	-5.32405	1.01484e-07	1.14371e-06
BnA05g0190020.1	70.4351	-1.28641	0.397509	-3.23619	0.00121138	0.00584902
BnA05g0190060.1	28.2235	-4.58156	0.574308	-7.97753	1.49287e-15	4.50784e-14
BnA05g0190070.1	33.9835	-3.18429	0.867036	-3.67262	0.000240077	0.0014013
BnA05g0190270.1	157.659	-1.6818	0.292744	-5.74494	9.1953e-09	1.20816e-07
BnA05g0190300.1	203.616	-2.14058	0.310357	-6.89715	5.30568e-12	1.06442e-10
BnA05g0190310.1	172.397	-2.26366	0.310308	-7.29488	2.9892e-13	6.90092e-12
BnA05g0190490.1	448.551	-1.0454	0.27027	-3.86798	0.000109743	0.000697186
BnA05g0190650.1	220.395	-1.41021	0.285073	-4.94685	7.54251e-07	7.31561e-06
BnA05g0190810.1	127.087	-1.0557	0.259131	-4.07401	4.621e-05	0.000318736
BnA05g0191020.1	88.4665	-2.5528	0.423091	-6.0337	1.6025e-09	2.33908e-08
BnA05g0191030.1	156.049	-1.21163	0.266371	-4.54865	5.39913e-06	4.50141e-05
BnA05g0191160.1	421.625	-1.6643	0.250692	-6.63884	3.16162e-11	5.73643e-10
BnA05g0191240.1	26.4778	-2.84176	0.756249	-3.7577	0.000171483	0.00104018
BnA05g0191250.1	220.504	-2.59032	0.400839	-6.46225	1.03156e-10	1.76065e-09
BnA05g0191270.1	306.062	-1.3528	0.234453	-5.77003	7.92561e-09	1.05206e-07
BnA05g0191300.1	7129.68	-1.67214	0.223373	-7.48589	7.10632e-14	1.76718e-12
BnA05g0191310.1	518.137	-1.44543	0.167921	-8.60781	7.44727e-18	2.81989e-16
BnA05g0191370.1	435.014	-1.93879	0.191721	-10.1126	4.85885e-24	3.24645e-22
BnA05g0191430.1	338.109	-2.24071	0.280141	-7.99849	1.2595e-15	3.82555e-14
BnA05g0191440.1	20.2087	-3.57482	0.991489	-3.60551	0.000311538	0.00176836
BnA05g0191460.1	54.4663	-4.18855	0.822269	-5.09389	3.50795e-07	3.62278e-06
BnA05g0191620.1	62.284	-3.03852	0.329358	-9.22558	2.82025e-20	1.33098e-18
BnA05g0191660.1	145.799	-2.13618	0.508194	-4.20347	2.62856e-05	0.000191331
BnA05g0192330.1	214.556	-1.02666	0.297277	-3.45353	0.000553291	0.00294019
BnA05g0192400.1	196.1	-1.94152	0.358918	-5.40937	6.3247e-08	7.37357e-07
BnA05g0192410.1	17.2786	-4.52803	0.840704	-5.38601	7.20409e-08	8.32351e-07
BnA05g0192450.1	50.0152	-1.95714	0.494381	-3.95877	7.53378e-05	0.000496403
BnA05g0192460.1	57.6954	-2.71615	0.495496	-5.48169	4.21293e-08	5.05249e-07
BnA05g0192780.1	163.836	-1.12477	0.254992	-4.41098	1.02904e-05	8.14896e-05
BnA05g0192910.1	110.631	-1.36521	0.26074	-5.23592	1.64164e-07	1.78946e-06
BnA05g0193050.1	86.3024	-6.10254	0.912349	-6.68882	2.24973e-11	4.15626e-10
BnA05g0193060.1	313.794	-1.41695	0.2214	-6.39996	1.55414e-10	2.59531e-09
BnA05g0193370.1	94.809	-2.22127	0.537085	-4.1358	3.53719e-05	0.000250314
BnA05g0193460.1	2064.72	-2.70775	0.245256	-11.0405	2.43649e-28	2.32996e-26
BnA05g0193590.1	860.664	-5.13809	0.319108	-16.1014	2.49387e-58	1.69558e-55
BnA05g0193990.1	67.1465	-1.54741	0.400332	-3.86532	0.000110941	0.000703573
BnA05g0194010.1	792.25	-3.25571	0.356024	-9.14462	5.98396e-20	2.73437e-18
BnA05g0194030.1	958.976	-1.88149	0.347827	-5.40927	6.32812e-08	7.37617e-07
BnA05g0194160.1	123.378	-1.25028	0.214372	-5.83232	5.46617e-09	7.36974e-08
BnA05g0194300.1	613.075	-1.10404	0.334514	-3.30042	0.000965401	0.00479685
BnA05g0194310.1	4490.85	-1.3776	0.193063	-7.13548	9.64506e-13	2.09828e-11
BnA05g0194570.1	973.602	-1.44636	0.389257	-3.71569	0.000202651	0.00120491
BnA05g0194600.1	741.315	-1.44032	0.243895	-5.90547	3.51637e-09	4.87915e-08
BnA05g0194630.1	540.713	-1.25308	0.179393	-6.98508	2.84689e-12	5.90083e-11
BnA05g0194710.1	172.945	-2.98464	0.346872	-8.60446	7.66766e-18	2.89625e-16
BnA05g0194790.1	184.56	-1.99763	0.278514	-7.17249	7.36469e-13	1.62215e-11
BnA05g0194870.1	296.416	-1.60474	0.434598	-3.69248	0.000222078	0.00130734
BnA05g0194880.1	3036.01	-1.40312	0.221239	-6.3421	2.26647e-10	3.70878e-09
BnA05g0195140.1	52.3948	-2.18587	0.638451	-3.42371	0.00061773	0.0032439
BnA05g0195220.1	396.737	-1.72772	0.194591	-8.87871	6.76389e-19	2.80113e-17
BnA05g0195320.1	54.4312	-4.01355	0.616264	-6.51271	7.38062e-11	1.28488e-09
BnA05g0195330.1	48.8057	-1.57863	0.367577	-4.29469	1.7494e-05	0.000132013
BnA05g0195380.1	75.8937	-3.38199	0.671471	-5.0367	4.73638e-07	4.75722e-06
BnA05g0195420.1	2459.39	-1.45443	0.337066	-4.31497	1.59622e-05	0.000121416
BnA05g0195510.1	29.697	-3.9939	1.04004	-3.84013	0.00012297	0.000771318
BnA05g0195620.1	284.07	-1.49052	0.269154	-5.53782	3.06266e-08	3.73968e-07
BnA05g0195700.1	39.1026	-1.90251	0.500197	-3.80353	0.000142648	0.000881958
BnA05g0196150.1	466.053	-2.49179	0.201997	-12.3358	5.81123e-35	9.36319e-33
BnA05g0196170.1	1202.71	-1.51888	0.298423	-5.08969	3.58654e-07	3.69653e-06
BnA05g0196200.1	11.3563	-2.7621	0.855753	-3.22769	0.00124796	0.00600175
BnA05g0196420.1	7.10259	-4.88147	1.10468	-4.41891	9.91994e-06	7.8828e-05
BnA05g0196580.1	152.349	-1.12124	0.244212	-4.59127	4.40555e-06	3.73289e-05
BnA05g0196630.1	70.5723	-1.55934	0.324716	-4.80218	1.56947e-06	1.44158e-05
BnA05g0196750.1	124.601	-1.31764	0.303131	-4.34678	1.3815e-05	0.000106577
BnA05g0196820.1	96.1672	-3.2846	0.444859	-7.38346	1.54224e-13	3.68558e-12
BnA05g0196930.1	7.09742	-5.41166	1.11441	-4.85606	1.19746e-06	1.12203e-05
BnA05g0197030.1	230.028	-1.55653	0.234856	-6.62757	3.41253e-11	6.16998e-10
BnA05g0197140.1	139.208	-1.78179	0.513049	-3.47295	0.000514775	0.00275946
BnA05g0197630.1	320.468	-1.9274	0.404863	-4.76062	1.92997e-06	1.74472e-05
BnA05g0197680.1	95.4692	-2.52904	0.485903	-5.20483	1.94171e-07	2.09588e-06
BnA05g0197720.1	49.2568	-2.5871	0.372682	-6.94184	3.87023e-12	7.90021e-11
BnA05g0197740.1	82.577	-2.58394	0.408008	-6.33305	2.4036e-10	3.92487e-09
BnA05g0197950.1	149.085	-1.48013	0.273867	-5.40455	6.49714e-08	7.56037e-07
BnA05g0198010.1	221.195	-1.19943	0.256719	-4.67217	2.98041e-06	2.60637e-05
BnA05g0198080.1	520.137	-1.97744	0.313405	-6.30953	2.7988e-10	4.53072e-09
BnA05g0198110.1	23.4152	-5.57233	0.866395	-6.43163	1.26241e-10	2.13231e-09
BnA05g0198120.1	29.8095	-5.7201	0.848357	-6.74256	1.5562e-11	2.93996e-10
BnA05g0198130.1	141.265	-7.66667	0.774962	-9.89296	4.46603e-23	2.77706e-21
BnA05g0198430.1	207.386	-1.57688	0.488349	-3.229	0.00124226	0.0059762
BnA05g0199730.1	11.0295	-2.987	0.877724	-3.40312	0.000666201	0.00346374
BnA05g0199750.1	219.169	-1.26079	0.252879	-4.98576	6.17193e-07	6.06614e-06
BnA05g0199860.1	56.4074	-2.70266	0.697373	-3.87549	0.000106409	0.000678442
BnA05g0201260.1	114.241	-3.08684	0.42256	-7.30509	2.7708e-13	6.41587e-12
BnA05g0201360.1	81.7922	-1.46094	0.403341	-3.62211	0.000292215	0.00167125
BnA05g0201640.1	6.87631	-5.52893	1.13662	-4.86438	1.14818e-06	1.07912e-05
BnA05g0201650.1	18.37	-6.67851	0.953994	-7.00058	2.54908e-12	5.31381e-11
BnA05g0202090.1	53.7026	-1.64747	0.418894	-3.9329	8.39275e-05	0.000546771
BnA05g0202210.1	41.7292	-2.40583	0.625629	-3.84546	0.000120328	0.000756435
BnA05g0202220.1	494.862	-1.12881	0.18553	-6.08424	1.17044e-09	1.73452e-08
BnA05g0202230.1	286.653	-1.70255	0.50075	-3.40001	0.000673838	0.00349816
BnA05g0202340.1	33.7349	-4.04651	0.593195	-6.82155	9.00635e-12	1.75672e-10
BnA05g0202940.1	749.385	-2.03884	0.376878	-5.40981	6.30905e-08	7.35949e-07
BnA05g0203420.1	67.9499	-1.78993	0.399061	-4.48536	7.27914e-06	5.93135e-05
BnA05g0203430.1	68.6153	-1.80306	0.473926	-3.80452	0.00014208	0.000878801
BnA05g0203560.1	196.46	-1.64771	0.255998	-6.43643	1.22318e-10	2.06775e-09
BnA05g0203710.1	118.288	-1.30122	0.419293	-3.10337	0.00191331	0.00868131
BnA05g0203780.1	575.737	-2.02724	0.303334	-6.68319	2.33794e-11	4.3115e-10
BnA05g0203790.1	4.71308	-4.04209	1.19181	-3.39157	0.000694934	0.00359381
BnA05g0203800.1	6.81486	-3.59364	1.13946	-3.15381	0.00161153	0.00748046
BnA05g0203810.1	51.1033	-2.59231	0.594934	-4.35731	1.3167e-05	0.000102062
BnA05g0203830.1	120.438	-1.84912	0.290548	-6.36426	1.96236e-10	3.23683e-09
BnA05g0204030.1	1748.79	-1.29132	0.366899	-3.51956	0.000432267	0.00236763
BnA05g0204280.1	5.93205	-5.07734	1.11466	-4.55505	5.23727e-06	4.37589e-05
BnA05g0204360.1	40.6878	-2.08377	0.502009	-4.15087	3.31209e-05	0.000235977
BnA05g0204410.1	687.932	-1.61899	0.184882	-8.75688	2.00721e-18	7.99667e-17
BnA05g0204430.1	166.093	-1.50818	0.263705	-5.7192	1.07026e-08	1.39406e-07
BnA05g0204540.1	5.19583	-4.91968	1.11525	-4.41127	1.02766e-05	8.13908e-05
BnA05g0204790.1	643.371	-7.54488	0.885333	-8.52208	1.56711e-17	5.7474e-16
BnA05g0204820.1	33.065	-1.84248	0.60305	-3.05527	0.00224856	0.00996707
BnA05g0204840.1	1.66833	-4.08719	1.17589	-3.47582	0.00050929	0.00273473
BnA05g0205440.1	129.048	-1.92786	0.450316	-4.28113	1.85945e-05	0.000139534
BnA05g0205450.1	104.952	-3.29993	0.529495	-6.23221	4.5989e-10	7.19804e-09
BnA05g0205510.1	138.533	-1.12395	0.255659	-4.39629	1.10118e-05	8.65374e-05
BnA05g0205710.1	97.9199	-2.36271	0.405191	-5.8311	5.50617e-09	7.42044e-08
BnA05g0205990.1	92.665	-2.08493	0.652123	-3.19714	0.00138798	0.00658103
BnA05g0206010.1	1051.74	-1.21163	0.166447	-7.27939	3.35334e-13	7.69564e-12
BnA05g0206340.1	133.714	-1.62853	0.331723	-4.9093	9.14017e-07	8.72568e-06
BnA05g0206410.1	10118.1	-1.1405	0.270539	-4.21565	2.49064e-05	0.000182128
BnA05g0206540.1	10.0795	-5.87811	1.06519	-5.51839	3.42116e-08	4.15041e-07
BnA05g0206670.1	294.502	-1.26152	0.307025	-4.10886	3.97623e-05	0.000278138
BnA05g0206730.1	125.949	-1.63783	0.529614	-3.0925	0.00198477	0.00895171
BnA05g0206900.1	143.658	-1.93671	0.2491	-7.77483	7.55504e-15	2.10273e-13
BnA05g0206930.1	91.4131	-1.51326	0.252784	-5.98636	2.1459e-09	3.07194e-08
BnA05g0207130.1	98.1804	-8.86591	0.858184	-10.331	5.10189e-25	3.68761e-23
BnA05g0207150.1	63.1908	-5.44659	0.545748	-9.98005	1.86372e-23	1.19865e-21
BnA05g0207240.1	327.237	-2.48567	0.282435	-8.80086	1.35771e-18	5.47608e-17
BnA05g0207250.1	287.436	-1.66869	0.319134	-5.22881	1.70605e-07	1.8538e-06
BnA05g0207290.1	89.0398	-2.06696	0.404094	-5.11505	3.13654e-07	3.26098e-06
BnA05g0207510.1	207.672	-1.64353	0.285844	-5.74976	8.93698e-09	1.17647e-07
BnA05g0207710.1	17.2176	-7.52424	0.962559	-7.81692	5.41333e-15	1.53285e-13
BnA05g0207800.1	266.613	-2.82094	0.267234	-10.5561	4.76149e-26	3.7769e-24
BnA05g0207860.1	21.7265	-3.3143	0.826081	-4.01208	6.0187e-05	0.000405165
BnA05g0207880.1	159.31	-2.01567	0.33278	-6.05707	1.38624e-09	2.0358e-08
BnA05g0207940.1	8.06809	-5.42152	1.02217	-5.30391	1.13349e-07	1.26795e-06
BnA05g0208020.1	204.853	-1.19994	0.262705	-4.56764	4.93252e-06	4.13972e-05
BnA05g0208100.1	219.645	-1.00425	0.165813	-6.05655	1.39074e-09	2.04192e-08
BnA05g0208190.1	260.014	-1.1555	0.238705	-4.8407	1.29382e-06	1.20795e-05
BnA05g0208400.1	10.2562	-2.68238	0.868827	-3.08736	0.00201941	0.00909008
BnA05g0208580.1	53.9069	-6.70009	0.745102	-8.99218	2.42374e-19	1.04793e-17
BnA05g0208720.1	703.122	-2.5045	0.33218	-7.53958	4.71479e-14	1.19651e-12
BnA05g0208860.1	3.75029	-4.1282	1.22822	-3.36112	0.00077627	0.00395493
BnA05g0208950.1	37.9163	-1.22696	0.39808	-3.0822	0.00205478	0.0092238
BnA05g0208980.1	85.9988	-3.93393	0.726883	-5.41205	6.23059e-08	7.27482e-07
BnA05g0209050.1	195.38	-1.3423	0.342883	-3.91476	9.04929e-05	0.000586087
BnA05g0209070.1	127.374	-2.0295	0.339618	-5.97584	2.28909e-09	3.26785e-08
BnA05g0209090.1	193.988	-1.36649	0.231681	-5.89817	3.67565e-09	5.08647e-08
BnA05g0209300.1	193.507	-1.35217	0.206162	-6.55878	5.42481e-11	9.58418e-10
BnA05g0209390.1	208.552	-1.97839	0.215488	-9.18101	4.27075e-20	1.98673e-18
BnA05g0209410.1	50.806	-1.75376	0.531075	-3.30228	0.000959035	0.00476713
BnA05g0209440.1	80.8348	-1.24658	0.316856	-3.9342	8.34735e-05	0.000544331
BnA05g0209450.1	1888.72	-1.79466	0.211703	-8.47725	2.30573e-17	8.30853e-16
BnA05g0209480.1	259.72	-1.57147	0.26177	-6.00325	1.93409e-09	2.78464e-08
BnA05g0209500.1	305.439	-1.64189	0.178052	-9.22143	2.93175e-20	1.3794e-18
BnA05g0209620.1	1457.11	-3.71633	0.479635	-7.74825	9.31683e-15	2.56196e-13
BnA05g0209670.1	80.9115	-5.97373	0.670874	-8.9044	5.36775e-19	2.24246e-17
BnA05g0209790.1	36.2002	-2.77078	0.708415	-3.91123	9.18258e-05	0.000594159
BnA05g0209870.1	6.36183	-5.7871	1.01473	-5.70309	1.17652e-08	1.52063e-07
BnA05g0209880.1	92.4968	-8.15938	0.724085	-11.2685	1.87665e-29	1.92874e-27
BnA05g0209940.1	609.587	-1.48795	0.179081	-8.30878	9.66939e-17	3.29254e-15
BnA05g0209950.1	517.85	-1.06655	0.183196	-5.82193	5.81729e-09	7.81928e-08
BnA05g0209990.1	157.688	-1.76886	0.294681	-6.00263	1.94147e-09	2.79285e-08
BnA05g0210060.1	51.637	-2.42301	0.549963	-4.40578	1.05406e-05	8.32789e-05
BnA05g0210080.1	148.801	-1.78822	0.384212	-4.65424	3.25173e-06	2.82448e-05
BnA05g0210270.1	186.046	-1.52205	0.203403	-7.48296	7.26695e-14	1.80568e-12
BnA05g0210280.1	94.8843	-1.35855	0.364572	-3.72643	0.000194213	0.00116043
BnA05g0210290.1	241.473	-2.83358	0.27118	-10.4491	1.47946e-25	1.12039e-23
BnA05g0210300.1	705.673	-1.16402	0.321741	-3.61788	0.000297026	0.0016947
BnA05g0210670.1	7.37948	-3.26034	0.926544	-3.51882	0.000433475	0.00237278
BnA05g0210680.1	61.2436	-1.04246	0.329306	-3.16561	0.00154756	0.00722579
BnA05g0210800.1	194.096	-1.13549	0.228437	-4.9707	6.67106e-07	6.52871e-06
BnA05g0210910.1	132.951	-1.94586	0.380993	-5.10735	3.26711e-07	3.38933e-06
BnA05g0210980.1	54.1294	-1.83578	0.507457	-3.61761	0.000297335	0.00169631
BnA05g0211040.1	412.056	-1.25685	0.155594	-8.07778	6.59591e-16	2.0559e-14
BnA05g0211890.1	269.807	-10.218	0.779043	-13.1161	2.66461e-39	5.84617e-37
BnA05g0211940.1	114.098	-5.31436	0.74663	-7.11779	1.0967e-12	2.37417e-11
BnA05g0212000.1	215.857	-1.30378	0.295733	-4.40864	1.04023e-05	8.226e-05
BnA05g0212230.1	583.182	-1.01657	0.313585	-3.24175	0.00118796	0.00575121
BnA05g0212240.1	62.3098	-1.66879	0.386472	-4.31801	1.57444e-05	0.000119981
BnA05g0212590.1	463.38	-1.41767	0.308807	-4.5908	4.41558e-06	3.73935e-05
BnA05g0212900.1	106.588	-1.19992	0.2704	-4.43756	9.09826e-06	7.27755e-05
BnA05g0212910.1	274.424	-2.3838	0.471627	-5.05443	4.31672e-07	4.37048e-06
BnA05g0212940.1	545.958	-1.21249	0.376434	-3.221	0.00127745	0.00612169
BnA05g0213000.1	659.998	-1.7886	0.17596	-10.1649	2.8455e-24	1.94186e-22
BnA05g0213250.1	6.52365	-3.34277	1.08642	-3.07685	0.002092	0.00936758
BnA05g0213260.1	124.349	-4.43494	0.608651	-7.28651	3.18091e-13	7.3162e-12
BnA05g0213280.1	513.433	-1.09757	0.239267	-4.58722	4.49193e-06	3.79828e-05
BnA05g0213510.1	74.2781	-2.37781	0.627951	-3.78662	0.000152713	0.000938001
BnA05g0213550.1	301.082	-4.31146	0.507844	-8.48974	2.07096e-17	7.4975e-16
BnA05g0214120.1	4.08616	-3.86628	1.24358	-3.10899	0.0018773	0.00853882
BnA05g0214710.1	293.11	-2.41087	0.218489	-11.0343	2.6112e-28	2.49317e-26
BnA05g0215100.1	105.475	-2.02415	0.310015	-6.52921	6.6118e-11	1.15657e-09
BnA05g0215190.1	260.06	-1.62349	0.171101	-9.48849	2.34413e-21	1.246e-19
BnA05g0215250.1	207.344	-1.05993	0.284136	-3.73034	0.000191221	0.00114542
BnA05g0215380.1	376.463	-1.28277	0.166238	-7.71644	1.1962e-14	3.24606e-13
BnA05g0215410.1	38.1324	-2.54989	0.725754	-3.51344	0.000442348	0.002416
BnA05g0215500.1	489.425	-1.28538	0.336942	-3.81486	0.000136262	0.000846706
BnA05g0215520.1	5.54366	-4.33867	1.11338	-3.89686	9.7447e-05	0.000626795
BnA05g0215550.1	16.4884	-5.49948	0.88975	-6.18092	6.3728e-10	9.81557e-09
BnA05g0215560.1	260.974	-1.13942	0.363598	-3.13374	0.00172596	0.00793189
BnA05g0215640.1	122.777	-2.33569	0.467125	-5.00014	5.72902e-07	5.65868e-06
BnA05g0215680.1	213.983	-1.53858	0.486995	-3.15933	0.00158134	0.00736462
BnA05g0215720.1	1392.06	-1.39883	0.238363	-5.86847	4.3983e-09	6.01239e-08
BnA05g0215780.1	208.59	-1.44121	0.272322	-5.29231	1.20781e-07	1.34549e-06
BnA05g0215790.1	58.6175	-6.45828	0.833006	-7.75299	8.97572e-15	2.47505e-13
BnA05g0215820.1	68.878	-1.34904	0.385447	-3.49995	0.000465348	0.00252846
BnA05g0215840.1	18.8604	-3.98491	0.841683	-4.73446	2.19641e-06	1.96948e-05
BnA05g0215900.1	93.8394	-1.07568	0.267884	-4.01548	5.93245e-05	0.000399963
BnA05g0216530.1	168.75	-1.84485	0.199192	-9.2617	2.01197e-20	9.61257e-19
BnA05g0216590.1	24.0173	-3.02945	0.761159	-3.98005	6.89014e-05	0.000457551
BnA05g0216600.1	252.096	-1.17516	0.204206	-5.7548	8.67459e-09	1.14387e-07
BnA05g0216620.1	14.7175	-2.58366	0.76044	-3.39759	0.000679829	0.00352512
BnA05g0216630.1	7.56454	-5.48782	1.01224	-5.42144	5.91207e-08	6.93301e-07
BnA05g0216640.1	85.3618	-2.89039	0.857616	-3.37026	0.000750985	0.00384383
BnA05g0216660.1	158.157	-3.13984	0.338422	-9.27788	1.72884e-20	8.33061e-19
BnA05g0216770.1	555.092	-1.09383	0.177556	-6.16048	7.25235e-10	1.10574e-08
BnA05g0216890.1	108.646	-1.08481	0.284028	-3.81937	0.000133794	0.00083221
BnA05g0216990.1	14.3749	-3.26084	0.847286	-3.84857	0.000118808	0.000747714
BnA05g0217000.1	480.87	-1.59799	0.293747	-5.44004	5.32688e-08	6.28254e-07
BnA05g0217010.1	132.56	-1.19719	0.203503	-5.88291	4.03114e-09	5.54615e-08
BnA05g0217030.1	433.912	-2.68724	0.519363	-5.17412	2.28991e-07	2.44212e-06
BnA05g0217040.1	375.449	-1.81396	0.250061	-7.25409	4.04382e-13	9.18822e-12
BnA05g0217080.1	438.869	-1.03215	0.278208	-3.70999	0.000207265	0.00122962
BnA05g0217140.1	91.022	-2.26416	0.309424	-7.31735	2.52909e-13	5.89369e-12
BnA05g0217380.1	877.716	-1.62145	0.401276	-4.04074	5.32827e-05	0.000362879
BnA05g0217400.1	328.226	-1.29728	0.180657	-7.18089	6.92579e-13	1.53038e-11
BnA05g0217420.1	203.29	-1.00111	0.210386	-4.75845	1.95087e-06	1.76156e-05
BnA05g0217540.1	54.216	-1.5311	0.440949	-3.47228	0.000516062	0.00276396
BnA05g0217550.1	73.0322	-5.2572	0.700978	-7.49981	6.39124e-14	1.59642e-12
BnA05g0217950.1	1233.58	-2.0088	0.308929	-6.50247	7.90133e-11	1.36975e-09
BnA05g0217960.1	210.411	-1.04008	0.265808	-3.91289	9.11995e-05	0.000590478
BnA05g0217970.1	47.165	-2.35454	0.534341	-4.40643	1.05088e-05	8.30386e-05
BnA05g0218080.1	302.139	-8.57123	0.678502	-12.6326	1.39622e-36	2.60198e-34
BnA05g0218360.1	77.2242	-1.5247	0.303774	-5.01917	5.18945e-07	5.17031e-06
BnA05g0218430.1	30.1493	-2.21248	0.494754	-4.47189	7.75314e-06	6.29686e-05
BnA05g0218490.1	104.008	-1.81303	0.364161	-4.97865	6.40308e-07	6.28036e-06
BnA05g0218530.1	167.148	-1.16447	0.343171	-3.39326	0.000690654	0.00357436
BnA05g0218700.1	29.157	-2.26383	0.557725	-4.05904	4.92739e-05	0.000337685
BnA05g0218720.1	472.022	-1.05024	0.298087	-3.52327	0.000426261	0.00233846
BnA05g0218760.1	502.04	-2.08049	0.172592	-12.0544	1.83856e-33	2.62105e-31
BnA05g0218930.1	54.0522	-1.38312	0.451728	-3.06184	0.00219981	0.00977974
BnA05g0218940.1	94.891	-1.00738	0.279389	-3.60564	0.000311379	0.00176779
BnA05g0218970.1	145.045	-3.0897	0.348632	-8.86236	7.83357e-19	3.22684e-17
BnA05g0219030.1	605.953	-2.09103	0.229909	-9.09506	9.45362e-20	4.24768e-18
BnA05g0219040.1	18.8279	-5.45206	0.912511	-5.97479	2.30384e-09	3.28739e-08
BnA05g0219070.1	145.939	-1.02512	0.287829	-3.56156	0.000368651	0.0020567
BnA05g0219210.1	170.109	-3.06084	0.48622	-6.29517	3.07061e-10	4.93587e-09
BnA05g0219380.1	229.209	-1.74126	0.221005	-7.87884	3.30447e-15	9.58065e-14
BnA05g0219700.1	62.3162	-4.83101	0.741601	-6.5143	7.30293e-11	1.27243e-09
BnA05g0219730.1	12.8348	-5.45249	0.973715	-5.59968	2.14748e-08	2.68201e-07
BnA05g0219940.1	764.393	-1.3719	0.296252	-4.63084	3.64178e-06	3.13511e-05
BnA05g0219970.1	387.68	-1.5804	0.188256	-8.39497	4.6601e-17	1.63172e-15
BnA05g0220020.1	123.599	-1.26207	0.371154	-3.4004	0.000672883	0.00349384
BnA05g0220090.1	244.535	-1.04809	0.282396	-3.7114	0.000206113	0.00122337
BnA05g0220110.1	208.313	-1.45245	0.237996	-6.10284	1.04199e-09	1.55572e-08
BnA05g0220120.1	30.261	-1.57325	0.502545	-3.13056	0.00174473	0.00800626
BnA05g0220130.1	297.622	-1.49024	0.177815	-8.38088	5.25333e-17	1.82703e-15
BnA05g0220210.1	123.578	-1.0796	0.249271	-4.33104	1.48406e-05	0.000113681
BnA05g0220290.1	1193.49	-1.84708	0.275711	-6.69934	2.09362e-11	3.88875e-10
BnA05g0220420.1	81.1834	-2.50501	0.613481	-4.08327	4.44056e-05	0.000307421
BnA05g0220850.1	342.975	-1.29665	0.336379	-3.85474	0.000115852	0.000731194
BnA05g0220880.1	742.392	-1.43967	0.280277	-5.13658	2.79776e-07	2.9359e-06
BnA05g0221010.1	219.948	-1.42015	0.189235	-7.50469	6.1575e-14	1.54239e-12
BnA05g0221050.1	267.833	-1.03129	0.234767	-4.39284	1.1188e-05	8.78105e-05
BnA05g0221500.1	11.3665	-4.55144	1.13008	-4.02753	5.63659e-05	0.000382224
BnA05g0221540.1	233.487	-1.87321	0.343208	-5.45795	4.8166e-08	5.72322e-07
BnA05g0221820.1	448.543	-1.35127	0.191433	-7.05869	1.68074e-12	3.5686e-11
BnA05g0221830.1	1702.22	-1.99531	0.375784	-5.30973	1.0979e-07	1.23125e-06
BnA05g0221840.1	319.962	-1.89205	0.505725	-3.74127	0.000183093	0.00110239
BnA05g0221870.1	1407.67	-1.9084	0.48424	-3.94102	8.11372e-05	0.000530772
BnA05g0221880.1	48.3893	-4.11206	0.82759	-4.96872	6.73964e-07	6.58853e-06
BnA05g0221890.1	2435.79	-2.19016	0.415664	-5.26908	1.3711e-07	1.5108e-06
BnA05g0221910.1	64.5664	-1.79015	0.502974	-3.55913	0.00037209	0.00207327
BnA05g0222040.1	141.427	-2.7808	0.569504	-4.88284	1.0457e-06	9.90772e-06
BnA05g0222080.1	99.2362	-1.61276	0.408215	-3.95076	7.79049e-05	0.000511466
BnA05g0222100.1	302.012	-5.60127	0.529122	-10.586	3.46187e-26	2.7673e-24
BnA05g0222110.1	388.915	-3.63003	0.24359	-14.9022	3.18783e-50	1.36968e-47
BnA05g0222120.1	101.151	-3.62452	0.507745	-7.13847	9.43733e-13	2.05525e-11
BnA05g0222130.1	665.816	-5.58903	0.269302	-20.7537	1.13451e-95	3.34253e-92
BnA05g0222140.1	295.855	-3.31802	0.617044	-5.37727	7.56225e-08	8.69027e-07
BnA05g0222180.1	814.713	-2.3777	0.221758	-10.722	8.02272e-27	6.79964e-25
BnA05g0222220.1	1000.22	-1.4091	0.175331	-8.03679	9.22235e-16	2.83737e-14
BnA05g0222300.1	2710.61	-1.23212	0.162343	-7.58961	3.20867e-14	8.28217e-13
BnA05g0222310.1	639.706	-1.28615	0.195846	-6.56712	5.12962e-11	9.08602e-10
BnA05g0222340.1	95.172	-1.1571	0.313434	-3.69167	0.000222782	0.00131087
BnA05g0222350.1	144.763	-2.25953	0.295329	-7.6509	1.99578e-14	5.25898e-13
BnA05g0222380.1	2551.75	-1.29687	0.184894	-7.0141	2.31431e-12	4.84728e-11
BnA05g0222440.1	976.762	-1.05472	0.341415	-3.08927	0.00200652	0.00903729
BnA05g0222460.1	41.1791	-3.54672	0.633773	-5.5962	2.191e-08	2.73141e-07
BnA05g0222520.1	239.364	-1.72585	0.30589	-5.64206	1.68031e-08	2.12689e-07
BnA05g0222570.1	1244.71	-1.50384	0.162837	-9.23522	2.5776e-20	1.22112e-18
BnA05g0222670.1	5163.49	-1.48738	0.148908	-9.98859	1.70997e-23	1.10206e-21
BnA05g0222680.1	1096.91	-1.09782	0.117504	-9.34284	9.37877e-21	4.66833e-19
BnA05g0222800.1	494.629	-2.05695	0.261767	-7.85795	3.90475e-15	1.119e-13
BnA05g0222810.1	59.0629	-3.19223	0.796947	-4.00557	6.1869e-05	0.000415354
BnA05g0222820.1	364.481	-2.05107	0.202004	-10.1536	3.19392e-24	2.15968e-22
BnA05g0222830.1	50.4562	-4.95149	0.522278	-9.48057	2.52903e-21	1.33967e-19
BnA05g0222850.1	71.6737	-4.0944	0.554085	-7.38949	1.47393e-13	3.52916e-12
BnA05g0222860.1	58.578	-4.57754	0.608201	-7.52635	5.2178e-14	1.31606e-12
BnA05g0222880.1	184.388	-1.10919	0.242104	-4.58146	4.61743e-06	3.89535e-05
BnA05g0222920.1	53.4659	-2.2634	0.449823	-5.03175	4.8602e-07	4.86815e-06
BnA05g0222960.1	404.728	-1.56573	0.161451	-9.69787	3.07846e-22	1.76195e-20
BnA05g0223040.1	9.50425	-4.87239	1.15394	-4.2224	2.41711e-05	0.000177149
BnA06g0223280.1	332.586	-4.22468	0.461369	-9.15684	5.34408e-20	2.46198e-18
BnA06g0223480.1	610.376	-1.07507	0.306693	-3.50536	0.000455992	0.00248198
BnA06g0223830.1	45.4219	-4.11237	0.792476	-5.18927	2.11119e-07	2.26774e-06
BnA06g0224110.1	1186.42	-1.3111	0.186913	-7.01451	2.30753e-12	4.83472e-11
BnA06g0224150.1	78.3584	-2.07181	0.370859	-5.5865	2.31692e-08	2.87562e-07
BnA06g0224360.1	21.5991	-3.17057	1.03612	-3.06005	0.00221301	0.00982781
BnA06g0224490.1	2114.71	-1.56604	0.344987	-4.53943	5.64062e-06	4.69169e-05
BnA06g0224650.1	3853.14	-1.53938	0.163627	-9.40789	5.06192e-21	2.58831e-19
BnA06g0226310.1	124.837	-1.54759	0.216814	-7.13787	9.47907e-13	2.06362e-11
BnA06g0226330.1	172.463	-1.11342	0.314648	-3.53861	0.000402236	0.00222058
BnA06g0226320.1	36.632	-1.92799	0.524401	-3.67656	0.000236402	0.00138181
BnA06g0226340.1	412.067	-2.97735	0.181651	-16.3905	2.23521e-60	1.62699e-57
BnA06g0226350.1	9.19115	-3.70129	1.05267	-3.51609	0.000437945	0.00239386
BnA06g0226360.1	125.049	-1.38062	0.354105	-3.8989	9.6629e-05	0.000622116
BnA06g0226380.1	5.47833	-5.55297	1.09367	-5.07736	3.82709e-07	3.92225e-06
BnA06g0226390.1	152.683	-1.73791	0.264063	-6.58144	4.65914e-11	8.29065e-10
BnA06g0226420.1	460.125	-1.52103	0.230627	-6.59521	4.24648e-11	7.60226e-10
BnA06g0227930.1	838.98	-1.69729	0.43642	-3.88913	0.000100602	0.000645079
BnA06g0228340.1	1734.35	-1.13809	0.253497	-4.48954	7.13758e-06	5.82598e-05
BnA06g0229670.1	205.198	-1.88413	0.36618	-5.14536	2.67007e-07	2.81431e-06
BnA06g0229850.1	473.446	-1.11288	0.277522	-4.01005	6.0705e-05	0.00040847
BnA06g0229910.1	6.19611	-3.57605	1.14352	-3.12722	0.00176467	0.00808378
BnA06g0230030.1	208.651	-1.69691	0.311344	-5.45026	5.02949e-08	5.95104e-07
BnA06g0231080.1	70.6325	-3.01514	0.495714	-6.08241	1.18389e-09	1.75319e-08
[truncated: 4,888 more rows]

## Sheet: UP7-ZY-4
GENE ID	baseMean	log2FoldChange	lfcSE	stat	pvalue	padj
BnA01g0000230.1	149.365	6.23339	0.420674	14.8176	1.12679e-49	3.2426e-47
BnA01g0000280.1	61.2007	3.04198	0.890321	3.41673	0.000633792	0.00400093
BnA01g0000360.1	3454.62	2.30457	0.187271	12.306	8.40452e-35	1.05906e-32
BnA01g0000490.1	148.119	3.91746	0.778142	5.03437	4.79418e-07	5.62954e-06
BnA01g0000610.1	6.52573	4.2317	1.06968	3.95606	7.61968e-05	0.000605027
BnA01g0001240.1	3157.26	1.43513	0.234927	6.10884	1.00357e-09	1.70254e-08
BnA01g0001380.1	111.021	1.11236	0.33032	3.36754	0.000758429	0.00469342
BnA01g0001720.1	70.9561	4.66302	0.665213	7.00982	2.38633e-12	5.35721e-11
BnA01g0001740.1	56.241	3.05868	0.758247	4.03389	5.4862e-05	0.000450062
BnA01g0001850.1	47.5501	4.4941	0.505461	8.89108	6.05175e-19	2.45205e-17
BnA01g0001940.1	94.8748	2.72136	0.869852	3.12853	0.00175684	0.00984844
BnA01g0002080.1	61.3822	2.70638	0.651046	4.15698	3.22485e-05	0.000278044
BnA01g0002160.1	187.214	4.1939	1.04408	4.01684	5.89835e-05	0.000480484
BnA01g0002220.1	24.7519	4.1174	0.71808	5.73391	9.81438e-09	1.48032e-07
BnA01g0002230.1	252.448	2.16683	0.35401	6.12082	9.30973e-10	1.58941e-08
BnA01g0002270.1	51.0122	3.40211	0.501453	6.78451	1.16478e-11	2.45372e-10
BnA01g0002590.1	1174.48	1.10382	0.311113	3.54798	0.000388197	0.00260614
BnA01g0002860.1	333.052	1.03466	0.227166	4.55467	5.24678e-06	5.18237e-05
BnA01g0003180.1	1706.12	1.07333	0.236972	4.52933	5.91709e-06	5.80184e-05
BnA01g0003190.1	103.536	1.6523	0.455832	3.62479	0.000289192	0.00200141
BnA01g0003320.1	122.723	1.35839	0.34608	3.92507	8.67055e-05	0.000680005
BnA01g0003330.1	8.65244	5.53299	1.0911	5.07105	3.95634e-07	4.70193e-06
BnA01g0003660.1	1407.24	1.01169	0.305709	3.30934	0.000935167	0.00565396
BnA01g0003880.1	71.1795	1.29308	0.382665	3.37915	0.000727112	0.00452405
BnA01g0003930.1	43.5696	2.68717	0.565018	4.7559	1.97568e-06	2.10066e-05
BnA01g0003940.1	163.975	2.36981	0.407459	5.81608	6.02452e-09	9.31857e-08
BnA01g0004020.1	142.473	1.47145	0.197434	7.45289	9.13141e-14	2.33362e-12
BnA01g0004120.1	35.9301	1.35349	0.416605	3.24885	0.00115874	0.00683045
BnA01g0004320.1	177.084	1.80964	0.372566	4.85723	1.19038e-06	1.31236e-05
BnA01g0004410.1	200.574	1.44476	0.343654	4.20409	2.62129e-05	0.000230046
BnA01g0004470.1	124.44	2.44464	0.712008	3.43345	0.000595961	0.00378803
BnA01g0004490.1	1978.78	2.48003	0.696265	3.56191	0.000368162	0.00248674
BnA01g0004530.1	82.855	3.06075	0.895718	3.4171	0.000632929	0.00399722
BnA01g0004610.1	66.7407	3.34577	0.85318	3.92153	8.79897e-05	0.000689028
BnA01g0004630.1	175.845	4.15583	0.79249	5.24401	1.57126e-07	1.98358e-06
BnA01g0004680.1	50.0951	3.37045	0.907324	3.71471	0.000203435	0.00146221
BnA01g0005630.1	24.7343	3.93454	0.695023	5.66102	1.50479e-08	2.21463e-07
BnA01g0005730.1	584.134	1.095	0.202095	5.41827	6.01795e-08	8.15812e-07
BnA01g0005740.1	288.02	1.42578	0.1738	8.20356	2.33375e-16	7.65191e-15
BnA01g0005820.1	239.213	1.02068	0.248261	4.11132	3.93395e-05	0.000332738
BnA01g0005900.1	1592.85	1.36879	0.28813	4.75061	2.02806e-06	2.15155e-05
BnA01g0006050.1	52.8636	4.2284	0.519031	8.14673	3.73901e-16	1.20362e-14
BnA01g0006120.1	7.89681	4.06482	0.963809	4.21745	2.47076e-05	0.000217823
BnA01g0006140.1	114.444	4.94265	0.617973	7.99816	1.26292e-15	3.85297e-14
BnA01g0006190.1	31.3947	6.92243	0.829324	8.34708	6.99742e-17	2.40788e-15
BnA01g0006200.1	42.6837	3.69367	0.541983	6.8151	9.41978e-12	2.00348e-10
BnA01g0006380.1	82.7925	5.07852	0.687511	7.38682	1.50384e-13	3.75936e-12
BnA01g0006390.1	439.512	7.30246	0.454097	16.0813	3.45123e-58	1.6055e-55
BnA01g0006410.1	52.493	4.01651	0.617358	6.50596	7.72e-11	1.48984e-09
BnA01g0006420.1	747.31	6.45955	0.354893	18.2014	5.02885e-74	4.78677e-71
BnA01g0006430.1	35.6217	6.61458	0.729828	9.06321	1.26673e-19	5.47684e-18
BnA01g0006450.1	35.1601	4.13916	0.59285	6.98179	2.91433e-12	6.49308e-11
BnA01g0006530.1	99.4665	4.32295	0.468835	9.2206	2.95438e-20	1.3754e-18
BnA01g0006710.1	7.90893	3.88011	0.870139	4.45918	8.22747e-06	7.88235e-05
BnA01g0006780.1	549.639	1.07878	0.321413	3.35636	0.000789758	0.00486248
BnA01g0007020.1	57.0049	1.88588	0.464783	4.05755	4.95905e-05	0.000410298
BnA01g0007090.1	22.1812	2.98718	0.714001	4.18371	2.86786e-05	0.000249736
BnA01g0007660.1	13.2654	1.91698	0.552051	3.47247	0.000515696	0.00333716
BnA01g0007680.1	30.9497	2.3529	0.451239	5.2143	1.8451e-07	2.3081e-06
BnA01g0008190.1	25.4265	2.05332	0.494531	4.15206	3.29497e-05	0.000283695
BnA01g0008760.1	19.8725	3.37689	0.607125	5.5621	2.66549e-08	3.80167e-07
BnA01g0009110.1	443.313	1.27518	0.307326	4.14928	3.33519e-05	0.000286958
BnA01g0009230.1	147.059	1.77409	0.474407	3.7396	0.000184311	0.0013397
BnA01g0009360.1	88.2232	2.01417	0.487509	4.13156	3.6031e-05	0.000307359
BnA01g0010180.1	101.624	6.80032	0.549241	12.3813	3.29959e-35	4.21796e-33
BnA01g0010190.1	86.7717	5.33017	0.781995	6.81611	9.35379e-12	1.99081e-10
BnA01g0010310.1	162.277	2.3971	0.234452	10.2243	1.54388e-24	9.80713e-23
BnA01g0010480.1	97.2641	7.14345	0.619756	11.5262	9.72997e-31	9.83665e-29
BnA01g0010980.1	12.576	1.98181	0.606204	3.26921	0.00107847	0.00641722
BnA01g0011100.1	33.2519	2.42531	0.660159	3.67382	0.000238948	0.00168691
BnA01g0011260.1	433.114	1.36504	0.170644	7.99938	1.25043e-15	3.81864e-14
BnA01g0011290.1	184.592	1.12167	0.33714	3.32701	0.000877844	0.00534788
BnA01g0011300.1	170.397	2.36844	0.5881	4.02728	5.64261e-05	0.00046112
BnA01g0011310.1	539.039	2.70795	0.553466	4.89271	9.9459e-07	1.11197e-05
BnA01g0011330.1	48.1382	2.04567	0.432839	4.72616	2.28808e-06	2.40052e-05
BnA01g0011340.1	29.6831	1.64303	0.405837	4.04849	5.15496e-05	0.000425049
BnA01g0011360.1	201.891	1.22268	0.232597	5.25665	1.46705e-07	1.86152e-06
BnA01g0011630.1	141.837	2.75868	0.318816	8.65288	5.02147e-18	1.89557e-16
BnA01g0011910.1	460.666	2.11427	0.603261	3.50474	0.000457053	0.00300641
BnA01g0012520.1	26.7902	5.11998	0.856048	5.98095	2.21844e-09	3.595e-08
BnA01g0012820.1	437.515	1.45473	0.238924	6.08867	1.13855e-09	1.91318e-08
BnA01g0012830.1	77.6449	1.9063	0.391378	4.87075	1.11178e-06	1.23164e-05
BnA01g0012900.1	16.9584	2.91136	0.757542	3.84316	0.00012146	0.000920602
BnA01g0012940.1	16.2342	2.76842	0.672881	4.11427	3.88403e-05	0.000329055
BnA01g0012980.1	124.138	1.29848	0.41314	3.14295	0.00167254	0.00943968
BnA01g0013030.1	12.1983	2.65515	0.77774	3.41392	0.000640346	0.00403944
BnA01g0013650.1	211.233	2.33465	0.57908	4.03165	5.53867e-05	0.000453584
BnA01g0014100.1	104.66	5.38052	0.444878	12.0944	1.13126e-33	1.34342e-31
BnA01g0014110.1	18.516	3.71488	0.843283	4.40526	1.05655e-05	9.94373e-05
BnA01g0014160.1	167.51	1.33613	0.368358	3.62726	0.00028644	0.00198436
BnA01g0014210.1	11.3267	2.17255	0.639985	3.39469	0.000687059	0.00429862
BnA01g0014280.1	632.307	4.29054	0.215469	19.9126	3.16714e-88	4.35453e-85
BnA01g0014290.1	257.544	1.91223	0.33086	5.77957	7.48899e-09	1.14408e-07
BnA01g0014520.1	495.873	1.92424	0.295923	6.50251	7.89904e-11	1.52108e-09
BnA01g0014680.1	359.194	2.20273	0.346634	6.35464	2.0892e-10	3.84188e-09
BnA01g0014690.1	157.217	3.97187	0.358098	11.0916	1.37812e-28	1.18754e-26
BnA01g0014820.1	103.931	1.26996	0.375561	3.3815	0.000720901	0.00448995
BnA01g0014870.1	59.8026	1.41413	0.314817	4.49191	7.05858e-06	6.83659e-05
BnA01g0015160.1	100.872	1.1787	0.291129	4.04873	5.14968e-05	0.000424708
BnA01g0015210.1	702.976	1.55156	0.236135	6.57066	5.00942e-11	9.84867e-10
BnA01g0015260.1	62.7738	2.77413	0.544635	5.09357	3.5139e-07	4.21009e-06
BnA01g0015290.1	722.224	1.61078	0.315236	5.10976	3.22572e-07	3.88966e-06
BnA01g0015310.1	266.758	1.53477	0.206893	7.41816	1.18756e-13	3.00022e-12
BnA01g0015320.1	110.244	2.61143	0.449788	5.8059	6.40201e-09	9.85075e-08
BnA01g0015330.1	106.254	1.2478	0.243485	5.12475	2.97932e-07	3.6059e-06
BnA01g0015360.1	15.0241	3.29576	0.906895	3.63412	0.000278936	0.00193845
BnA01g0015390.1	173.539	1.49511	0.19953	7.49314	6.72455e-14	1.743e-12
BnA01g0015410.1	486.685	1.52879	0.286861	5.32938	9.85511e-08	1.29101e-06
BnA01g0015510.1	472.19	1.64601	0.242434	6.78951	1.12514e-11	2.37632e-10
BnA01g0015520.1	141.806	1.89667	0.254389	7.4558	8.93234e-14	2.28558e-12
BnA01g0015730.1	607.694	1.25205	0.140795	8.89267	5.96567e-19	2.42034e-17
BnA01g0015740.1	59.0547	2.68112	0.332608	8.0609	7.57346e-16	2.35348e-14
BnA01g0015780.1	16.4886	2.12295	0.58269	3.64337	0.000269096	0.00187755
BnA01g0015810.1	471.354	2.2706	0.27979	8.11537	4.84306e-16	1.54297e-14
BnA01g0015820.1	39.0381	4.1952	0.443676	9.45555	3.21316e-21	1.6189e-19
BnA01g0015870.1	61.2574	1.78316	0.417295	4.27313	1.92744e-05	0.00017293
BnA01g0015910.1	95.0229	1.70787	0.47451	3.59924	0.000319153	0.0021865
BnA01g0015950.1	51.2753	1.4776	0.304983	4.84488	1.2669e-06	1.39054e-05
BnA01g0015960.1	623.08	1.23116	0.180544	6.81917	9.15679e-12	1.95022e-10
BnA01g0015980.1	459.274	1.00046	0.147016	6.80513	1.0096e-11	2.14214e-10
BnA01g0016030.1	155.534	1.63443	0.394411	4.14399	3.41317e-05	0.000292853
BnA01g0016170.1	4279.82	1.25726	0.28751	4.37291	1.22603e-05	0.000113761
BnA01g0016350.1	59.0731	5.63855	0.456997	12.3383	5.6366e-35	7.13174e-33
BnA01g0016370.1	32.4604	2.54207	0.614896	4.13415	3.56266e-05	0.000304245
BnA01g0016540.1	363.679	1.92543	0.274716	7.00879	2.4038e-12	5.39055e-11
BnA01g0017000.1	27.4619	2.30694	0.630093	3.66126	0.000250973	0.00176534
BnA01g0017180.1	74.8362	1.48069	0.43837	3.37772	0.000730893	0.00454437
BnA01g0017280.1	30.5322	3.23785	0.778682	4.15812	3.20874e-05	0.000276809
BnA01g0017320.1	75.835	1.43577	0.401772	3.57359	0.000352118	0.00238881
BnA01g0018290.1	93.4304	1.84194	0.581793	3.16597	0.00154569	0.00880928
BnA01g0018540.1	220.795	2.01304	0.567597	3.54661	0.000390229	0.00261733
BnA01g0018550.1	3168.01	1.18178	0.340099	3.4748	0.000511232	0.00331278
BnA01g0018640.1	44.5732	1.47616	0.431603	3.42018	0.000625804	0.00395699
BnA01g0019580.1	7773.97	1.38895	0.271164	5.12218	3.02016e-07	3.65353e-06
BnA01g0019690.1	290.66	2.44272	0.594593	4.10822	3.98716e-05	0.000336824
BnA01g0020170.1	1394.95	1.90951	0.321017	5.94832	2.70906e-09	4.34116e-08
BnA01g0020280.1	11.4444	3.71539	0.783145	4.74419	2.09344e-06	2.21445e-05
BnA01g0020890.1	42.3715	2.50915	0.499322	5.02511	5.03134e-07	5.88569e-06
BnA01g0021460.1	46.1547	2.88917	0.682554	4.23289	2.30709e-05	0.000204443
BnA01g0021550.1	149.325	1.95849	0.408946	4.78911	1.67521e-06	1.79801e-05
BnA01g0021660.1	53.9857	3.70349	1.03485	3.57877	0.000345219	0.00234818
BnA01g0021920.1	546.851	2.24031	0.20829	10.7558	5.5678e-27	4.26343e-25
BnA01g0022210.1	76.1806	2.67364	0.447118	5.97971	2.23532e-09	3.62045e-08
BnA01g0022760.1	18.0716	6.17702	0.869066	7.10765	1.18036e-12	2.73932e-11
BnA01g0022770.1	26.2848	5.14213	0.637789	8.06243	7.47925e-16	2.32654e-14
BnA01g0022900.1	195.148	1.29948	0.332064	3.91335	9.10261e-05	0.000709751
BnA01g0023550.1	139.263	2.27424	0.708729	3.2089	0.00133244	0.00773061
BnA01g0023670.1	45.9325	2.01424	0.636548	3.16431	0.0015545	0.00885619
BnA01g0024780.1	5774.24	1.29614	0.250059	5.18334	2.17949e-07	2.69695e-06
BnA01g0025520.1	2851.54	1.39289	0.294016	4.73746	2.16414e-06	2.2826e-05
BnA01g0025880.1	150.882	4.8914	0.464767	10.5244	6.6675e-26	4.68779e-24
BnA01g0026020.1	61.1258	5.59083	0.516803	10.8181	2.82586e-27	2.19439e-25
BnA01g0026050.1	44.0798	1.53675	0.441094	3.48395	0.000494077	0.0032161
BnA01g0026110.1	65.4578	1.25941	0.347699	3.62213	0.000292187	0.00202101
BnA01g0026430.1	38.4468	5.10042	0.590033	8.64429	5.41402e-18	2.04002e-16
BnA01g0026550.1	225.533	1.65634	0.282538	5.86238	4.5629e-09	7.14351e-08
BnA01g0027020.1	492.607	3.78727	0.628751	6.02349	1.70694e-09	2.81102e-08
BnA01g0027580.1	944.563	1.86422	0.305831	6.09558	1.09039e-09	1.83875e-08
BnA01g0027670.1	344.622	2.72243	0.575682	4.72906	2.25566e-06	2.37024e-05
BnA01g0028690.1	78.9591	1.10725	0.336538	3.29011	0.00100148	0.00601114
BnA01g0028750.1	6.50209	3.63425	1.0842	3.35201	0.000802265	0.0049336
BnA01g0028780.1	566.765	1.63454	0.209857	7.78884	6.76298e-15	1.94439e-13
BnA01g0029350.1	7601.97	2.12661	0.384604	5.52936	3.21394e-08	4.52857e-07
BnA01g0029510.1	233.724	1.13747	0.262906	4.32653	1.5148e-05	0.000138396
BnA01g0029580.1	34.056	1.93222	0.362924	5.32404	1.01487e-07	1.32751e-06
BnA01g0029710.1	49.1136	2.2155	0.408681	5.42109	5.92369e-08	8.03915e-07
BnA01g0030140.1	8.17311	3.86866	1.13696	3.40263	0.000667405	0.00418793
BnA01g0030640.1	20.8214	5.9621	0.872584	6.83269	8.33344e-12	1.78495e-10
BnA01g0030690.1	38.904	6.45606	0.829328	7.78469	6.98826e-15	2.00636e-13
BnA01g0030720.1	146.422	2.63337	0.435502	6.04673	1.47816e-09	2.4532e-08
BnA01g0030990.1	139.802	3.08423	0.800364	3.85353	0.000116426	0.000886568
BnA01g0031120.1	441.366	2.37186	0.30286	7.83152	4.81997e-15	1.40403e-13
BnA01g0031130.1	227.105	1.05737	0.21071	5.01812	5.21791e-07	6.08897e-06
BnA01g0031530.1	14.7479	2.03785	0.638871	3.18977	0.00142388	0.00819353
BnA01g0031700.1	4377.22	1.53102	0.319987	4.78464	1.71294e-06	1.83677e-05
BnA01g0031890.1	567.774	1.1206	0.323958	3.4591	0.000541987	0.00348506
BnA01g0032630.1	53.5587	2.26571	0.554913	4.08301	4.44563e-05	0.000371195
BnA01g0033590.1	4714.34	1.2118	0.201356	6.0182	1.76366e-09	2.89672e-08
BnA01g0033740.1	103.463	2.71008	0.319997	8.46906	2.47371e-17	8.83666e-16
BnA01g0033750.1	32.0188	6.45103	0.80804	7.98356	1.42178e-15	4.31422e-14
BnA01g0034140.1	35.5202	6.1167	0.75909	8.05794	7.7594e-16	2.41005e-14
BnA01g0034380.1	60.2941	5.17312	0.636234	8.13084	4.2632e-16	1.36526e-14
BnA01g0035130.1	906.975	4.06683	0.298979	13.6024	3.87561e-42	7.28838e-40
BnA01g0035140.1	36.2995	3.14858	0.878903	3.58239	0.000340461	0.00231964
BnA01g0035470.1	866.167	2.57621	0.559673	4.60307	4.16318e-06	4.18149e-05
BnA01g0035610.1	173.264	2.53942	0.404785	6.27351	3.53008e-10	6.30513e-09
BnA01g0035630.1	249.515	1.38953	0.195117	7.12154	1.06731e-12	2.48719e-11
BnA01g0035640.1	183.005	2.39232	0.380814	6.28212	3.33977e-10	5.98558e-09
BnA01g0035740.1	265.394	1.09709	0.24627	4.45484	8.39548e-06	8.02963e-05
BnA01g0036010.1	607.054	3.61351	0.855306	4.22481	2.39138e-05	0.000211367
BnA01g0036080.1	55.2687	1.41329	0.45046	3.13745	0.00170425	0.00959802
BnA01g0036600.1	720.816	1.58426	0.404752	3.91415	9.07234e-05	0.000707659
BnA01g0037070.1	1207.77	2.11659	0.528985	4.00122	6.30158e-05	0.000510054
BnA01g0037150.1	115.189	1.77162	0.377047	4.69867	2.61864e-06	2.7166e-05
BnA01g0037290.1	644.78	1.11387	0.124137	8.9729	2.88808e-19	1.20735e-17
BnA01g0037300.1	95.5841	1.38621	0.420013	3.3004	0.000965459	0.00581578
BnA01g0037410.1	215.131	1.31178	0.30188	4.34537	1.39039e-05	0.000127709
BnA01g0037430.1	323.15	1.45872	0.318047	4.58649	4.50749e-06	4.49884e-05
BnA01g0037450.1	6308.54	2.63714	0.417951	6.3097	2.79585e-10	5.06537e-09
BnA01g0037710.1	883.182	1.14329	0.177236	6.45066	1.11362e-10	2.11093e-09
BnA01g0038000.1	284.364	5.84578	0.349748	16.7142	1.0322e-62	5.96854e-60
BnA01g0038220.1	2070.99	1.08964	0.300085	3.6311	0.00028222	0.00195798
BnA01g0038370.1	186.983	1.05452	0.307785	3.42614	0.000612224	0.00387985
BnA01g0038480.1	723.427	2.09735	0.254912	8.22772	1.90814e-16	6.2931e-15
BnA01g0038830.1	157.396	1.7686	0.43422	4.07304	4.64034e-05	0.000386254
BnA01g0038840.1	398.952	1.67308	0.37952	4.40842	1.04128e-05	9.81337e-05
BnA01g0038880.1	598.872	1.3033	0.132237	9.85577	6.47186e-23	3.68372e-21
BnA01g0038900.1	191.107	1.31973	0.231351	5.70442	1.16738e-08	1.74209e-07
BnA01g0038930.1	738.316	1.293	0.338566	3.81904	0.000133969	0.00100495
BnA01g0038990.1	569.698	1.44261	0.218694	6.59648	4.21048e-11	8.35225e-10
BnA01g0039000.1	146.135	1.71499	0.374557	4.57872	4.67831e-06	4.65731e-05
BnA01g0039030.1	216.945	1.21693	0.311089	3.91185	9.15928e-05	0.0007139
BnA01g0039050.1	610.82	1.08998	0.207012	5.26529	1.39968e-07	1.78189e-06
BnA01g0039160.1	298.477	1.88605	0.257858	7.31427	2.58785e-13	6.33357e-12
BnA01g0039170.1	988.16	1.39743	0.236987	5.89667	3.70921e-09	5.85739e-08
BnA01g0039180.1	283.887	1.81975	0.274613	6.62661	3.4348e-11	6.87304e-10
BnA01g0039240.1	22.081	2.91142	0.612004	4.75719	1.96308e-06	2.08906e-05
BnA01g0039300.1	8344.24	1.47928	0.296008	4.99742	5.81035e-07	6.72577e-06
BnA01g0039610.1	177.608	5.84299	0.339479	17.2117	2.17146e-66	1.47638e-63
BnA01g0039740.1	361.246	2.2063	0.342109	6.44912	1.12504e-10	2.12997e-09
BnA01g0040200.1	14.472	2.27265	0.661636	3.43489	0.000592786	0.00377017
BnA01g0040330.1	435.632	1.16296	0.18845	6.17117	6.7785e-10	1.17708e-08
BnA01g0040350.1	250.327	1.12388	0.210566	5.33743	9.42743e-08	1.23998e-06
BnA01g0040370.1	95.9884	1.70918	0.437123	3.91008	9.22668e-05	0.00071852
BnA01g0040420.1	4089.93	1.20167	0.256942	4.67681	2.91367e-06	3.00103e-05
BnA01g0040490.1	3000.89	1.12698	0.22723	4.95964	7.06254e-07	8.06955e-06
BnA01g0040500.1	3895.04	1.0067	0.270831	3.71709	0.000201529	0.00144986
BnA01g0040510.1	2304.21	1.16092	0.289291	4.013	5.99516e-05	0.000487484
BnA01g0040520.1	226.586	2.44439	0.611276	3.99883	6.36564e-05	0.000514566
BnA01g0040540.1	766.266	1.08949	0.204355	5.33137	9.74734e-08	1.27933e-06
BnA01g0040590.1	278.287	1.07595	0.227525	4.72894	2.25692e-06	2.37117e-05
BnA01g0040630.1	112.876	1.07952	0.300513	3.59227	0.000327812	0.0022421
BnA01g0040680.1	470.864	2.0414	0.294816	6.92433	4.38039e-12	9.63452e-11
BnA01g0040750.1	17.1997	3.29832	0.975798	3.38013	0.000724526	0.00450887
BnA01g0040770.1	62.5353	2.09687	0.559819	3.74563	0.000179943	0.00131103
BnA01g0040830.1	379.87	2.37482	0.435127	5.45776	4.82174e-08	6.62946e-07
BnA01g0040850.1	25.1153	2.08441	0.598663	3.48178	0.000498095	0.00323783
BnA01g0040870.1	27.5951	3.09067	0.988466	3.12673	0.0017676	0.0099025
BnA01g0041180.1	91.2398	6.70858	0.556105	12.0635	1.64588e-33	1.94337e-31
BnA01g0041250.1	5633.95	1.2139	0.349651	3.47175	0.000517076	0.00334435
BnA01g0041320.1	267.405	3.38949	0.574202	5.90297	3.57023e-09	5.64801e-08
BnA01g0041710.1	76.8879	3.80933	0.685011	5.56098	2.68264e-08	3.82349e-07
BnA01g0041720.1	20.5572	4.1806	0.977614	4.27633	1.89997e-05	0.000170834
BnA01g0041730.1	46.7964	1.50604	0.370754	4.06209	4.86349e-05	0.000403039
BnA01g0041980.1	1436.5	7.25763	0.383918	18.9041	1.05455e-79	1.1651e-76
BnA01g0042080.1	225.539	1.25097	0.334852	3.7359	0.000187046	0.00135783
BnA01g0042090.1	26.1708	3.99902	0.745379	5.36508	8.09116e-08	1.07519e-06
BnA01g0042220.1	49.2184	2.98597	0.53311	5.60103	2.13078e-08	3.07878e-07
BnA01g0042230.1	7.33789	4.58389	0.978564	4.6843	2.80914e-06	2.90206e-05
BnA01g0042250.1	342.845	2.93399	0.216295	13.5648	6.47893e-42	1.2074e-39
BnA01g0042260.1	868.551	3.76302	0.363362	10.3561	3.92605e-25	2.56503e-23
BnA01g0042380.1	47.4759	6.18917	0.592364	10.4483	1.49244e-25	1.01471e-23
BnA01g0042400.1	794.456	1.00847	0.187673	5.37353	7.7212e-08	1.0308e-06
BnA01g0042590.1	254.323	1.86384	0.273635	6.81142	9.6639e-12	2.05469e-10
BnA01g0042740.1	6.06078	5.63834	1.08367	5.20302	1.96078e-07	2.44293e-06
BnA01g0042820.1	80.8467	1.94109	0.60819	3.19158	0.00141495	0.00814595
BnA01g0042840.1	4.46308	4.23495	1.01918	4.15527	3.24909e-05	0.000279978
BnA01g0043120.1	6.07492	5.2009	1.18462	4.39035	1.13167e-05	0.000105815
BnA02g0044770.1	59.1072	4.24855	0.598975	7.09303	1.31206e-12	3.03358e-11
BnA02g0044800.1	21.8976	5.66457	0.859236	6.59257	4.32269e-11	8.56384e-10
BnA02g0044840.1	4182.82	2.39983	0.439727	5.45755	4.82755e-08	6.63451e-07
BnA02g0044910.1	171.969	1.98638	0.383647	5.17761	2.24748e-07	2.77718e-06
BnA02g0044920.1	455.588	2.47086	0.317676	7.77794	7.37165e-15	2.11251e-13
BnA02g0044940.1	3.03994	4.37452	1.11066	3.93865	8.19414e-05	0.000646657
BnA02g0045350.1	48.4999	1.48385	0.439951	3.37277	0.000744159	0.00461711
BnA02g0045470.1	69.6405	5.85303	0.855135	6.84457	7.67074e-12	1.65249e-10
BnA02g0045580.1	514.94	1.28156	0.377058	3.39885	0.000676695	0.00423934
BnA02g0045680.1	169.612	2.55169	0.515487	4.95006	7.41904e-07	8.4457e-06
BnA02g0045830.1	237.472	6.04994	0.457467	13.2249	6.30349e-40	1.08939e-37
BnA02g0046650.1	21445.5	1.45995	0.330695	4.4148	1.01106e-05	9.54749e-05
BnA02g0046780.1	413.569	1.35481	0.402278	3.36784	0.000757603	0.00468877
BnA02g0046940.1	103.463	1.5727	0.364358	4.31636	1.58624e-05	0.000144497
BnA02g0047590.1	635.823	1.75444	0.370945	4.72965	2.24905e-06	2.3645e-05
BnA02g0047720.1	538.843	1.94626	0.281948	6.90289	5.09547e-12	1.11321e-10
BnA02g0047730.1	105.113	5.97269	0.567172	10.5306	6.24062e-26	4.40768e-24
BnA02g0047740.1	5.3559	4.33958	0.981267	4.42242	9.75996e-06	9.24462e-05
BnA02g0048290.1	400.355	1.36681	0.373916	3.65538	0.000256798	0.0018014
BnA02g0048590.1	252.999	2.03644	0.586011	3.47509	0.000510688	0.00330995
BnA02g0048930.1	441.542	2.48987	0.523485	4.75634	1.97136e-06	2.09679e-05
BnA02g0049170.1	16.4289	2.8054	0.827857	3.38875	0.000702125	0.00438445
BnA02g0049200.1	22.8416	4.96268	0.87857	5.64858	1.61778e-08	2.37245e-07
BnA02g0049950.1	173.526	3.14963	0.418895	7.51889	5.5244e-14	1.4428e-12
BnA02g0050090.1	32.7679	1.85196	0.550261	3.3656	0.000763777	0.00472273
BnA02g0050980.1	347.292	2.1618	0.457058	4.72981	2.24727e-06	2.36304e-05
BnA02g0051620.1	68.9382	2.79666	0.693344	4.03358	5.49329e-05	0.000450465
BnA02g0051690.1	72.8861	2.61269	0.826888	3.15967	0.00157949	0.00898037
BnA02g0052240.1	14119.3	2.77188	0.382616	7.24454	4.33894e-13	1.04335e-11
BnA02g0052520.1	3204.93	1.29925	0.263972	4.92191	8.5702e-07	9.69269e-06
BnA02g0052770.1	380.681	1.41107	0.357936	3.94225	8.072e-05	0.000637914
BnA02g0052880.1	736.654	1.89365	0.516005	3.66983	0.000242708	0.00171168
BnA02g0054380.1	303.604	1.68928	0.364127	4.63927	3.49639e-06	3.55038e-05
BnA02g0054840.1	444.138	1.99692	0.489179	4.08219	4.46128e-05	0.000372351
BnA02g0054860.1	1509.58	1.68343	0.300091	5.60975	2.02625e-08	2.9346e-07
BnA02g0055250.1	49.384	2.76417	0.72937	3.78981	0.000150765	0.00111766
BnA02g0055450.1	26.6856	3.74078	0.93436	4.00358	6.23924e-05	0.000505471
BnA02g0055580.1	371.492	2.59886	0.762393	3.40882	0.000652452	0.00410535
BnA02g0055600.1	21.806	1.82473	0.543369	3.35818	0.000784586	0.00483401
BnA02g0055630.1	49.3834	3.78894	0.85847	4.4136	1.01665e-05	9.59298e-05
BnA02g0055790.1	1687	2.62033	0.285519	9.17743	4.41512e-20	2.01898e-18
BnA02g0055830.1	512.122	2.3801	0.206169	11.5444	7.87528e-31	8.01401e-29
BnA02g0056180.1	47.9727	1.55974	0.445285	3.5028	0.0004604	0.00302521
BnA02g0056190.1	53.53	6.44488	0.664259	9.70237	2.94572e-22	1.60577e-20
BnA02g0056200.1	51.3323	2.66155	0.556674	4.78117	1.74274e-06	1.86678e-05
BnA02g0056420.1	139.115	2.40163	0.240413	9.98959	1.69287e-23	1.01492e-21
BnA02g0056620.1	26.9801	4.18803	0.863542	4.84982	1.23572e-06	1.358e-05
BnA02g0056830.1	46.6734	5.78568	0.628074	9.21178	3.20749e-20	1.48873e-18
BnA02g0058650.1	231.638	2.88965	0.821646	3.5169	0.000436612	0.00288946
BnA02g0058750.1	120.265	2.08097	0.560637	3.7118	0.000205789	0.00147759
BnA02g0058860.1	113.711	3.69425	0.424268	8.70734	3.11075e-18	1.19026e-16
BnA02g0058950.1	15.8105	3.05261	0.739798	4.12627	3.68688e-05	0.000313986
BnA02g0059690.1	383.1	2.58395	0.551792	4.68284	2.82923e-06	2.92086e-05
BnA02g0059920.1	902.38	1.61772	0.279845	5.78076	7.43645e-09	1.13633e-07
BnA02g0060040.1	593.15	1.00067	0.239434	4.17934	2.92363e-05	0.000254091
BnA02g0060680.1	142.095	3.31913	0.5763	5.75938	8.4425e-09	1.28435e-07
BnA02g0061490.1	27.365	4.11635	0.818617	5.02842	4.94537e-07	5.79168e-06
BnA02g0061760.1	614.654	1.3916	0.250174	5.56252	2.65913e-08	3.79435e-07
BnA02g0061820.1	170.943	1.64437	0.451998	3.63801	0.000274755	0.00191133
BnA02g0061880.1	236.275	1.27978	0.228651	5.59709	2.17975e-08	3.14367e-07
BnA02g0061900.1	729.318	1.83093	0.389276	4.70343	2.55833e-06	2.65938e-05
BnA02g0061930.1	238.935	1.43223	0.40281	3.5556	0.000377118	0.00253864
BnA02g0062400.1	42.7973	1.93105	0.561121	3.44142	0.000578672	0.00368723
BnA02g0062510.1	259.639	6.27778	0.425064	14.769	2.32108e-49	6.61786e-47
BnA02g0062870.1	15.0895	2.19033	0.52943	4.13715	3.51642e-05	0.000300836
BnA02g0062880.1	365.153	3.19599	0.306283	10.4348	1.7205e-25	1.16211e-23
BnA02g0062990.1	578.362	1.4889	0.333133	4.46938	7.84459e-06	7.53888e-05
BnA02g0063050.1	22.1083	4.05894	0.855278	4.74575	2.07731e-06	2.19889e-05
BnA02g0063120.1	138.884	2.47766	0.712855	3.47569	0.000509544	0.00330426
BnA02g0063250.1	286.486	6.57956	0.793866	8.288	1.1517e-16	3.87475e-15
BnA02g0063260.1	23.0299	3.85108	1.0297	3.74	0.000184018	0.00133789
BnA02g0063630.1	16.2513	5.5286	0.904529	6.11213	9.83107e-10	1.67104e-08
BnA02g0063790.1	1117.89	6.56482	0.765071	8.58067	9.43248e-18	3.50088e-16
BnA02g0063920.1	851.91	1.15663	0.361639	3.19831	0.00138237	0.00798509
BnA02g0064170.1	66.4374	1.84402	0.537061	3.43354	0.000595751	0.00378708
BnA02g0064750.1	145.784	1.24048	0.394952	3.14083	0.00168468	0.00950078
BnA02g0064970.1	66.3204	4.94121	0.649827	7.60389	2.87365e-14	7.72352e-13
BnA02g0065150.1	493.415	1.45296	0.268327	5.41487	6.13324e-08	8.30532e-07
BnA02g0065620.1	33.498	1.82079	0.471655	3.86042	0.000113191	0.000863748
BnA02g0065700.1	35.6219	2.31522	0.431846	5.36122	8.2662e-08	1.09657e-06
BnA02g0066260.1	169.437	1.39228	0.435377	3.19788	0.0013844	0.00799612
BnA02g0066470.1	47.9518	3.57679	0.542121	6.59776	4.17405e-11	8.28264e-10
BnA02g0066590.1	241.879	1.21582	0.299965	4.05322	5.05182e-05	0.000417249
BnA02g0067080.1	18.8166	3.86819	0.958538	4.03551	5.44837e-05	0.000447196
BnA02g0067090.1	92.0998	1.94898	0.579436	3.36357	0.000769401	0.00475275
BnA02g0067230.1	4.62965	4.20832	1.10817	3.79755	0.000146134	0.00108658
BnA02g0067240.1	40.9943	4.20325	0.560037	7.50531	6.12853e-14	1.59185e-12
BnA02g0067350.1	13.6338	3.5726	0.969958	3.68325	0.000230276	0.00163257
BnA02g0067390.1	502.84	3.18329	0.348044	9.14623	5.89536e-20	2.65274e-18
BnA02g0067450.1	54.3067	4.03548	0.648616	6.22167	4.91885e-10	8.67543e-09
BnA02g0067470.1	114.192	2.92066	0.763414	3.82579	0.000130354	0.000980084
BnA02g0068090.1	13.9881	2.13185	0.632754	3.36915	0.00075399	0.00466922
BnA02g0068140.1	9.73266	3.46788	1.09935	3.15447	0.00160789	0.00911589
BnA02g0068400.1	446.415	1.72245	0.328307	5.24646	1.55049e-07	1.96016e-06
BnA02g0068760.1	231.136	1.21037	0.268874	4.50164	6.74307e-06	6.54946e-05
BnA02g0068770.1	127.707	1.17667	0.3253	3.6172	0.000297812	0.00205532
BnA02g0068790.1	262.433	3.52277	0.575305	6.1233	9.16552e-10	1.56695e-08
BnA02g0068930.1	5.29023	3.38145	1.06088	3.18739	0.00143562	0.00825114
BnA02g0069790.1	181.889	3.48352	0.582261	5.98274	2.19416e-09	3.55938e-08
BnA02g0069930.1	813.926	3.28305	0.695417	4.72098	2.34708e-06	2.45671e-05
BnA02g0069950.1	1621.04	1.65447	0.42657	3.87853	0.000105089	0.000807294
BnA02g0070070.1	647.248	2.11873	0.383005	5.53185	3.16863e-08	4.46982e-07
BnA02g0070230.1	155.987	1.00028	0.301205	3.32091	0.000897243	0.00545031
BnA02g0070240.1	46.6342	1.55916	0.471608	3.30605	0.000946202	0.00571425
BnA02g0070470.1	314.986	1.91231	0.479417	3.98883	6.64001e-05	0.000533815
BnA02g0070490.1	6.10398	4.57339	1.12399	4.06891	4.72342e-05	0.000392535
BnA02g0071260.1	574.087	5.05056	0.382146	13.2163	7.06531e-40	1.21765e-37
BnA02g0071750.1	88.3426	1.76184	0.374029	4.71044	2.47181e-06	2.57724e-05
BnA02g0072100.1	8.60739	4.59119	1.05352	4.35795	1.31287e-05	0.000121183
BnA02g0072200.1	53.927	2.30953	0.475855	4.85343	1.21346e-06	1.33544e-05
BnA02g0072470.1	40.3901	3.31877	0.811726	4.08853	4.34106e-05	0.000363248
BnA02g0072730.1	6645.71	3.53267	0.248241	14.2308	5.90278e-46	1.39927e-43
BnA02g0073110.1	1258.79	1.57726	0.45037	3.50214	0.000461541	0.00303175
BnA02g0073160.1	1890.82	3.12315	0.730845	4.27333	1.92572e-05	0.000172801
BnA02g0073410.1	83.1851	1.6016	0.375512	4.2651	1.99813e-05	0.000178935
BnA02g0073750.1	165.617	1.08442	0.285972	3.79205	0.000149411	0.00110842
BnA02g0074260.1	345.073	1.44081	0.237275	6.07234	1.2606e-09	2.10797e-08
BnA02g0074830.1	529.029	6.34655	0.356739	17.7904	8.38406e-71	6.9164e-68
BnA02g0075970.1	199.897	1.94579	0.316494	6.14796	7.84855e-10	1.35226e-08
BnA02g0075990.1	245.128	3.47872	0.302281	11.5083	1.1988e-30	1.20408e-28
BnA02g0076060.1	41.8251	3.2605	0.585383	5.56985	2.54965e-08	3.64646e-07
BnA02g0076850.1	20.7867	3.45538	0.65376	5.28539	1.25437e-07	1.61585e-06
BnA02g0076920.1	18.0418	5.92683	0.880225	6.73331	1.65847e-11	3.44101e-10
BnA02g0077200.1	23.4196	2.2089	0.502345	4.39718	1.09669e-05	0.000102901
BnA02g0077230.1	127.276	3.97017	0.632287	6.27906	3.40621e-10	6.09444e-09
BnA02g0077590.1	16.2877	5.76514	0.918542	6.27641	3.46487e-10	6.19402e-09
BnA02g0078020.1	1427.97	1.05797	0.212849	4.97051	6.67776e-07	7.66103e-06
BnA02g0078380.1	650.045	1.28552	0.32774	3.92236	8.76851e-05	0.00068699
BnA02g0078550.1	610.718	1.01409	0.258682	3.9202	8.84755e-05	0.000692306
BnA02g0078660.1	3.01077	3.84119	1.21777	3.15428	0.00160892	0.0091209
BnA02g0079340.1	442.681	1.66279	0.416026	3.99684	6.41948e-05	0.000518444
BnA02g0079710.1	11837.9	4.05137	0.685224	5.91247	3.37017e-09	5.33835e-08
BnA02g0079770.1	74.1633	1.1125	0.347433	3.20206	0.00136447	0.00789131
BnA02g0080290.1	19.6832	7.526	0.983098	7.65539	1.92725e-14	5.27614e-13
BnA02g0080320.1	84.109	2.78052	0.406911	6.83324	8.30201e-12	1.77957e-10
BnA02g0080430.1	497.728	1.23275	0.325733	3.78456	0.000153982	0.00113919
BnA02g0080980.1	4974.09	2.74962	0.471885	5.82689	5.64714e-09	8.75915e-08
BnA02g0081030.1	14.0858	3.55421	0.965433	3.68147	0.000231892	0.00164252
BnA02g0081140.1	52.9874	4.06685	0.741355	5.48569	4.11849e-08	5.72103e-07
BnA02g0081150.1	170.634	1.02117	0.231949	4.40257	1.06978e-05	0.000100508
BnA02g0082240.1	106.007	1.11286	0.319286	3.48546	0.000491295	0.00320035
BnA02g0082250.1	7.57459	4.1856	1.04186	4.01743	5.88354e-05	0.000479416
BnA02g0082260.1	21.8339	5.37639	0.802147	6.7025	2.04884e-11	4.20583e-10
BnA02g0082930.1	1285.41	3.0473	0.517312	5.89064	3.84704e-09	6.05958e-08
BnA02g0082990.1	30.2119	2.30357	0.579205	3.97712	6.97538e-05	0.000558382
BnA02g0083450.1	1395.26	1.41411	0.163655	8.64081	5.58157e-18	2.10059e-16
BnA02g0083730.1	127.004	6.6262	0.565712	11.713	1.09319e-31	1.17629e-29
BnA02g0083990.1	28.4569	2.58266	0.569785	4.53269	5.82367e-06	5.71659e-05
BnA02g0084450.1	116.19	2.74556	0.84144	3.26293	0.00110267	0.00654003
BnA02g0084470.1	15.3937	3.03825	0.67359	4.51053	6.46674e-06	6.29787e-05
BnA02g0084480.1	28.9199	2.47388	0.640122	3.8647	0.000111224	0.00084989
BnA02g0084510.1	229.424	3.0468	0.37588	8.10576	5.24155e-16	1.65882e-14
BnA02g0084530.1	9.69686	3.87744	1.04663	3.7047	0.00021164	0.0015145
BnA02g0084620.1	50.0397	2.72084	0.77884	3.49346	0.000476812	0.00311848
BnA02g0084670.1	25.8591	6.42483	0.996396	6.44806	1.13287e-10	2.14283e-09
BnA02g0084710.1	76.4487	2.07161	0.501967	4.12698	3.67565e-05	0.00031316
BnA02g0084960.1	23.013	4.01307	0.68486	5.85968	4.63747e-09	7.25107e-08
BnA02g0085010.1	7.38866	4.2599	1.07463	3.96408	7.368e-05	0.000587153
BnA02g0085120.1	10.8526	2.94494	0.726238	4.05506	5.01214e-05	0.000414248
BnA02g0085240.1	26.586	3.64455	1.06786	3.41294	0.000642664	0.00405241
BnA02g0085830.1	34.1426	2.40108	0.763944	3.14301	0.00167222	0.0094391
BnA02g0086510.1	13.5246	4.42604	0.963907	4.59177	4.39501e-06	4.39296e-05
BnA02g0086870.1	266.899	1.36162	0.434269	3.13544	0.00171598	0.0096537
BnA02g0087130.1	187.49	1.18757	0.302277	3.92873	8.53941e-05	0.000670674
BnA02g0087620.1	187.736	3.02141	0.691493	4.3694	1.24587e-05	0.000115411
BnA02g0087780.1	22.3144	4.64678	1.0558	4.40121	1.07647e-05	0.000101065
BnA02g0087860.1	67.6542	2.86178	0.65828	4.34736	1.37787e-05	0.000126691
BnA02g0088170.1	429.643	1.42266	0.410779	3.46333	0.000533539	0.00343825
BnA02g0088180.1	251.65	4.52698	0.580602	7.79705	6.33712e-15	1.82365e-13
BnA02g0088220.1	6.84388	4.59194	1.06379	4.3166	1.58454e-05	0.000144385
BnA02g0088240.1	157.31	5.40231	0.474632	11.3821	5.13545e-30	4.94145e-28
BnA02g0088250.1	44.2886	5.30167	0.850309	6.235	4.51783e-10	7.9955e-09
BnA02g0088260.1	96.7805	6.14939	0.828158	7.42539	1.12447e-13	2.84899e-12
BnA02g0088270.1	22.7673	5.81584	0.935127	6.21931	4.99357e-10	8.79468e-09
BnA02g0088280.1	531.578	1.3112	0.334782	3.91658	8.98151e-05	0.000701546
BnA02g0088420.1	634.528	5.14047	0.444921	11.5537	7.07388e-31	7.23407e-29
BnA02g0088510.1	95.1234	2.94937	0.665299	4.43315	9.28648e-06	8.82857e-05
BnA02g0088910.1	74.8714	1.46278	0.465058	3.14536	0.00165882	0.00937883
BnA02g0089440.1	43.7395	1.96389	0.521932	3.76273	0.00016807	0.00123265
BnA02g0089550.1	38.8602	2.93019	0.798173	3.67112	0.000241487	0.00170346
BnA02g0089840.1	724.494	1.81829	0.336715	5.40008	6.66105e-08	8.96706e-07
BnA02g0090050.1	3262.72	1.51597	0.348595	4.3488	1.36884e-05	0.000125973
BnA03g0090230.1	38.3353	2.89986	0.460563	6.29634	3.04756e-10	5.49084e-09
BnA03g0090250.1	513.744	1.00337	0.150475	6.66802	2.59278e-11	5.27344e-10
BnA03g0090270.1	1456.82	1.32698	0.218004	6.08695	1.15084e-09	1.93225e-08
BnA03g0090280.1	98.5565	1.13517	0.20419	5.55935	2.70781e-08	3.8567e-07
BnA03g0090290.1	180.032	1.61409	0.263856	6.11733	9.51586e-10	1.62192e-08
BnA03g0090300.1	2309.42	1.31207	0.210963	6.21942	4.9901e-10	8.79107e-09
BnA03g0090370.1	541.536	1.8931	0.22134	8.55291	1.20022e-17	4.40445e-16
BnA03g0090440.1	59.5751	4.3128	0.473673	9.10501	8.6262e-20	3.79056e-18
BnA03g0090460.1	55.2417	3.58486	1.00469	3.56814	0.000359527	0.0024332
BnA03g0090560.1	195.917	1.57995	0.238145	6.63443	3.25764e-11	6.54394e-10
BnA03g0090640.1	502.118	1.00294	0.187739	5.34219	9.18305e-08	1.21066e-06
BnA03g0090660.1	1241.25	1.7291	0.148976	11.6066	3.81579e-31	3.96785e-29
BnA03g0090750.1	25.0585	2.24848	0.654112	3.43745	0.000587215	0.00373859
BnA03g0090820.1	30.8914	2.08981	0.446415	4.68132	2.85031e-06	2.94066e-05
BnA03g0090890.1	127.13	1.23015	0.3658	3.36291	0.000771254	0.00476182
BnA03g0091090.1	1394.12	1.1968	0.145764	8.21054	2.20202e-16	7.22766e-15
BnA03g0091100.1	392.884	1.95016	0.430994	4.5248	6.04521e-06	5.91996e-05
BnA03g0091240.1	115.961	4.1775	0.685494	6.09416	1.10016e-09	1.85472e-08
BnA03g0091270.1	190.32	1.06091	0.226155	4.69107	2.71784e-06	2.8129e-05
BnA03g0091300.1	183.346	2.83313	0.462568	6.12477	9.08134e-10	1.55385e-08
BnA03g0091370.1	676.728	1.75582	0.364435	4.81792	1.45061e-06	1.57457e-05
BnA03g0091430.1	123.79	1.86455	0.485065	3.84391	0.000121087	0.00091811
BnA03g0091440.1	135.97	1.28875	0.268269	4.80397	1.5555e-06	1.67812e-05
BnA03g0091520.1	791.447	1.08501	0.123138	8.81128	1.23724e-18	4.89447e-17
BnA03g0091530.1	190.888	1.27497	0.3613	3.52885	0.000417366	0.00277815
BnA03g0091690.1	90.5624	2.94375	0.573653	5.13159	2.87297e-07	3.49016e-06
BnA03g0091710.1	40.6454	2.9074	0.624918	4.65246	3.28005e-06	3.35266e-05
BnA03g0091740.1	208.391	1.41735	0.249591	5.6787	1.35721e-08	2.00986e-07
BnA03g0091770.1	123.546	1.47861	0.297153	4.97592	6.49382e-07	7.46663e-06
BnA03g0091790.1	35.0503	3.78753	0.77182	4.90727	9.23511e-07	1.03794e-05
BnA03g0091820.1	177.144	2.21246	0.296501	7.46189	8.52876e-14	2.18865e-12
BnA03g0091850.1	95.0392	1.10285	0.230977	4.77471	1.79968e-06	1.92378e-05
BnA03g0091860.1	417.45	1.87244	0.363598	5.14975	2.60841e-07	3.19068e-06
BnA03g0091870.1	328.881	1.20042	0.179792	6.6767	2.4438e-11	4.98189e-10
BnA03g0091890.1	158.586	2.46199	0.256453	9.60018	7.98071e-22	4.20234e-20
BnA03g0091970.1	47.6492	1.46624	0.44608	3.28695	0.00101279	0.0060696
BnA03g0092010.1	122.123	1.3112	0.342158	3.83215	0.000127026	0.000958445
BnA03g0092050.1	562.939	1.85237	0.155399	11.9201	9.30402e-33	1.05045e-30
BnA03g0092230.1	2121.27	1.01175	0.220494	4.58855	4.46334e-06	4.45837e-05
BnA03g0092270.1	155.282	1.11991	0.344492	3.25091	0.00115038	0.00678672
BnA03g0092280.1	506.094	1.03625	0.165169	6.27391	3.52088e-10	6.29051e-09
BnA03g0092480.1	1582.04	1.01654	0.206974	4.91145	9.04075e-07	1.01794e-05
BnA03g0092650.1	70.3154	1.6212	0.416826	3.88939	0.000100496	0.000775572
BnA03g0092670.1	1695.73	1.7275	0.125045	13.815	2.06968e-43	4.22618e-41
BnA03g0092710.1	113.355	1.33114	0.388661	3.42494	0.000614946	0.0038963
BnA03g0092750.1	469.319	1.2174	0.258076	4.71723	2.39074e-06	2.49861e-05
BnA03g0092780.1	96.3232	1.54069	0.340064	4.53059	5.88192e-06	5.7701e-05
BnA03g0092790.1	304.319	1.38507	0.226963	6.10261	1.04349e-09	1.76737e-08
BnA03g0092820.1	592.386	1.12875	0.11704	9.64413	5.20485e-22	2.77134e-20
BnA03g0092890.1	12.6722	2.87758	0.668457	4.30481	1.67126e-05	0.000151639
BnA03g0092940.1	840.589	1.07956	0.181524	5.94721	2.72752e-09	4.36961e-08
BnA03g0093100.1	90.0282	5.52614	0.70194	7.87267	3.47154e-15	1.02329e-13
BnA03g0093270.1	211.91	1.27984	0.253593	5.04683	4.49192e-07	5.29572e-06
BnA03g0093310.1	71.7207	1.21764	0.345559	3.52368	0.000425596	0.00282563
BnA03g0093390.1	447.33	1.21728	0.162949	7.47029	8.00162e-14	2.0585e-12
BnA03g0093400.1	346.458	1.59686	0.284327	5.61628	1.95109e-08	2.83304e-07
BnA03g0093430.1	166.636	1.09537	0.188172	5.82111	5.84595e-09	9.05369e-08
BnA03g0093450.1	1112.19	1.59868	0.384405	4.15885	3.19855e-05	0.000276008
BnA03g0093460.1	2104.11	1.21735	0.237426	5.12729	2.93937e-07	3.56381e-06
BnA03g0093490.1	1092.53	1.24149	0.308836	4.0199	5.82222e-05	0.00047492
BnA03g0093560.1	218.295	1.05347	0.203977	5.16465	2.40894e-07	2.96309e-06
BnA03g0093600.1	86.6116	1.01708	0.294045	3.45891	0.000542364	0.00348639
BnA03g0093630.1	139.547	1.82046	0.235136	7.74217	9.77372e-15	2.7739e-13
BnA03g0093690.1	378.607	1.33002	0.254672	5.22249	1.76537e-07	2.21193e-06
BnA03g0093700.1	662.751	1.38246	0.261871	5.27917	1.29771e-07	1.66509e-06
BnA03g0093710.1	544.695	1.23482	0.266442	4.63446	3.57878e-06	3.62809e-05
BnA03g0093740.1	359.42	3.47452	0.610647	5.6899	1.27115e-08	1.88965e-07
BnA03g0093770.1	285.402	1.05498	0.199774	5.28087	1.28571e-07	1.65175e-06
BnA03g0093890.1	1754.46	1.25709	0.180406	6.96813	3.21173e-12	7.13767e-11
BnA03g0093910.1	490.21	1.26864	0.233604	5.43073	5.61245e-08	7.64358e-07
BnA03g0093920.1	88.2107	1.11368	0.31965	3.48406	0.000493863	0.00321538
BnA03g0093960.1	247.407	1.02289	0.26462	3.8655	0.000110864	0.000847447
BnA03g0093980.1	576.781	2.00926	0.385044	5.21826	1.80608e-07	2.2602e-06
BnA03g0094130.1	312.257	1.08065	0.313445	3.44764	0.000565505	0.00361189
BnA03g0094420.1	139.711	1.79312	0.407912	4.39585	1.10338e-05	0.000103435
BnA03g0094430.1	76.1527	1.42126	0.38371	3.70399	0.000212232	0.00151804
BnA03g0094450.1	454.486	1.05068	0.147016	7.14668	8.89002e-13	2.08742e-11
BnA03g0094460.1	438.093	1.09648	0.181932	6.02688	1.67151e-09	2.75856e-08
BnA03g0094480.1	1668.91	1.74026	0.29654	5.86857	4.39574e-09	6.88704e-08
BnA03g0094500.1	725.074	2.22686	0.228093	9.76293	1.62394e-22	8.97096e-21
BnA03g0094530.1	272.094	1.29183	0.327646	3.94275	8.05543e-05	0.000636767
BnA03g0094540.1	20.1498	2.72587	0.681713	3.99855	6.37306e-05	0.00051497
BnA03g0094790.1	53.9585	1.25761	0.387854	3.24248	0.00118494	0.00696368
BnA03g0094810.1	1314.88	1.12687	0.142914	7.88494	3.14677e-15	9.3155e-14
BnA03g0094960.1	457.469	1.29884	0.195205	6.65372	2.85776e-11	5.78574e-10
BnA03g0095200.1	236.656	1.08277	0.170179	6.36256	1.98425e-10	3.65596e-09
BnA03g0095300.1	532.463	1.06962	0.121492	8.80406	1.31948e-18	5.20981e-17
BnA03g0095450.1	912.609	1.10688	0.197637	5.6006	2.13607e-08	3.08571e-07
BnA03g0095460.1	44.1832	3.59511	0.484866	7.41465	1.21948e-13	3.07852e-12
BnA03g0095520.1	53.312	2.09308	0.543358	3.85213	0.000117097	0.000890583
BnA03g0095600.1	628.854	1.40028	0.175257	7.98985	1.35098e-15	4.10946e-14
BnA03g0095620.1	276.284	1.01582	0.283851	3.57869	0.000345322	0.00234861
BnA03g0095750.1	1388.87	1.40554	0.250551	5.6098	2.02557e-08	2.93431e-07
BnA03g0095800.1	379.207	1.05576	0.200651	5.2617	1.42733e-07	1.81447e-06
BnA03g0095840.1	645.684	1.01786	0.124013	8.20769	2.25489e-16	7.39726e-15
BnA03g0095850.1	285.677	2.14866	0.438257	4.90273	9.45159e-07	1.06034e-05
BnA03g0095880.1	130.519	3.51727	0.271647	12.9479	2.41312e-38	3.74191e-36
BnA03g0096560.1	59.7559	1.7716	0.402671	4.39962	1.08441e-05	0.00010178
BnA03g0097290.1	27.2741	5.9704	0.917224	6.5092	7.55513e-11	1.45894e-09
BnA03g0097970.1	99.2614	5.43879	0.901129	6.03553	1.58441e-09	2.62179e-08
BnA03g0098380.1	164.267	1.66518	0.205198	8.11497	4.85896e-16	1.54724e-14
BnA03g0098550.1	1922.52	2.43888	0.259636	9.39346	5.80631e-21	2.86706e-19
BnA03g0098980.1	9251.74	1.22402	0.381705	3.2067	0.00134266	0.00778335
BnA03g0099010.1	43.5168	2.26097	0.636608	3.55159	0.000382915	0.0025743
BnA03g0099040.1	364.043	1.1487	0.287542	3.99489	6.47238e-05	0.000522171
BnA03g0099210.1	474.448	2.01941	0.209712	9.62946	6.00457e-22	3.18072e-20
BnA03g0099830.1	315.896	4.19108	0.555357	7.54663	4.46651e-14	1.17745e-12
BnA03g0100100.1	331.665	5.02317	0.731869	6.86348	6.72038e-12	1.45485e-10
BnA03g0100170.1	23.7024	4.77216	1.20173	3.97107	7.15498e-05	0.000571429
BnA03g0100350.1	931.699	1.14423	0.24579	4.65531	3.23493e-06	3.30933e-05
BnA03g0101120.1	910.531	1.62739	0.453043	3.59213	0.000327989	0.00224306
BnA03g0101310.1	51.3492	4.87952	0.561255	8.69394	3.50089e-18	1.33459e-16
BnA03g0101860.1	113.028	1.70464	0.471903	3.61228	0.000303519	0.00209027
BnA03g0101970.1	29.2243	2.88077	0.878812	3.27803	0.00104536	0.00624205
BnA03g0102250.1	257.528	1.95474	0.497426	3.92972	8.5046e-05	0.000668373
BnA03g0102320.1	7.86273	4.22317	1.0664	3.96022	7.48801e-05	0.000595796
BnA03g0102530.1	1036.5	1.06263	0.211654	5.02059	5.1512e-07	6.01793e-06
BnA03g0102700.1	124.167	3.51054	0.693351	5.06314	4.124e-07	4.88618e-06
BnA03g0102820.1	315.183	1.52092	0.235583	6.45599	1.07517e-10	2.04054e-09
BnA03g0102830.1	5.71504	3.93278	1.08585	3.62184	0.000292519	0.00202285
BnA03g0102850.1	151.506	7.2197	0.441329	16.359	3.75418e-60	1.98525e-57
BnA03g0102880.1	17.0325	3.09998	0.565959	5.47739	4.3164e-08	5.9785e-07
BnA03g0102910.1	43.5695	3.46309	0.962013	3.59983	0.000318423	0.00218247
BnA03g0102920.1	230.699	5.58843	0.38077	14.6766	9.0981e-49	2.49075e-46
BnA03g0102940.1	17.0869	3.62028	0.712159	5.08353	3.70484e-07	4.42513e-06
BnA03g0102950.1	10.9563	4.16588	0.80857	5.15216	2.5751e-07	3.15243e-06
BnA03g0102960.1	346.059	5.04796	0.318241	15.8621	1.16009e-56	4.95005e-54
BnA03g0102970.1	29.996	5.5854	1.03928	5.37431	7.68776e-08	1.02688e-06
BnA03g0103010.1	51.0639	5.02283	0.794921	6.31865	2.63859e-10	4.79589e-09
BnA03g0103470.1	849.075	1.31767	0.30883	4.26665	1.98431e-05	0.000177775
BnA03g0103590.1	247.45	2.25606	0.642358	3.51215	0.000444493	0.00293409
BnA03g0103600.1	275.61	1.03922	0.275359	3.77405	0.000160619	0.00118305
BnA03g0103720.1	69.2344	2.03821	0.264824	7.69647	1.39873e-14	3.88597e-13
BnA03g0104000.1	6.94922	3.1364	0.921495	3.4036	0.000665032	0.00417643
BnA03g0104230.1	73.2581	2.86783	0.710831	4.03448	5.47239e-05	0.000449048
BnA03g0104660.1	378.518	1.37709	0.399258	3.44913	0.000562405	0.0035958
BnA03g0105120.1	18.6191	4.34118	0.757387	5.73179	9.93783e-09	1.49711e-07
BnA03g0105280.1	86.078	4.45089	0.762028	5.84085	5.19344e-09	8.09175e-08
BnA03g0105710.1	117.253	1.94227	0.566	3.43158	0.000600085	0.00381229
BnA03g0105900.1	21.6459	2.25605	0.588274	3.83504	0.000125542	0.000948753
BnA03g0105920.1	104.889	1.43683	0.417466	3.44179	0.000577882	0.00368258
BnA03g0107480.1	6.81851	4.01389	0.961771	4.17344	3.0004e-05	0.000260288
BnA03g0107590.1	276.594	2.78705	0.638637	4.36406	1.27673e-05	0.00011804
BnA03g0108980.1	550.288	1.89506	0.47206	4.01444	5.95863e-05	0.000484833
BnA03g0109300.1	10.3391	5.20304	0.977336	5.3237	1.01678e-07	1.32973e-06
BnA03g0109390.1	51167.1	3.9559	0.646143	6.12232	9.22211e-10	1.57576e-08
BnA03g0109910.1	33.5367	4.91624	0.8073	6.08973	1.13099e-09	1.9015e-08
BnA03g0109990.1	163.992	1.13529	0.295561	3.84112	0.000122472	0.00092736
BnA03g0111050.1	45.2912	3.13727	0.652318	4.80942	1.51368e-06	1.63671e-05
BnA03g0111170.1	71.9228	1.35754	0.372751	3.64194	0.000270593	0.00188662
BnA03g0111640.1	233.055	3.64348	0.598216	6.09057	1.12511e-09	1.89265e-08
BnA03g0112050.1	85.3254	1.41069	0.409153	3.44782	0.000565121	0.00361018
BnA03g0112190.1	47.7319	4.48583	0.578505	7.75417	8.89206e-15	2.53764e-13
BnA03g0112360.1	757.087	5.60413	0.279065	20.0818	1.06513e-89	1.68977e-86
BnA03g0112440.1	46.4627	1.40103	0.373683	3.74924	0.000177371	0.00129473
BnA03g0112950.1	5.18695	3.96245	1.21876	3.25122	0.0011491	0.00678139
BnA03g0113030.1	428.603	1.88407	0.482565	3.90427	9.45089e-05	0.000734593
BnA03g0113440.1	303.301	2.43122	0.514657	4.72395	2.31302e-06	2.42311e-05
BnA03g0113740.1	15.2633	3.80419	0.776152	4.90134	9.51854e-07	1.06708e-05
BnA03g0113910.1	200.785	2.67335	0.576747	4.63522	3.56554e-06	3.61645e-05
BnA03g0114060.1	114.584	2.97258	0.585788	5.07449	3.88534e-07	4.6211e-06
BnA03g0114150.1	11.4571	6.60832	1.0132	6.52226	6.92572e-11	1.34453e-09
BnA03g0114420.1	5.13192	4.11183	1.17603	3.49636	0.000471652	0.00308964
BnA03g0114460.1	4.88469	4.04736	1.24186	3.2591	0.00111765	0.00661531
BnA03g0114650.1	1333.48	1.04508	0.333926	3.12968	0.00174996	0.00981345
BnA03g0115370.1	1662.32	1.19954	0.340324	3.52469	0.000423976	0.00281759
BnA03g0115410.1	88.9863	2.26491	0.547366	4.13783	3.50602e-05	0.000300029
BnA03g0115560.1	512.779	1.55976	0.223307	6.98481	2.85235e-12	6.36185e-11
BnA03g0115780.1	9.98225	5.82604	0.954832	6.10163	1.04989e-09	1.77675e-08
BnA03g0116110.1	13.5189	2.78049	0.768178	3.61959	0.00029507	0.00203821
BnA03g0116130.1	25.3015	4.60481	0.691002	6.66397	2.66534e-11	5.41745e-10
BnA03g0116340.1	40.1515	4.34627	0.564367	7.70114	1.34853e-14	3.75664e-13
BnA03g0116630.1	197.667	2.81414	0.509179	5.52681	3.26109e-08	4.58978e-07
BnA03g0117390.1	12.3212	4.59486	0.901348	5.09776	3.43692e-07	4.12904e-06
BnA03g0117670.1	12.8659	4.61153	1.02754	4.48792	7.19235e-06	6.95635e-05
BnA03g0117840.1	174.502	1.61148	0.193614	8.32312	8.56771e-17	2.91741e-15
BnA03g0118180.1	8580.92	1.31491	0.258096	5.09465	3.49389e-07	4.18935e-06
BnA03g0118380.1	307.356	2.3475	0.50567	4.64236	3.44454e-06	3.50694e-05
BnA03g0118390.1	1509.46	1.53841	0.260098	5.91474	3.32392e-09	5.26914e-08
BnA03g0118430.1	288.093	5.33089	0.461408	11.5535	7.08546e-31	7.23407e-29
BnA03g0118470.1	240.808	1.16723	0.208243	5.60513	2.08101e-08	3.00898e-07
BnA03g0118530.1	3099.47	2.24381	0.464722	4.82829	1.37713e-06	1.5014e-05
BnA03g0119100.1	1495.98	1.22465	0.270778	4.52272	6.10507e-06	5.97669e-05
BnA03g0119200.1	47.8973	2.04622	0.607731	3.36698	0.000759952	0.00470237
BnA03g0119230.1	201.479	3.62225	0.668523	5.41828	6.01743e-08	8.15812e-07
BnA03g0119240.1	628.101	1.96218	0.479974	4.08811	4.34908e-05	0.000363722
BnA03g0119530.1	1004.02	1.02426	0.219081	4.67527	2.93572e-06	3.02223e-05
BnA03g0119980.1	55.9066	2.39489	0.588333	4.07064	4.68835e-05	0.00039004
BnA03g0120130.1	42.0877	4.30645	0.920784	4.67694	2.91191e-06	2.99972e-05
BnA03g0120440.1	11.9501	3.70298	0.544808	6.79686	1.06924e-11	2.26325e-10
BnA03g0120680.1	47.5821	2.37297	0.48358	4.90709	9.24393e-07	1.03874e-05
BnA03g0121390.1	27.0759	3.34322	0.808806	4.13353	3.57234e-05	0.000304945
BnA03g0121640.1	19.496	4.93896	0.966995	5.10753	3.26402e-07	3.93278e-06
BnA03g0121680.1	38.5676	2.12431	0.664571	3.19651	0.00139101	0.00803054
BnA03g0121750.1	3.86318	4.32824	1.16735	3.70776	0.000209103	0.00149779
BnA03g0121850.1	29.6739	2.68845	0.798981	3.36485	0.000765859	0.00473419
BnA03g0121880.1	57.5237	3.92002	0.735326	5.33099	9.76792e-08	1.28149e-06
BnA03g0122210.1	74.4022	5.33548	0.727122	7.3378	2.1713e-13	5.36075e-12
BnA03g0122670.1	510.882	1.60997	0.309894	5.19522	2.04482e-07	2.53944e-06
BnA03g0122750.1	60.0599	1.66253	0.441754	3.76348	0.000167565	0.00122939
BnA03g0123030.1	28.6826	3.76667	0.680308	5.53671	3.08205e-08	4.35464e-07
BnA03g0124440.1	47.5833	3.40787	0.682415	4.99384	5.91915e-07	6.84402e-06
BnA03g0124450.1	50.2381	5.90935	0.805125	7.33967	2.14115e-13	5.29266e-12
BnA03g0124730.1	189.839	3.7335	0.484091	7.71238	1.23492e-14	3.45728e-13
BnA03g0126120.1	200.374	1.77228	0.335592	5.28105	1.28444e-07	1.6508e-06
BnA03g0127430.1	46.3731	2.80023	0.416171	6.72856	1.71352e-11	3.55047e-10
BnA03g0127590.1	7.2249	3.52806	1.03918	3.39506	0.000686146	0.00429377
BnA03g0127830.1	21.2649	5.94923	0.825871	7.20358	5.865e-13	1.39674e-11
BnA03g0127980.1	39.8042	2.57242	0.684088	3.76037	0.000169663	0.00124331
BnA03g0127990.1	109.885	3.48299	0.486303	7.16218	7.94045e-13	1.86942e-11
BnA03g0128100.1	8.31472	4.16958	0.88573	4.70751	2.50758e-06	2.61146e-05
BnA03g0128360.1	10.3294	5.10883	0.967289	5.2816	1.28061e-07	1.64622e-06
BnA03g0128430.1	28.181	3.02652	0.744178	4.06693	4.76356e-05	0.000395503
BnA03g0128590.1	23.1069	2.56512	0.673948	3.80612	0.000141167	0.00105294
BnA03g0128820.1	216.496	1.59553	0.400363	3.98521	6.74212e-05	0.000541321
BnA03g0128910.1	218.186	2.96038	0.321467	9.20897	3.29272e-20	1.52374e-18
BnA03g0129480.1	24.1322	4.21883	0.771724	5.46677	4.58316e-08	6.32674e-07
BnA03g0129680.1	140.051	3.02406	0.412177	7.33681	2.18745e-13	5.39632e-12
BnA03g0129710.1	4079.43	1.49783	0.271724	5.51231	3.54155e-08	4.96081e-07
BnA03g0129930.1	63.9987	4.35937	0.659864	6.60646	3.93627e-11	7.82085e-10
BnA03g0130390.1	671.522	1.46565	0.350214	4.185	2.85171e-05	0.000248434
BnA03g0130740.1	154.744	1.26652	0.238143	5.31832	1.04728e-07	1.36643e-06
BnA03g0131030.1	78.2292	4.45908	0.634243	7.03055	2.05722e-12	4.64702e-11
BnA03g0131210.1	47.8684	3.08896	0.808493	3.82064	0.000133104	0.000998822
BnA03g0131690.1	31.0272	6.41101	0.885978	7.23608	4.61825e-13	1.10922e-11
BnA03g0132520.1	7.7181	3.87245	0.967685	4.00176	6.28719e-05	0.000509022
BnA03g0133320.1	52.9453	1.21109	0.377154	3.21113	0.00132216	0.00767888
BnA03g0133330.1	24.0991	3.10944	0.829183	3.75	0.000176837	0.00129159
BnA03g0134200.1	36.5814	2.6233	0.684481	3.83254	0.000126828	0.000957301
BnA03g0134270.1	55.4736	1.51021	0.260462	5.79821	6.70276e-09	1.02879e-07
BnA03g0134740.1	63.7311	1.09911	0.281972	3.89794	9.70156e-05	0.000751811
BnA03g0134820.1	27.7391	4.61297	0.957093	4.81977	1.43725e-06	1.56145e-05
BnA03g0134830.1	106.828	3.26926	0.675785	4.83772	1.31339e-06	1.43799e-05
BnA03g0135020.1	6.27307	3.36827	0.854426	3.94214	8.07565e-05	0.000638039
BnA03g0135510.1	144.185	1.14384	0.304221	3.7599	0.000169984	0.00124536
BnA03g0136040.1	977.695	2.99356	0.205862	14.5416	6.60314e-48	1.71657e-45
BnA03g0136490.1	78.5917	1.25008	0.377923	3.30775	0.000940473	0.00568298
BnA03g0136500.1	224.34	1.00607	0.264014	3.81067	0.000138591	0.00103535
BnA03g0136790.1	15.3611	4.55693	1.02884	4.42917	9.45948e-06	8.97925e-05
BnA03g0136940.1	7.04704	3.41538	0.645264	5.29299	1.20331e-07	1.55493e-06
BnA03g0137380.1	6332.26	1.60245	0.22647	7.07581	1.48583e-12	3.40734e-11
BnA03g0137620.1	71.7502	2.6482	0.481882	5.49553	3.89542e-08	5.42701e-07
BnA03g0137750.1	11406.7	5.05028	0.821981	6.14404	8.04477e-10	1.38491e-08
BnA03g0138140.1	17141	2.51287	0.342093	7.34559	2.04854e-13	5.07388e-12
BnA03g0138280.1	49.9375	2.49046	0.735245	3.38726	0.000705954	0.0044057
BnA03g0138430.1	17.9904	2.80274	0.82596	3.39331	0.000690526	0.00431638
BnA03g0138440.1	199.066	1.37545	0.19258	7.14221	9.18418e-13	2.15485e-11
BnA03g0138560.1	70.8143	4.19771	1.02171	4.1085	3.98237e-05	0.000336546
BnA03g0138770.1	190.217	5.28107	0.777918	6.78872	1.13134e-11	2.38804e-10
BnA03g0138820.1	532.823	1.40378	0.298973	4.69535	2.66154e-06	2.75648e-05
BnA03g0138910.1	81.017	2.29726	0.422404	5.43852	5.37238e-08	7.34248e-07
BnA03g0139870.1	166.988	2.20639	0.44242	4.98709	6.12952e-07	7.07801e-06
BnA03g0139980.1	69.8887	1.30391	0.375982	3.468	0.00052434	0.00338567
BnA03g0140480.1	157.028	1.59879	0.466843	3.42469	0.000615512	0.00389948
BnA03g0140800.1	43.1227	2.95138	0.61251	4.81851	1.44636e-06	1.57079e-05
BnA03g0141100.1	4.18496	3.87504	1.14072	3.39702	0.000681242	0.0042661
BnA03g0141120.1	66.0786	4.4323	0.740859	5.98266	2.19527e-09	3.56025e-08
BnA03g0141130.1	33.3303	2.65965	0.83555	3.18311	0.00145701	0.00836163
BnA03g0141260.1	111.872	5.30017	0.828794	6.39504	1.60504e-10	2.98125e-09
BnA03g0141300.1	318.327	1.84351	0.270159	6.82379	8.86687e-12	1.89173e-10
BnA03g0141470.1	11.3773	3.88656	0.945253	4.11166	3.92825e-05	0.000332392
BnA03g0141500.1	22.8069	1.83615	0.556274	3.30079	0.00096412	0.00580998
BnA03g0141650.1	124.694	1.1034	0.289944	3.80557	0.00014148	0.00105515
BnA03g0142100.1	23.1369	2.57767	0.655331	3.93338	8.37603e-05	0.000659498
BnA03g0142110.1	25.0422	2.80224	0.756614	3.70365	0.000212517	0.00151955
BnA03g0142210.1	28.0155	5.02313	0.806462	6.2286	4.70612e-10	8.31683e-09
BnA03g0142880.1	22.1357	2.84991	0.800309	3.56101	0.000369438	0.00249291
BnA03g0143080.1	515.652	1.19664	0.228161	5.24474	1.56506e-07	1.97616e-06
BnA03g0143410.1	6037.37	1.05563	0.314647	3.35497	0.000793746	0.0048851
BnA03g0143760.1	12.1376	3.05935	0.977129	3.13096	0.00174238	0.0097798
BnA03g0144120.1	5.51278	5.15976	1.12451	4.58845	4.46558e-06	4.45916e-05
BnA03g0144130.1	149.265	2.25735	0.53193	4.24371	2.19857e-05	0.00019547
BnA03g0145140.1	458.004	1.62199	0.243984	6.64794	2.97232e-11	6.00393e-10
BnA03g0145220.1	241.812	6.17767	0.378752	16.3106	8.29829e-60	4.24317e-57
BnA03g0145580.1	1132.16	1.0868	0.326873	3.32484	0.000884684	0.00538372
BnA03g0145670.1	151.064	3.81171	0.513615	7.42134	1.15944e-13	2.93277e-12
BnA03g0146680.1	1943.15	1.17136	0.343906	3.40606	0.000659082	0.00414411
BnA03g0146700.1	398.298	1.5489	0.316378	4.89572	9.79467e-07	1.09605e-05
BnA03g0146930.1	172.426	1.08736	0.231262	4.70186	2.57799e-06	2.67847e-05
BnA03g0146980.1	12.7729	2.49811	0.78841	3.16854	0.00153207	0.00874131
BnA03g0147830.1	90.2429	1.1951	0.323022	3.69976	0.000215804	0.00154038
BnA03g0147930.1	84.7703	2.0134	0.589684	3.41437	0.000639287	0.00403318
BnA03g0148010.1	713.727	1.01371	0.232012	4.3692	1.247e-05	0.000115498
BnA03g0148310.1	62.118	2.85782	0.734007	3.89345	9.88268e-05	0.00076441
BnA03g0148420.1	1937.79	3.8909	0.431454	9.01811	1.91362e-19	8.14288e-18
BnA03g0148820.1	4761.99	1.792	0.237535	7.54418	4.55146e-14	1.19753e-12
BnA03g0149860.1	22.567	2.83241	0.692007	4.09304	4.25755e-05	0.000356888
BnA03g0150090.1	20.2422	5.56967	0.691554	8.05385	8.023e-16	2.48942e-14
BnA03g0150320.1	26.1954	2.9412	0.852431	3.45037	0.000559821	0.00358187
BnA03g0150750.1	6.59687	3.72982	1.18282	3.15333	0.00161418	0.00914651
BnA03g0150780.1	12216.1	2.71298	0.329158	8.24218	1.69098e-16	5.60379e-15
BnA03g0150790.1	126.461	1.4149	0.332361	4.25713	2.07066e-05	0.000184895
BnA03g0150860.1	100.548	1.24688	0.384224	3.24519	0.0011737	0.00690747
BnA03g0150950.1	1081.79	1.16776	0.273201	4.27439	1.91665e-05	0.000172112
BnA03g0151200.1	18.8297	5.93689	0.858327	6.91681	4.61918e-12	1.01262e-10
BnA03g0151270.1	84.5696	3.5183	0.75948	4.6325	3.61271e-06	3.65889e-05
BnA03g0151370.1	7926.39	2.16094	0.380227	5.6833	1.32123e-08	1.9594e-07
BnA03g0151770.1	416.426	1.13597	0.261917	4.33713	1.44353e-05	0.000132237
BnA03g0151800.1	1481.38	1.46982	0.225302	6.52377	6.85634e-11	1.33187e-09
BnA03g0152030.1	74.5798	2.55511	0.773859	3.30177	0.000960755	0.00579239
BnA03g0152070.1	135.185	3.15899	0.766701	4.12023	3.78489e-05	0.000321448
BnA03g0152320.1	46.6576	5.5938	0.687332	8.13842	4.00485e-16	1.28652e-14
BnA03g0154370.1	28.1371	4.84538	0.999026	4.85011	1.23396e-06	1.35637e-05
BnA03g0154430.1	40.9827	3.7171	0.529179	7.02428	2.15166e-12	4.84797e-11
BnA03g0155050.1	14.1099	3.26135	0.919579	3.54657	0.000390287	0.00261733
BnA03g0155340.1	114.763	5.55625	0.689964	8.05296	8.08165e-16	2.50637e-14
BnA03g0155720.1	110.6	3.67716	0.866877	4.24184	2.21692e-05	0.000196961
BnA03g0155920.1	608.231	1.35653	0.395978	3.42577	0.000613056	0.00388472
BnA03g0155940.1	52.6573	1.4932	0.32188	4.639	3.50091e-06	3.55439e-05
BnA03g0156090.1	986.146	1.88154	0.323091	5.82357	5.76033e-09	8.92779e-08
BnA03g0156320.1	12.8185	6.68159	1.00367	6.65717	2.79157e-11	5.66286e-10
BnA03g0156770.1	76.2762	2.68248	0.600012	4.4707	7.7964e-06	7.49721e-05
BnA03g0156890.1	24.1351	6.67533	0.868948	7.68208	1.5653e-14	4.32158e-13
BnA03g0156930.1	424.301	1.95403	0.50962	3.83429	0.000125927	0.00095154
BnA03g0157250.1	127.439	2.63347	0.376847	6.98816	2.7851e-12	6.21797e-11
BnA03g0157340.1	25.0692	3.03778	0.80663	3.76602	0.000165872	0.00121826
BnA03g0157370.1	18.4303	4.53173	1.02137	4.4369	9.12625e-06	8.68425e-05
BnA04g0158750.1	159.43	4.07061	0.267408	15.2225	2.50746e-52	8.43148e-50
BnA04g0158850.1	576.042	1.21576	0.163363	7.44208	9.91154e-14	2.52257e-12
BnA04g0159390.1	399.72	1.2255	0.272665	4.49451	6.97306e-06	6.75905e-05
BnA04g0160390.1	159.385	1.4514	0.35801	4.05406	5.0336e-05	0.000415855
BnA04g0160570.1	43.5492	1.97033	0.560475	3.51546	0.000438989	0.00290302
BnA04g0160770.1	22.5029	1.93746	0.508305	3.8116	0.00013807	0.00103171
BnA04g0160810.1	27.9694	2.18156	0.578511	3.77099	0.000162602	0.00119695
BnA04g0161200.1	65.4384	6.62298	0.706739	9.37118	7.17265e-21	3.51369e-19
BnA04g0161240.1	164.884	9.84995	0.767617	12.8319	1.0873e-37	1.60938e-35
BnA04g0161330.1	34.3828	2.70761	0.683067	3.9639	7.37347e-05	0.000587513
BnA04g0161910.1	14.4949	5.18441	0.888744	5.83342	5.43029e-09	8.44165e-08
BnA04g0161930.1	10.3372	4.21108	0.928634	4.5347	5.76862e-06	5.67064e-05
BnA04g0162070.1	23.0144	6.46131	0.8512	7.59082	3.17888e-14	8.48857e-13
BnA04g0162220.1	52.4716	1.3269	0.400287	3.31487	0.000916862	0.00555441
BnA04g0162280.1	872.497	1.22285	0.316023	3.8695	0.000109058	0.00083519
BnA04g0162470.1	17.3745	4.82821	0.820599	5.88376	4.01049e-09	6.309e-08
BnA04g0162620.1	377.821	1.72853	0.501566	3.44627	0.00056839	0.00362919
BnA04g0163350.1	406.038	1.33859	0.272824	4.90641	9.27569e-07	1.04193e-05
BnA04g0163460.1	9.45028	6.04998	1.11874	5.40788	6.37767e-08	8.61556e-07
BnA04g0163620.1	141.224	1.75969	0.480193	3.66455	0.000247774	0.00174423
BnA04g0164160.1	10.6569	3.52122	0.961424	3.6625	0.000249764	0.00175724
BnA04g0164910.1	100.771	1.56934	0.41513	3.78035	0.000156608	0.00115599
BnA04g0164940.1	70.769	2.94868	0.645825	4.56576	4.97678e-06	4.93481e-05
BnA04g0165490.1	111.753	2.63513	0.695705	3.78771	0.000152043	0.00112605
BnA04g0165720.1	238.402	1.52433	0.467585	3.26001	0.00111409	0.00659933
BnA04g0166060.1	8.60867	3.6174	0.999596	3.61887	0.000295896	0.00204324
BnA04g0167340.1	389.126	1.05022	0.321058	3.27111	0.00107125	0.00637792
BnA04g0167510.1	135.294	2.45653	0.432628	5.67816	1.36148e-08	2.0151e-07
BnA04g0167560.1	6.69417	4.57512	0.999665	4.57665	4.72485e-06	4.70062e-05
BnA04g0168280.1	183.242	1.87961	0.524561	3.58322	0.00033939	0.00231362
BnA04g0168300.1	408.475	2.11303	0.451203	4.6831	2.82565e-06	2.91766e-05
BnA04g0168520.1	43.936	4.85887	0.619962	7.83737	4.60077e-15	1.34208e-13
BnA04g0169200.1	26.5266	1.96958	0.574156	3.43039	0.000602709	0.00382699
BnA04g0169470.1	227.497	1.01512	0.292546	3.46994	0.00052057	0.00336343
BnA04g0169510.1	54.724	2.8088	0.637416	4.40654	1.05036e-05	9.89149e-05
BnA04g0169560.1	16.5463	4.8692	0.858082	5.67452	1.39078e-08	2.05515e-07
BnA04g0169850.1	63.8276	2.73147	0.780281	3.50063	0.000464162	0.00304734
BnA04g0169950.1	22.5174	5.44026	0.850403	6.39727	1.58183e-10	2.94433e-09
BnA04g0170460.1	87.8564	6.48111	0.568019	11.41	3.72675e-30	3.63687e-28
BnA04g0170950.1	161.212	3.24944	0.769519	4.2227	2.41398e-05	0.000213204
BnA04g0171020.1	13.8461	4.76371	1.02137	4.66403	3.10075e-06	3.18206e-05
BnA04g0171030.1	19011.6	1.34407	0.311946	4.30867	1.64241e-05	0.000149199
BnA04g0171250.1	2386.93	1.65874	0.444765	3.72947	0.000191885	0.00138936
BnA04g0171550.1	128.85	2.16936	0.480835	4.51166	6.43217e-06	6.26716e-05
BnA04g0171630.1	191.411	3.76328	0.956837	3.93304	8.38783e-05	0.000660312
BnA04g0171690.1	1255.87	1.6961	0.25137	6.74743	1.50491e-11	3.13714e-10
BnA04g0172370.1	179.559	1.05864	0.223218	4.74261	2.10987e-06	2.23068e-05
BnA04g0172670.1	3819.27	5.24505	0.529766	9.90069	4.13403e-23	2.40427e-21
BnA04g0172720.1	43.8207	3.02738	0.751617	4.02782	5.62971e-05	0.000460187
BnA04g0172930.1	15.6131	2.85728	0.878321	3.25312	0.00114146	0.00674015
BnA04g0172950.1	30.1946	3.55441	0.590557	6.01874	1.75777e-09	2.88858e-08
BnA04g0173930.1	5.99699	4.3097	0.995872	4.32757	1.50765e-05	0.000137764
BnA04g0174100.1	137.966	1.66035	0.481847	3.4458	0.000569382	0.00363441
BnA04g0174430.1	14.7826	5.56727	0.95529	5.82783	5.61511e-09	8.71801e-08
BnA04g0175560.1	23.6049	1.76863	0.469659	3.76577	0.000166038	0.0012192
BnA04g0175660.1	1538.5	1.45106	0.242774	5.97699	2.273e-09	3.67571e-08
BnA04g0175750.1	709.519	2.2674	0.387164	5.85644	4.72882e-09	7.38831e-08
BnA04g0175820.1	5.57105	4.33674	1.04832	4.13685	3.52101e-05	0.000301067
BnA04g0175870.1	1283.03	1.86753	0.317201	5.88753	3.92021e-09	6.17169e-08
BnA04g0176280.1	190.03	4.69522	0.529309	8.87048	7.28331e-19	2.93185e-17
BnA04g0176340.1	49.9217	3.11969	0.956767	3.26066	0.00111153	0.00658607
BnA04g0176920.1	95.4432	4.23007	0.761265	5.55663	2.75031e-08	3.91003e-07
BnA04g0177610.1	523.289	3.06873	0.470149	6.52715	6.70344e-11	1.30383e-09
BnA04g0177820.1	1340.8	4.45266	0.877101	5.07656	3.84326e-07	4.57458e-06
BnA04g0177910.1	15.8811	2.78454	0.734307	3.79207	0.000149399	0.00110842
BnA04g0178140.1	20.3263	2.76405	0.832797	3.319	0.000903409	0.0054815
BnA04g0179030.1	508.366	1.31989	0.251582	5.24636	1.55131e-07	1.9608e-06
BnA04g0179600.1	156.103	1.57642	0.335322	4.70121	2.58627e-06	2.68617e-05
BnA04g0179620.1	1013.62	1.28315	0.173643	7.38957	1.47306e-13	3.68687e-12
BnA04g0179660.1	30.9818	2.92061	0.731179	3.99439	6.48621e-05	0.000523065
BnA04g0180310.1	10.4493	5.02461	1.12294	4.47451	7.65857e-06	7.37385e-05
BnA04g0181000.1	49.9291	4.061	0.633339	6.41205	1.4358e-10	2.68381e-09
BnA04g0181470.1	6.05394	3.53468	0.840077	4.20756	2.58141e-05	0.000226835
BnA04g0181820.1	65749.8	1.56688	0.282201	5.55236	2.81837e-08	4.00311e-07
BnA04g0182100.1	14.4956	3.48699	0.805965	4.32648	1.51512e-05	0.000138406
BnA04g0182220.1	17.5544	2.96689	0.909878	3.26076	0.00111115	0.00658442
BnA04g0182230.1	19.3021	3.78502	0.873053	4.33539	1.45505e-05	0.000133213
BnA04g0182300.1	195.344	2.55978	0.585104	4.37491	1.21483e-05	0.000112874
BnA04g0182970.1	27.323	2.05932	0.507721	4.05601	4.99192e-05	0.000412742
BnA04g0182990.1	31.3265	1.91335	0.535311	3.57428	0.000351196	0.00238307
BnA04g0183000.1	75.9415	3.5563	0.536177	6.6327	3.29609e-11	6.61474e-10
BnA04g0183430.1	88.3146	2.7074	0.756026	3.58109	0.000342161	0.0023302
BnA04g0183510.1	73.7792	2.33907	0.388649	6.01846	1.76082e-09	2.89282e-08
BnA04g0184030.1	20.049	2.79938	0.70925	3.94696	7.91509e-05	0.000626833
BnA04g0184530.1	53.8539	1.53389	0.416627	3.68169	0.000231693	0.00164148
BnA04g0184630.1	47974.1	1.2387	0.27978	4.42741	9.53719e-06	9.04885e-05
BnA04g0184640.1	20844.4	3.08935	0.384264	8.03966	9.00869e-16	2.78271e-14
BnA04g0184760.1	56.0873	4.09725	0.618064	6.62917	3.37578e-11	6.76369e-10
BnA04g0184790.1	1187.72	2.03021	0.435757	4.65905	3.17677e-06	3.2536e-05
BnA04g0185240.1	112.244	1.15169	0.363594	3.16752	0.00153746	0.00876801
BnA05g0185980.1	43.4194	2.53136	0.656436	3.85621	0.000115158	0.000877669
BnA05g0186030.1	96.3226	1.21028	0.320339	3.77812	0.000158016	0.00116582
BnA05g0186210.1	3720.08	1.60726	0.234213	6.86241	6.77068e-12	1.46523e-10
BnA05g0186290.1	522.338	1.58175	0.326668	4.84208	1.28486e-06	1.409e-05
BnA05g0186660.1	28.0659	4.89054	0.887954	5.50766	3.63642e-08	5.0891e-07
BnA05g0186750.1	221.603	3.07871	0.889033	3.46298	0.000534228	0.00344197
BnA05g0186770.1	20.0488	2.54614	0.583149	4.3662	1.26429e-05	0.000116943
BnA05g0187050.1	7.00505	3.88787	1.07623	3.6125	0.000303257	0.00208917
BnA05g0187130.1	5.44859	3.99402	1.20967	3.30175	0.00096082	0.00579239
BnA05g0187170.1	368.33	1.05672	0.337835	3.12791	0.00176052	0.00986642
BnA05g0187730.1	23.21	2.82659	0.885759	3.19115	0.00141707	0.00815588
BnA05g0187770.1	105.333	1.61519	0.364839	4.42714	9.54925e-06	9.05811e-05
BnA05g0188490.1	453.835	1.22417	0.334064	3.66448	0.000247842	0.00174451
BnA05g0188840.1	7.48226	4.14479	1.06203	3.90271	9.51197e-05	0.000738953
BnA05g0188980.1	343.723	2.65054	0.635234	4.17254	3.01223e-05	0.000261241
BnA05g0189040.1	51.5385	2.61226	0.639797	4.08295	4.44676e-05	0.00037124
BnA05g0189310.1	37.9328	2.94814	0.491531	5.99786	1.9993e-09	3.25694e-08
BnA05g0189820.1	50.6771	2.18585	0.561861	3.89037	0.000100091	0.000772834
BnA05g0190290.1	471.763	1.88841	0.315752	5.98069	2.22198e-09	3.5998e-08
BnA05g0190740.1	21.6801	5.78402	0.976143	5.92538	3.1157e-09	4.95302e-08
BnA05g0190800.1	5.01751	3.50004	1.06179	3.29636	0.00097947	0.00589387
BnA05g0191940.1	15460.3	1.48034	0.334027	4.43178	9.34569e-06	8.88078e-05
BnA05g0192260.1	847.124	1.75449	0.441823	3.97102	7.15655e-05	0.00057148
BnA05g0192530.1	1390.21	1.37645	0.335773	4.09934	4.14324e-05	0.000348364
BnA05g0192550.1	41.949	3.99214	0.985807	4.04961	5.1302e-05	0.000423158
BnA05g0193290.1	11.9614	4.84974	0.920089	5.27095	1.35722e-07	1.73246e-06
BnA05g0193300.1	32.4572	4.27233	0.896019	4.76813	1.85947e-06	1.98495e-05
BnA05g0193530.1	229.676	1.62496	0.509687	3.18815	0.00143184	0.00823244
BnA05g0193680.1	9.77349	4.66919	0.927473	5.03431	4.79564e-07	5.63019e-06
BnA05g0194090.1	500.049	3.32467	0.56606	5.87336	4.27058e-09	6.69433e-08
BnA05g0194100.1	105.628	2.722	0.800847	3.3989	0.000676584	0.00423908
BnA05g0194370.1	388.097	1.63948	0.398463	4.1145	3.88014e-05	0.000328816
BnA05g0194910.1	108.523	2.2279	0.662421	3.36327	0.000770262	0.0047576
BnA05g0194920.1	21.4606	3.32703	0.986045	3.37412	0.000740516	0.00459636
BnA05g0194970.1	11.6311	4.67217	0.851805	5.48502	4.13426e-08	5.74037e-07
BnA05g0195240.1	33.9264	2.51592	0.581629	4.32565	1.52083e-05	0.000138845
BnA05g0195770.1	128.182	5.63912	0.467564	12.0606	1.70451e-33	2.00494e-31
BnA05g0196210.1	21916	3.82381	0.64153	5.96045	2.5154e-09	4.04761e-08
BnA05g0196220.1	12260.5	5.7064	0.738201	7.73015	1.07422e-14	3.03347e-13
BnA05g0196670.1	69.6954	7.76393	0.690878	11.2378	2.66015e-29	2.42753e-27
BnA05g0197650.1	59.3177	2.52291	0.697535	3.61689	0.000298164	0.00205729
BnA05g0197860.1	131.44	4.39507	0.681355	6.45048	1.11495e-10	2.11216e-09
BnA05g0197870.1	12.8834	3.69473	1.0609	3.48262	0.000496526	0.00322932
BnA05g0199620.1	7.31399	5.30137	1.14245	4.64034	3.4783e-06	3.53375e-05
BnA05g0199840.1	10055.4	1.26525	0.239496	5.28297	1.27109e-07	1.63602e-06
BnA05g0200010.1	18.7211	2.95223	0.914741	3.22739	0.00124923	0.00730749
BnA05g0200060.1	171.503	2.02514	0.24265	8.34594	7.06495e-17	2.42977e-15
BnA05g0200540.1	31.2406	2.13843	0.478627	4.46784	7.90121e-06	7.58975e-05
BnA05g0201110.1	6944.68	1.09528	0.228466	4.79404	1.63454e-06	1.75788e-05
BnA05g0201190.1	18.5627	3.65739	0.868159	4.21281	2.52218e-05	0.000221977
BnA05g0201300.1	60.3475	3.0317	0.566448	5.35212	8.69288e-08	1.14873e-06
BnA05g0201540.1	113.814	4.28019	0.556801	7.6871	1.50512e-14	4.1666e-13
BnA05g0201670.1	1659.99	2.19676	0.313243	7.01297	2.33306e-12	5.24142e-11
BnA05g0201720.1	44.5273	1.96912	0.405871	4.85158	1.22482e-06	1.34745e-05
BnA05g0201910.1	19.5168	4.2111	0.649189	6.48671	8.7731e-11	1.67946e-09
BnA05g0202060.1	31.4875	5.21894	0.570643	9.14572	5.92356e-20	2.66349e-18
BnA05g0202120.1	368.468	1.84981	0.47831	3.8674	0.000110004	0.000841811
BnA05g0202260.1	29.4956	5.04797	0.83274	6.06189	1.34532e-09	2.24296e-08
BnA05g0203440.1	638.269	1.13088	0.300801	3.75956	0.000170215	0.00124661
BnA05g0203570.1	196.855	1.11251	0.167152	6.65566	2.82035e-11	5.7175e-10
BnA05g0203630.1	10.6313	5.94406	0.896347	6.63142	3.32473e-11	6.67004e-10
BnA05g0204210.1	147.269	3.39089	0.769769	4.40507	1.05751e-05	9.95119e-05
BnA05g0204230.1	27.1596	5.80717	0.743422	7.8114	5.65558e-15	1.63818e-13
BnA05g0204340.1	71.3309	1.02452	0.284117	3.60597	0.000310988	0.00213743
BnA05g0204780.1	210.591	1.67763	0.299614	5.5993	2.15222e-08	3.10614e-07
BnA05g0204850.1	576.811	1.15679	0.247779	4.66863	3.03213e-06	3.11629e-05
BnA05g0204860.1	14.9831	6.22426	0.885682	7.02765	2.10038e-12	4.74279e-11
BnA05g0204870.1	18.3481	2.66345	0.686869	3.87767	0.000105461	0.000809754
BnA05g0205190.1	104.631	3.89017	1.1428	3.40407	0.000663889	0.00417095
BnA05g0205520.1	188.131	2.60865	0.422725	6.17104	6.78408e-10	1.17772e-08
BnA05g0205660.1	11.6781	4.75112	0.932985	5.09239	3.53575e-07	4.2338e-06
BnA05g0205900.1	65.544	3.42329	0.71429	4.79257	1.6466e-06	1.76992e-05
BnA05g0205940.1	45.6717	4.9302	0.517469	9.52753	1.61063e-21	8.30428e-20
BnA05g0206310.1	8.895	5.61142	0.944382	5.94189	2.81753e-09	4.50332e-08
BnA05g0206620.1	50.9772	3.2771	0.493688	6.638	3.17972e-11	6.39157e-10
BnA05g0206950.1	45.6518	6.48942	0.915844	7.08572	1.3832e-12	3.18852e-11
BnA05g0207030.1	98.2354	2.08352	0.461147	4.51813	6.23875e-06	6.09791e-05
BnA05g0207170.1	4.23699	3.95052	1.16388	3.39428	0.000688081	0.00430284
BnA05g0207200.1	162.476	5.79573	0.547434	10.5871	3.42097e-26	2.47554e-24
BnA05g0207380.1	180.735	1.27958	0.325469	3.93151	8.44156e-05	0.000663981
BnA05g0207660.1	441.318	1.81271	0.373399	4.85462	1.20615e-06	1.32833e-05
BnA05g0207910.1	278.178	2.09973	0.398931	5.26339	1.4142e-07	1.79963e-06
BnA05g0208260.1	119.518	6.57378	0.493721	13.3148	1.89987e-40	3.36811e-38
BnA05g0208530.1	280.952	1.58919	0.496067	3.20357	0.00135734	0.00785519
BnA05g0209030.1	187.259	1.63708	0.330739	4.94975	7.43076e-07	8.45747e-06
BnA05g0209180.1	18.2055	6.36268	0.878094	7.24601	4.29217e-13	1.03291e-11
BnA05g0209190.1	51.9553	2.46097	0.535309	4.5973	4.27999e-06	4.28977e-05
BnA05g0209210.1	584.268	1.43147	0.319229	4.48414	7.32072e-06	7.06835e-05
BnA05g0209240.1	28.106	3.60007	0.828605	4.34474	1.39442e-05	0.000128032
BnA05g0209260.1	47.0816	4.94306	0.693707	7.12557	1.0365e-12	2.42089e-11
BnA05g0209510.1	59.471	3.08354	0.430101	7.16933	7.53638e-13	1.777e-11
BnA05g0209720.1	1912.22	1.69884	0.477002	3.56149	0.000368762	0.00248962
BnA05g0209760.1	5025.46	5.31691	0.823944	6.453	1.09657e-10	2.07989e-09
BnA05g0210000.1	261.558	1.36079	0.255735	5.32109	1.03147e-07	1.3478e-06
BnA05g0210200.1	57.4325	6.64433	0.920837	7.21553	5.37249e-13	1.28192e-11
BnA05g0210220.1	53.3549	7.1346	0.827974	8.61694	6.87681e-18	2.57864e-16
BnA05g0210260.1	4.09862	3.74328	1.1082	3.37782	0.000730641	0.00454327
BnA05g0210460.1	415.383	1.18946	0.325886	3.64992	0.000262322	0.00183599
BnA05g0210520.1	62.3248	2.35561	0.669862	3.51656	0.00043718	0.00289229
BnA05g0210590.1	989.56	1.85622	0.319289	5.81358	6.11497e-09	9.44668e-08
BnA05g0211220.1	27.5945	3.98352	1.00626	3.95876	7.53414e-05	0.000599081
BnA05g0211420.1	10.1488	5.38405	0.929877	5.79007	7.03592e-09	1.07726e-07
BnA05g0211860.1	212.745	2.41571	0.616249	3.92003	8.85395e-05	0.000692682
BnA05g0212520.1	78.7324	2.36743	0.266625	8.87926	6.73091e-19	2.71655e-17
BnA05g0213570.1	493.536	1.74177	0.316574	5.50194	3.75644e-08	5.25231e-07
BnA05g0214240.1	550.724	1.44922	0.407347	3.55771	0.000374105	0.00252
BnA05g0214340.1	9114.82	1.17446	0.306343	3.8338	0.000126178	0.00095303
BnA05g0214510.1	2434.85	1.00088	0.265995	3.76279	0.000168031	0.00123251
BnA05g0214520.1	1035.92	1.2943	0.294784	4.39068	1.12996e-05	0.000105671
BnA05g0215030.1	4.32737	4.09315	1.17716	3.47715	0.000506783	0.00328877
BnA05g0215590.1	15.0721	2.40228	0.618689	3.88286	0.000103236	0.000794246
BnA05g0216040.1	5969	1.22696	0.238388	5.1469	2.6482e-07	3.23679e-06
BnA05g0216360.1	254.435	3.01682	0.39132	7.70933	1.26478e-14	3.53287e-13
BnA05g0217590.1	98.1716	2.04328	0.651725	3.13519	0.00171741	0.00965893
BnA05g0217750.1	216.282	1.3495	0.236802	5.69885	1.20616e-08	1.79693e-07
BnA05g0217780.1	10.1456	5.09488	0.928699	5.48604	4.11043e-08	5.71241e-07
BnA05g0218170.1	68.1801	2.49201	0.52001	4.79222	1.64942e-06	1.77234e-05
BnA05g0218420.1	135.33	1.57816	0.281711	5.60206	2.11821e-08	3.06205e-07
BnA05g0218850.1	38.0981	2.17323	0.579872	3.74777	0.000178415	0.00130143
BnA05g0219050.1	55.9828	3.27434	0.489347	6.69124	2.21282e-11	4.52294e-10
BnA05g0219440.1	21.9057	3.7894	1.11123	3.41009	0.000649421	0.00408877
BnA05g0219540.1	23.8439	4.31408	0.850531	5.07222	3.9321e-07	4.67493e-06
BnA05g0219650.1	607.385	1.16127	0.352596	3.29349	0.000989517	0.00594824
BnA05g0219820.1	218.36	1.28774	0.256201	5.0263	5.00041e-07	5.85282e-06
BnA05g0219920.1	18555	2.83355	0.480913	5.89202	3.81501e-09	6.01373e-08
BnA05g0220400.1	39.2451	6.96959	0.867422	8.03483	9.37096e-16	2.89028e-14
BnA05g0220700.1	33.2492	2.58347	0.591728	4.36598	1.26555e-05	0.000117042
BnA05g0220710.1	40.9721	1.49118	0.463536	3.21696	0.00129555	0.00754347
BnA05g0220730.1	5.78939	5.27892	1.19972	4.40013	1.08186e-05	0.000101556
BnA05g0220840.1	249.983	1.96713	0.263241	7.47274	7.8541e-14	2.02223e-12
BnA05g0220860.1	74.0096	3.21253	0.762664	4.21225	2.52836e-05	0.000222426
BnA05g0220930.1	54.0128	2.48897	0.641997	3.87691	0.000105791	0.000811985
BnA05g0220990.1	90.456	2.28326	0.313054	7.29351	3.01988e-13	7.35025e-12
BnA05g0221120.1	462.964	1.8801	0.25381	7.40748	1.28717e-13	3.24237e-12
BnA05g0221150.1	487.084	1.32707	0.337804	3.92851	8.54725e-05	0.000671015
BnA05g0221210.1	60.0215	5.28684	0.889567	5.94317	2.79569e-09	4.46956e-08
BnA05g0221300.1	110.085	1.58279	0.299379	5.28691	1.24399e-07	1.60347e-06
BnA05g0221410.1	484.515	1.65824	0.432602	3.83317	0.000126501	0.000955061
BnA05g0221420.1	54.2516	2.45935	0.479271	5.13144	2.87536e-07	3.49194e-06
BnA05g0221730.1	168.343	1.61386	0.290939	5.54709	2.90464e-08	4.12091e-07
BnA05g0221920.1	189.774	2.51099	0.568594	4.41615	1.00476e-05	9.49524e-05
BnA05g0221930.1	162.611	1.14614	0.276786	4.14088	3.45974e-05	0.00029656
BnA05g0222280.1	131.038	7.08159	0.444958	15.9152	4.97238e-57	2.21328e-54
BnA05g0222930.1	48727.8	2.91314	0.412582	7.06076	1.65592e-12	3.77501e-11
BnA05g0223000.1	108.131	1.633	0.350558	4.6583	3.18829e-06	3.26378e-05
BnA06g0223290.1	3434.47	1.81666	0.292036	6.22067	4.95043e-10	8.72366e-09
BnA06g0224180.1	5.27698	4.17148	1.1936	3.49487	0.000474287	0.00310426
BnA06g0224300.1	201.776	4.28767	0.56721	7.55922	4.05486e-14	1.07305e-12
BnA06g0224550.1	743.478	1.53966	0.301791	5.10173	3.36561e-07	4.04808e-06
BnA06g0224680.1	184.28	1.05021	0.275526	3.81166	0.000138036	0.00103158
BnA06g0224840.1	439.337	1.68516	0.350757	4.80435	1.55253e-06	1.6755e-05
BnA06g0225440.1	50.4705	2.214	0.610568	3.62614	0.000287693	0.00199148
BnA06g0225770.1	325.865	1.46322	0.241293	6.06409	1.32707e-09	2.21372e-08
BnA06g0226190.1	161.356	1.05384	0.254835	4.13537	3.54382e-05	0.000302803
BnA06g0226770.1	80.5363	1.1129	0.317618	3.5039	0.0004585	0.00301433
BnA06g0226920.1	98.3446	1.27708	0.390787	3.26796	0.00108325	0.00644256
BnA06g0227720.1	44.4487	3.69321	0.646048	5.71662	1.08666e-08	1.62712e-07
BnA06g0227790.1	5251.32	1.58451	0.312764	5.06617	4.05901e-07	4.81747e-06
BnA06g0228360.1	132.626	3.87401	0.849966	4.55784	5.16816e-06	5.11287e-05
BnA06g0228410.1	2330.73	1.4542	0.307039	4.73623	2.17734e-06	2.29418e-05
BnA06g0228440.1	5675.08	1.094	0.282628	3.8708	0.000108479	0.000830967
BnA06g0229690.1	174.774	2.07897	0.34964	5.94603	2.74716e-09	4.39767e-08
BnA06g0230810.1	475.181	1.13293	0.251909	4.49736	6.88018e-06	6.67739e-05
BnA06g0231160.1	513.926	1.69915	0.174641	9.72939	2.25938e-22	1.23599e-20
BnA06g0231190.1	333.63	1.34059	0.134435	9.97201	2.02089e-23	1.20573e-21
BnA06g0231200.1	141.412	1.27977	0.273607	4.67738	2.90557e-06	2.99418e-05
BnA06g0231320.1	241.754	1.2872	0.22333	5.76368	8.22992e-09	1.25355e-07
BnA06g0231400.1	32.559	2.86918	0.718018	3.99597	6.44295e-05	0.000520067
BnA06g0231960.1	17.1585	3.28614	0.723092	4.54456	5.50498e-06	5.42354e-05
BnA06g0231970.1	615.681	1.54265	0.256869	6.00558	1.90646e-09	3.11555e-08
BnA06g0232380.1	19.1611	3.66834	0.703597	5.21369	1.85122e-07	2.31528e-06
BnA06g0232930.1	562.85	2.22169	0.40311	5.51136	3.56063e-08	4.98642e-07
BnA06g0233080.1	321.395	1.4236	0.217747	6.53786	6.2405e-11	1.218e-09
BnA06g0233920.1	156.417	1.07637	0.296375	3.63177	0.000281487	0.00195442
BnA06g0234080.1	98.171	1.26829	0.338421	3.74767	0.000178487	0.00130165
BnA06g0234090.1	83.4098	2.53421	0.734078	3.45223	0.00055597	0.00356091
BnA06g0234540.1	6.84686	3.28795	0.884605	3.71685	0.000201722	0.00145091
BnA06g0234800.1	54.602	3.45318	0.659045	5.23967	1.60863e-07	2.02662e-06
BnA06g0235970.1	51.8113	1.31081	0.334328	3.92072	8.82862e-05	0.000691087
BnA06g0236110.1	388.228	1.19108	0.353117	3.37305	0.000743406	0.00461336
BnA06g0236150.1	22.241	4.25403	0.662957	6.41675	1.39214e-10	2.60535e-09
BnA06g0236430.1	152.048	1.04274	0.321558	3.24277	0.00118372	0.00695715
BnA06g0237490.1	3.84028	4.12896	1.11036	3.71856	0.000200359	0.00144211
BnA06g0237640.1	302.296	2.2492	0.471027	4.77511	1.79607e-06	1.92025e-05
BnA06g0237650.1	1698.13	2.95229	0.304295	9.70209	2.95392e-22	1.60882e-20
BnA06g0237860.1	1419.02	1.26887	0.261617	4.85013	1.23379e-06	1.35637e-05
BnA06g0237900.1	131.684	1.02993	0.27669	3.72233	0.000197389	0.00142452
BnA06g0238010.1	238.596	3.50477	0.414329	8.4589	2.69912e-17	9.61413e-16
BnA06g0238220.1	150.488	2.01273	0.376309	5.34861	8.86341e-08	1.17027e-06
BnA06g0238830.1	170.292	1.80628	0.48114	3.75416	0.000173922	0.0012721
BnA06g0238900.1	276.109	3.50256	0.687382	5.09551	3.47796e-07	4.1743e-06
BnA06g0239030.1	702.843	1.00954	0.182186	5.54126	3.00311e-08	4.25281e-07
BnA06g0239090.1	147.838	1.98731	0.352836	5.63238	1.77742e-08	2.59365e-07
BnA06g0239170.1	63.8027	2.0297	0.606014	3.34927	0.000810259	0.0049788
BnA06g0240050.1	6226.33	1.09586	0.258205	4.24417	2.19407e-05	0.000195098
BnA06g0240240.1	218.864	1.27668	0.330925	3.8579	0.000114364	0.000872266
BnA06g0240250.1	15.1567	2.58037	0.709726	3.63573	0.000277194	0.00192722
BnA06g0240680.1	110.44	1.33453	0.369575	3.61099	0.00030503	0.00209928
BnA06g0241140.1	665.193	1.52353	0.392901	3.87764	0.000105474	0.000809754
BnA06g0241210.1	159.363	1.68107	0.256613	6.55101	5.71499e-11	1.11967e-09
BnA06g0241220.1	285.219	2.9776	0.554126	5.3735	7.7221e-08	1.0308e-06
BnA06g0241590.1	5.26716	3.68225	1.04464	3.5249	0.000423641	0.00281598
BnA06g0241670.1	54.6709	4.77878	0.721132	6.62677	3.43103e-11	6.86773e-10
BnA06g0241710.1	10.3078	2.86618	0.888609	3.22546	0.00125769	0.00735
BnA06g0242690.1	325.445	5.596	0.805714	6.94539	3.77415e-12	8.34859e-11
BnA06g0242910.1	12.0099	6.24831	0.97614	6.40104	1.54323e-10	2.87594e-09
BnA06g0242920.1	16.7204	5.58949	0.693145	8.06396	7.38603e-16	2.2987e-14
BnA06g0243020.1	2.32341	4.06909	1.24775	3.26114	0.00110964	0.00657767
BnA06g0243040.1	81.0028	5.39916	0.921318	5.86026	4.62157e-09	7.23169e-08
BnA06g0243070.1	398.765	3.64667	0.496326	7.34733	2.02208e-13	5.01235e-12
BnA06g0243260.1	92.1414	3.12323	0.705505	4.42694	9.55796e-06	9.06299e-05
BnA06g0243410.1	46.8176	7.19486	0.786176	9.15171	5.6038e-20	2.52522e-18
BnA06g0243550.1	525.145	3.80647	0.911245	4.17722	2.95091e-05	0.000256283
BnA06g0244030.1	50.3447	5.65091	0.664431	8.50489	1.81765e-17	6.56507e-16
BnA06g0244210.1	42.3561	1.80099	0.548044	3.28622	0.00101541	0.00608233
BnA06g0244310.1	123.762	3.99618	0.502561	7.95162	1.84083e-15	5.5477e-14
BnA06g0244430.1	16.1106	1.90546	0.584881	3.25787	0.00112253	0.00663852
BnA06g0244700.1	57.1393	1.01551	0.257373	3.94566	7.9582e-05	0.000629805
BnA06g0245020.1	17.7432	2.45612	0.589302	4.16784	3.07498e-05	0.000266198
BnA06g0245240.1	171.08	3.42837	1.08539	3.15866	0.00158497	0.00900491
BnA06g0245500.1	52.1226	4.95369	0.86642	5.71743	1.08149e-08	1.61977e-07
BnA06g0245730.1	151.207	1.38009	0.31227	4.41954	9.89124e-06	9.35751e-05
BnA06g0246270.1	19.062	5.41429	0.861909	6.28174	3.34794e-10	5.99539e-09
BnA06g0246460.1	15.5993	2.6012	0.726638	3.57978	0.000343888	0.00234015
BnA06g0246770.1	3.49194	3.89032	1.23057	3.1614	0.00157011	0.0089328
BnA06g0246790.1	10.7649	2.66819	0.757005	3.52466	0.00042402	0.00281759
BnA06g0247170.1	39.6486	1.9802	0.495888	3.99325	6.51745e-05	0.000525327
BnA06g0247720.1	39.0263	5.55102	0.582042	9.53714	1.46831e-21	7.57681e-20
BnA06g0247810.1	222.55	2.06167	0.227002	9.08218	1.0642e-19	4.63686e-18
BnA06g0248480.1	23.9121	3.7066	0.717779	5.16399	2.41741e-07	2.97293e-06
BnA06g0248770.1	1035.13	7.77453	0.408279	19.0422	7.62814e-81	9.25413e-78
BnA06g0249100.1	62.7214	2.197	0.547026	4.01625	5.91308e-05	0.000481506
BnA06g0249370.1	38.4516	1.61278	0.461333	3.4959	0.000472458	0.00309459
BnA06g0250100.1	292.917	3.00424	0.558202	5.382	7.36635e-08	9.86928e-07
BnA06g0250510.1	967.716	1.45102	0.328173	4.42152	9.801e-06	9.27923e-05
BnA06g0250820.1	1633.29	1.40875	0.387961	3.63117	0.000282144	0.00195767
BnA06g0251210.1	84.9671	1.68838	0.389191	4.33818	1.43671e-05	0.000131651
BnA06g0251220.1	42.8707	3.15304	0.964909	3.26771	0.00108422	0.00644772
BnA06g0251560.1	773	6.73665	0.300995	22.3813	5.98566e-111	2.17846e-107
BnA06g0251570.1	8.72626	3.9498	0.926158	4.26472	2.00157e-05	0.000179191
BnA06g0251640.1	34.3012	2.21866	0.690852	3.21148	0.00132054	0.00767044
BnA06g0251790.1	19.8041	2.66743	0.755802	3.52927	0.000416708	0.00277465
BnA06g0251860.1	171.5	1.80316	0.383662	4.69987	2.60331e-06	2.70205e-05
BnA06g0251970.1	174.419	1.98078	0.531788	3.72475	0.000195512	0.00141281
BnA06g0252330.1	1143.5	1.25163	0.263694	4.74654	2.06922e-06	2.19096e-05
BnA06g0252710.1	45.5844	1.53639	0.414558	3.70609	0.000210485	0.00150693
BnA06g0252760.1	8231.9	1.23852	0.337698	3.66755	0.000244889	0.00172628
BnA06g0252800.1	3848.05	2.77827	0.457852	6.06805	1.29474e-09	2.16213e-08
BnA06g0253520.1	18.6549	7.33041	0.914858	8.01262	1.12288e-15	3.44612e-14
BnA06g0253990.1	166.464	2.05216	0.389386	5.27026	1.36232e-07	1.73861e-06
BnA06g0254180.1	2162.9	1.56458	0.312224	5.01108	5.41248e-07	6.29702e-06
BnA06g0254490.1	208.943	2.10793	0.32643	6.45753	1.06428e-10	2.02173e-09
BnA06g0254510.1	99.612	3.60191	0.680518	5.29289	1.20396e-07	1.55545e-06
BnA06g0254690.1	31.1164	3.38877	0.565512	5.99238	2.06786e-09	3.36244e-08
BnA06g0254880.1	99.5367	1.08073	0.311859	3.46544	0.000529356	0.00341519
BnA06g0255540.1	217.43	1.81038	0.448866	4.03323	5.50161e-05	0.000450967
BnA06g0255550.1	93.8216	1.71621	0.334732	5.12713	2.94191e-07	3.5662e-06
BnA06g0255590.1	221.303	1.61112	0.507987	3.17158	0.00151614	0.0086624
BnA06g0255640.1	141.247	1.10365	0.349146	3.16099	0.00157232	0.00894373
BnA06g0255760.1	5.90893	5.53207	1.15452	4.79166	1.6541e-06	1.77675e-05
BnA06g0256240.1	73.5996	1.9631	0.391127	5.01908	5.19185e-07	6.06199e-06
BnA06g0256400.1	8.3797	3.23744	0.966876	3.34835	0.000812939	0.00499329
BnA06g0256650.1	25.3341	1.67773	0.503796	3.33018	0.000867904	0.00529462
BnA06g0256760.1	64.3349	2.18752	0.556195	3.93302	8.38851e-05	0.000660312
BnA06g0257040.1	6.29236	4.37275	1.1113	3.93482	8.32587e-05	0.000655883
BnA06g0257310.1	947.613	2.1782	0.48866	4.45749	8.29238e-06	7.94084e-05
BnA06g0257450.1	241.203	1.33689	0.259646	5.14888	2.62045e-07	3.20478e-06
BnA06g0257550.1	1084.5	1.20752	0.261171	4.62348	3.77358e-06	3.80873e-05
BnA06g0257660.1	23.0338	4.62099	0.754276	6.12639	8.98969e-10	1.53902e-08
BnA06g0257890.1	36.5383	3.84891	0.696138	5.52895	3.22153e-08	4.53727e-07
BnA06g0258160.1	206.752	3.3634	0.630194	5.33709	9.44511e-08	1.24192e-06
BnA06g0258210.1	27.6076	1.91376	0.548774	3.48733	0.000487871	0.00318106
BnA06g0258940.1	558.464	1.44056	0.405973	3.5484	0.000387579	0.00260255
BnA06g0259470.1	109.425	1.31806	0.336671	3.915	9.04054e-05	0.000705445
BnA06g0259970.1	63.396	1.45125	0.372139	3.89976	9.6287e-05	0.000746725
BnA06g0260360.1	835.15	2.47424	0.35866	6.89856	5.25339e-12	1.14609e-10
BnA06g0260670.1	557.092	1.39347	0.258427	5.39213	6.96266e-08	9.34664e-07
BnA06g0260770.1	11.9177	2.09166	0.660834	3.16519	0.00154983	0.0088311
BnA06g0260940.1	72.8402	3.93122	0.917772	4.28343	1.84032e-05	0.000165883
BnA06g0260950.1	1429.8	4.81537	0.76026	6.33385	2.39119e-10	4.36933e-09
BnA06g0261010.1	625.15	4.70691	0.511561	9.20106	3.54443e-20	1.63289e-18
BnA06g0261780.1	153.864	2.61244	0.610237	4.28103	1.86028e-05	0.000167561
BnA06g0261790.1	113.948	3.29744	0.645638	5.10726	3.26863e-07	3.93757e-06
BnA06g0261870.1	40.9631	3.92932	0.642448	6.11616	9.58552e-10	1.63334e-08
BnA06g0262100.1	92.4812	1.41944	0.433064	3.27768	0.00104665	0.00624691
BnA06g0262140.1	223.089	1.53004	0.371751	4.11578	3.8587e-05	0.000327268
BnA06g0262630.1	31.728	2.29269	0.708286	3.23695	0.00120813	0.00708785
BnA06g0263190.1	284.2	1.12692	0.308558	3.65222	0.000259982	0.00182146
BnA06g0263900.1	144.547	1.66781	0.441541	3.77725	0.00015857	0.00116935
BnA06g0264250.1	67.4204	4.16806	0.806315	5.16927	2.35007e-07	2.89702e-06
BnA06g0264260.1	42.8425	6.60126	0.881951	7.48485	7.1631e-14	1.85047e-12
BnA06g0264430.1	4.96871	4.28205	1.05893	4.04376	5.26007e-05	0.000433062
BnA06g0264650.1	31.6208	1.90534	0.534321	3.56592	0.000362584	0.00245174
BnA06g0264870.1	18.1467	2.65622	0.77859	3.41158	0.00064588	0.00406822
BnA06g0265310.1	477.921	4.10889	0.555268	7.39982	1.36365e-13	3.4297e-12
BnA06g0265320.1	298.891	1.5362	0.328387	4.67801	2.89668e-06	2.98601e-05
BnA06g0265480.1	68.2517	1.92227	0.556754	3.45265	0.000555119	0.00355693
BnA06g0265500.1	718.051	1.82223	0.499212	3.6502	0.000262031	0.00183439
BnA06g0265540.1	88.8264	2.15212	0.674704	3.18973	0.00142406	0.0081938
BnA06g0265550.1	84.8711	3.8614	0.868089	4.44816	8.66074e-06	8.26927e-05
BnA06g0265860.1	267.209	3.35643	0.460072	7.29545	2.97673e-13	7.25091e-12
BnA06g0265900.1	27.4761	3.48772	1.06438	3.27677	0.00105003	0.00626545
BnA06g0266010.1	45.298	2.50719	0.688169	3.64328	0.000269188	0.00187788
BnA06g0266030.1	10.7513	3.02434	0.739455	4.08995	4.31457e-05	0.000361179
BnA06g0266310.1	101.629	1.40166	0.429322	3.26481	0.00109536	0.00650521
BnA06g0266360.1	4.66711	2.93612	0.83191	3.52938	0.000416541	0.00277385
BnA06g0266390.1	9531.72	1.35801	0.305791	4.44097	8.95545e-06	8.53223e-05
BnA06g0266720.1	8.14667	5.75551	1.01511	5.66985	1.42922e-08	2.10893e-07
BnA06g0266780.1	625.6	1.73402	0.27072	6.40522	1.50154e-10	2.80247e-09
BnA06g0267030.1	200.57	2.07123	0.283175	7.31433	2.58661e-13	6.33304e-12
BnA06g0267080.1	842.687	1.54867	0.432844	3.5779	0.000346372	0.00235447
BnA06g0267480.1	6.2518	3.655	1.03598	3.52806	0.00041862	0.002785
BnA06g0267630.1	140.836	1.00184	0.305775	3.27639	0.00105145	0.00627329
BnA06g0267970.1	33.7321	1.76065	0.55163	3.19173	0.00141424	0.00814337
BnA06g0268260.1	22933.6	1.26961	0.218246	5.81734	5.97927e-09	9.25089e-08
BnA06g0268430.1	154.522	2.75096	0.467158	5.88872	3.89209e-09	6.12897e-08
BnA06g0268580.1	142.076	1.89672	0.469554	4.03941	5.35863e-05	0.000440414
BnA07g0268820.1	184.654	3.8602	0.581104	6.64286	3.07654e-11	6.20028e-10
BnA07g0268890.1	105.296	1.52312	0.408907	3.72487	0.00019542	0.00141248
BnA07g0269660.1	189.967	1.0166	0.237447	4.28136	1.85751e-05	0.000167336
BnA07g0270150.1	48.9558	3.40992	0.685837	4.97192	6.62935e-07	7.60973e-06
BnA07g0270300.1	12.2413	2.55586	0.569653	4.48669	7.23368e-06	6.99087e-05
BnA07g0270350.1	164.078	1.38555	0.299289	4.62949	3.66569e-06	3.70891e-05
BnA07g0270650.1	15764.2	1.86515	0.307347	6.06854	1.29075e-09	2.15605e-08
BnA07g0271240.1	50.4128	6.18454	0.605392	10.2158	1.68548e-24	1.06847e-22
BnA07g0273420.1	570.559	1.62299	0.432581	3.75188	0.000175516	0.00128255
BnA07g0273690.1	62.8211	1.49869	0.463998	3.22996	0.00123809	0.00724985
BnA07g0274400.1	39068	3.37494	0.439869	7.67261	1.68537e-14	4.63652e-13
BnA07g0274410.1	9611.74	3.42282	0.493796	6.93165	4.15955e-12	9.17162e-11
BnA07g0274560.1	254.765	1.3454	0.287871	4.67362	2.95939e-06	3.04558e-05
BnA07g0274580.1	550.454	2.02709	0.44747	4.53012	5.89495e-06	5.78197e-05
BnA07g0274830.1	38.5821	1.7131	0.478322	3.58147	0.000341661	0.00232756
BnA07g0274890.1	98.6419	1.82569	0.39544	4.61685	3.89615e-06	3.92603e-05
BnA07g0275060.1	10.8309	4.85118	0.975486	4.9731	6.58919e-07	7.56644e-06
BnA07g0275150.1	300.124	2.19467	0.27893	7.86816	3.59901e-15	1.05804e-13
BnA07g0275200.1	231.706	1.27173	0.252364	5.03929	4.67263e-07	5.4962e-06
BnA07g0276060.1	13.5088	2.57116	0.774406	3.32017	0.000899611	0.00546113
BnA07g0276220.1	23.4715	6.04706	0.885774	6.82686	8.67925e-12	1.8549e-10
BnA07g0276320.1	18.3848	2.93279	0.827251	3.54523	0.000392273	0.00262979
BnA07g0276470.1	70.1418	4.74177	0.430483	11.015	3.23509e-28	2.71217e-26
BnA07g0276490.1	51.3629	1.06439	0.315581	3.37279	0.000744101	0.00461711
BnA07g0276500.1	803.145	1.42701	0.311016	4.5882	4.47084e-06	4.4637e-05
BnA07g0276580.1	31.1767	1.92691	0.554072	3.47773	0.000505678	0.00328298
BnA07g0276680.1	16.1228	2.15391	0.575596	3.74204	0.000182529	0.00132785
BnA07g0276960.1	210.083	4.29054	0.544037	7.88649	3.1081e-15	9.20983e-14
BnA07g0277110.1	1054.08	2.17713	0.438153	4.96889	6.73386e-07	7.71252e-06
BnA07g0277290.1	442.01	1.8145	0.274011	6.62203	3.54307e-11	7.06683e-10
BnA07g0277860.1	443.121	6.57205	0.463708	14.1728	1.35008e-45	3.14026e-43
BnA07g0278000.1	612.565	2.01002	0.629084	3.19516	0.00139755	0.0080633
BnA07g0278060.1	21.3346	3.2129	0.728473	4.41046	1.03152e-05	9.72442e-05
BnA07g0278620.1	1404.66	1.7597	0.339367	5.18523	2.15753e-07	2.67244e-06
BnA07g0279030.1	34.1582	1.82237	0.529146	3.44399	0.000573201	0.00365651
BnA07g0279770.1	36.5665	1.904	0.530327	3.59023	0.000330388	0.00225797
BnA07g0279890.1	45.2012	2.29283	0.612264	3.74484	0.000180505	0.00131451
BnA07g0279900.1	616.711	1.60759	0.283221	5.6761	1.37802e-08	2.03774e-07
BnA07g0279910.1	139.869	3.46489	0.750603	4.61614	3.90945e-06	3.9382e-05
BnA07g0280230.1	95.3615	1.33108	0.350822	3.79419	0.000148127	0.00109995
BnA07g0280370.1	2291.76	2.54996	0.500696	5.09283	3.52761e-07	4.2249e-06
BnA07g0280490.1	8.65443	3.44345	1.04689	3.28921	0.00100469	0.00602864
BnA07g0280750.1	23.8153	4.06011	0.664773	6.10751	1.012e-09	1.7159e-08
BnA07g0280990.1	569.673	1.09933	0.30719	3.57866	0.000345359	0.00234861
BnA07g0281310.1	13178.7	1.24786	0.260354	4.79292	1.6437e-06	1.76712e-05
BnA07g0281430.1	116.803	3.01983	0.592189	5.09945	3.4065e-07	4.09329e-06
BnA07g0282080.1	954.731	1.26618	0.338968	3.7354	0.000187419	0.00136021
BnA07g0282120.1	41.2623	2.21738	0.596574	3.71685	0.000201721	0.00145091
BnA07g0282290.1	485.19	1.55986	0.165576	9.4208	4.47678e-21	2.22655e-19
BnA07g0282420.1	4444.3	1.23379	0.217234	5.67953	1.35066e-08	2.00064e-07
BnA07g0283050.1	22.9473	5.65951	0.782034	7.23692	4.59005e-13	1.10288e-11
BnA07g0283440.1	584.289	1.12135	0.180352	6.21755	5.04968e-10	8.88844e-09
BnA07g0283500.1	970.795	1.27844	0.223454	5.72128	1.05724e-08	1.58692e-07
BnA07g0283850.1	45.3737	1.16447	0.359295	3.24098	0.00119121	0.00699584
BnA07g0283880.1	322.735	3.51773	0.645957	5.44577	5.15829e-08	7.06237e-07
BnA07g0284010.1	1041.88	3.42103	0.530343	6.4506	1.11412e-10	2.11123e-09
BnA07g0284020.1	98.1774	1.3848	0.376617	3.67694	0.000236046	0.00166889
BnA07g0284570.1	119.285	4.60674	0.652084	7.06464	1.6103e-12	3.68048e-11
BnA07g0284700.1	26.0151	2.543	0.637853	3.98681	6.69663e-05	0.000538017
BnA07g0284960.1	9730.36	1.17864	0.347225	3.39444	0.000687693	0.00430084
BnA07g0285010.1	76.1536	1.30997	0.335137	3.90876	9.27706e-05	0.000721989
BnA07g0285050.1	1468.22	1.14166	0.199659	5.71804	1.07759e-08	1.61471e-07
BnA07g0285350.1	45.9731	3.4134	0.857399	3.98111	6.85945e-05	0.000549742
BnA07g0285590.1	44.1585	1.4313	0.457125	3.13108	0.00174162	0.00977822
BnA07g0285670.1	74.8724	2.8718	0.769031	3.73431	0.000188234	0.001365
BnA07g0285790.1	20290.8	3.24245	0.447445	7.24658	4.2743e-13	1.02901e-11
BnA07g0286000.1	108.695	1.84454	0.348988	5.2854	1.25429e-07	1.61585e-06
BnA07g0286020.1	859.99	1.73643	0.177035	9.80838	1.0362e-22	5.81765e-21
BnA07g0286190.1	380.287	1.17766	0.219413	5.36734	7.99081e-08	1.06322e-06
BnA07g0286440.1	325.586	1.48369	0.366855	4.04435	5.2468e-05	0.000432026
BnA07g0286810.1	610.872	3.72547	0.577568	6.45028	1.11646e-10	2.11436e-09
BnA07g0287150.1	34.7373	1.6688	0.479015	3.48383	0.000494301	0.00321722
BnA07g0287330.1	310.609	4.86923	0.651904	7.46923	8.06631e-14	2.07341e-12
BnA07g0287440.1	296.196	2.82952	0.646866	4.3742	1.2188e-05	0.000113225
BnA07g0287710.1	347.219	6.84699	0.460781	14.8595	6.03544e-50	1.76976e-47
BnA07g0288060.1	187.853	2.26743	0.435281	5.20912	1.8974e-07	2.3692e-06
BnA07g0288340.1	182.417	1.15976	0.275912	4.20335	2.62991e-05	0.00023067
BnA07g0288350.1	300.446	1.05884	0.256795	4.1233	3.73489e-05	0.000317725
BnA07g0288370.1	1070.25	2.03291	0.243321	8.35486	6.55112e-17	2.26312e-15
BnA07g0288450.1	356.359	1.37765	0.180986	7.61192	2.70046e-14	7.277e-13
BnA07g0288490.1	4714.03	1.09033	0.23648	4.61068	4.01359e-06	4.03518e-05
BnA07g0288520.1	293.389	1.39776	0.259666	5.38293	7.32817e-08	9.82025e-07
BnA07g0288550.1	1256.89	1.75273	0.228502	7.67052	1.71306e-14	4.70853e-13
BnA07g0288590.1	388.573	1.43716	0.136096	10.5599	4.56969e-26	3.27478e-24
BnA07g0288610.1	221.634	1.19394	0.309914	3.85248	0.000116927	0.000889826
BnA07g0288720.1	39.0767	1.51364	0.381625	3.9663	7.2997e-05	0.00058186
BnA07g0288740.1	116.783	1.35829	0.36313	3.74051	0.00018365	0.00133536
BnA07g0288780.1	105.307	3.08874	0.524239	5.89184	3.81908e-09	6.01706e-08
BnA07g0288850.1	147.826	1.16095	0.348839	3.32804	0.0008746	0.00533232
BnA07g0288940.1	490.453	1.80468	0.233147	7.74053	9.90015e-15	2.80464e-13
BnA07g0288950.1	1242.39	1.16318	0.235648	4.93609	7.97046e-07	9.04016e-06
BnA07g0288960.1	26.0361	1.42223	0.420591	3.3815	0.000720905	0.00448995
BnA07g0289020.1	38.6704	2.96454	0.690134	4.2956	1.74219e-05	0.000157658
BnA07g0289030.1	6.93232	3.31093	0.996509	3.32253	0.000892043	0.00542104
BnA07g0289060.1	114.307	1.69775	0.415602	4.08504	4.40684e-05	0.000368354
BnA07g0289080.1	45.1339	2.95787	0.719121	4.11317	3.90267e-05	0.000330498
BnA07g0289150.1	34.1407	2.54745	0.726278	3.50755	0.000452258	0.00297741
BnA07g0289180.1	63.6654	2.62821	0.473986	5.54491	2.9411e-08	4.16786e-07
BnA07g0289220.1	20.257	3.52312	1.10058	3.20114	0.00136884	0.00791511
BnA07g0289260.1	56.915	2.67483	0.492481	5.43134	5.59324e-08	7.6191e-07
BnA07g0289390.1	132.28	3.75426	0.441727	8.49905	1.9115e-17	6.89197e-16
BnA07g0289400.1	703.049	1.34335	0.269423	4.986	6.16409e-07	7.11637e-06
BnA07g0289640.1	8.62326	3.07188	0.915458	3.35556	0.000792031	0.004876
BnA07g0289670.1	490.792	2.63795	0.381177	6.92053	4.49962e-12	9.88271e-11
BnA07g0289680.1	32.1085	3.43313	0.656493	5.22951	1.69962e-07	2.13518e-06
BnA07g0289690.1	25.6161	2.13019	0.674216	3.15951	0.00158036	0.0089829
BnA07g0289730.1	970.171	1.487	0.390877	3.80426	0.000142226	0.0010602
BnA07g0289820.1	192.435	1.03576	0.211795	4.8904	1.00631e-06	1.12385e-05
BnA07g0289830.1	1379.88	1.86443	0.194912	9.56547	1.11689e-21	5.82659e-20
BnA07g0289960.1	54.3421	3.79053	0.646192	5.86595	4.46563e-09	6.99299e-08
BnA07g0290220.1	707.939	1.70822	0.297869	5.73481	9.76242e-09	1.4732e-07
BnA07g0290330.1	47.5093	2.34931	0.518383	4.532	5.84279e-06	5.73386e-05
BnA07g0290570.1	8.58169	3.59031	1.14249	3.14252	0.001675	0.00945218
BnA07g0290600.1	33.6918	4.59831	0.943722	4.87253	1.10178e-06	1.22139e-05
BnA07g0290620.1	206.329	1.6341	0.446482	3.65994	0.000252272	0.00177286
BnA07g0290760.1	251.134	2.81273	0.285191	9.86261	6.04586e-23	3.45395e-21
BnA07g0290870.1	104.202	1.71386	0.378565	4.52726	5.9753e-06	5.85335e-05
BnA07g0290980.1	239.427	1.33986	0.281538	4.75908	1.94476e-06	2.07063e-05
BnA07g0291020.1	328.935	1.72267	0.399479	4.31228	1.61578e-05	0.000147014
BnA07g0291050.1	1951.6	2.06912	0.291738	7.09239	1.31811e-12	3.0453e-11
BnA07g0291080.1	146.606	1.95445	0.322914	6.05255	1.42567e-09	2.37117e-08
BnA07g0291110.1	458.793	1.03816	0.268276	3.86974	0.00010895	0.000834473
BnA07g0291130.1	995.241	1.04998	0.220475	4.76235	1.91348e-06	2.03943e-05
BnA07g0291140.1	2237.5	2.25294	0.469699	4.79656	1.61412e-06	1.73682e-05
BnA07g0291250.1	334.388	3.68617	0.451432	8.1655	3.2011e-16	1.03531e-14
BnA07g0291260.1	202.798	1.17666	0.194022	6.06459	1.32295e-09	2.20745e-08
BnA07g0291290.1	173.269	1.18083	0.287709	4.10425	4.05629e-05	0.000342009
BnA07g0291310.1	300.026	1.21873	0.154128	7.90725	2.6313e-15	7.83828e-14
BnA07g0291340.1	1420.06	1.01425	0.188966	5.36738	7.98898e-08	1.06321e-06
BnA07g0291350.1	4926.54	1.75215	0.374824	4.6746	2.94527e-06	3.03156e-05
BnA07g0291380.1	464.159	1.56423	0.397513	3.93505	8.31808e-05	0.000655435
BnA07g0291390.1	1495.79	1.53103	0.366049	4.18258	2.88222e-05	0.000250739
BnA07g0291460.1	73.0907	2.92226	0.509287	5.73795	9.58321e-09	1.44792e-07
BnA07g0291540.1	5892.47	1.54668	0.264465	5.84833	4.96536e-09	7.74613e-08
BnA07g0291560.1	1821.78	1.42403	0.255371	5.57631	2.45674e-08	3.51936e-07
BnA07g0291730.1	857.218	1.53108	0.169325	9.04223	1.53504e-19	6.60005e-18
BnA07g0291750.1	320.957	1.1081	0.190683	5.81124	6.20102e-09	9.56289e-08
BnA07g0291840.1	225.164	1.22532	0.241105	5.08208	3.73329e-07	4.45654e-06
BnA07g0291860.1	338.99	1.49144	0.224139	6.65412	2.85007e-11	5.77584e-10
BnA07g0291870.1	397.261	1.41913	0.385468	3.68158	0.000231796	0.00164203
BnA07g0291900.1	338.356	1.13646	0.255588	4.44644	8.73039e-06	8.33063e-05
BnA07g0291910.1	928.681	1.31614	0.171281	7.68409	1.54091e-14	4.25803e-13
BnA07g0291930.1	2740.7	1.02412	0.11595	8.83237	1.0248e-18	4.08013e-17
BnA07g0292000.1	420.992	1.62497	0.17911	9.07246	1.16356e-19	5.04843e-18
BnA07g0292010.1	369.791	1.23394	0.227417	5.42592	5.76576e-08	7.83856e-07
BnA07g0292040.1	298.606	1.01447	0.19241	5.27242	1.34639e-07	1.72078e-06
BnA07g0292050.1	563.415	1.58473	0.151302	10.474	1.13738e-25	7.79298e-24
BnA07g0292060.1	1028.34	1.35172	0.175282	7.71169	1.24159e-14	3.47436e-13
BnA07g0292070.1	112.374	1.63386	0.407014	4.01425	5.96344e-05	0.000485096
BnA07g0292150.1	76.7171	1.50753	0.395339	3.81325	0.000137149	0.00102594
BnA07g0292160.1	1049.83	1.5351	0.397598	3.86094	0.000112951	0.000862127
BnA07g0292250.1	642.765	1.50916	0.170655	8.84332	9.29137e-19	3.71121e-17
BnA07g0292260.1	32.9633	2.16295	0.458254	4.71997	2.35876e-06	2.46726e-05
BnA07g0292270.1	1867.59	1.97827	0.24326	8.13234	4.21078e-16	1.34987e-14
BnA07g0292380.1	1742.72	1.56978	0.162935	9.63441	5.72191e-22	3.04141e-20
BnA07g0292390.1	383.219	2.07952	0.374878	5.54719	2.90294e-08	4.11944e-07
BnA07g0292410.1	57.7235	6.86793	0.724923	9.47401	2.69291e-21	1.36345e-19
BnA07g0292550.1	42.7211	2.48648	0.60428	4.11479	3.87532e-05	0.000328542
BnA07g0292570.1	102.613	1.14608	0.307916	3.72206	0.000197608	0.00142563
BnA07g0292580.1	165.938	1.51142	0.327746	4.61155	3.9967e-06	4.02081e-05
BnA07g0292620.1	1858.96	1.24442	0.149304	8.33481	7.76199e-17	2.65474e-15
BnA07g0292630.1	374.502	1.84653	0.160304	11.5189	1.05988e-30	1.06975e-28
BnA07g0292690.1	17.3037	4.50634	0.824181	5.46765	4.56037e-08	6.2995e-07
BnA07g0292730.1	254.925	2.51842	0.411355	6.12225	9.22606e-10	1.576e-08
BnA07g0292770.1	247.137	1.59419	0.301808	5.28213	1.27692e-07	1.6425e-06
BnA07g0292810.1	120.92	1.95474	0.317292	6.16071	7.24197e-10	1.25229e-08
BnA07g0292840.1	295.88	4.93588	0.328558	15.0228	5.2023e-51	1.63387e-48
BnA07g0292880.1	12.7754	3.28647	0.794707	4.13544	3.54269e-05	0.00030279
BnA07g0293160.1	143.085	1.37903	0.293014	4.70637	2.5217e-06	2.62512e-05
BnA07g0293170.1	255.078	2.17708	0.593445	3.66854	0.000243936	0.00171995
BnA07g0293210.1	304.343	6.20405	0.383629	16.172	7.94645e-59	3.84105e-56
BnA07g0293220.1	6668.47	1.21119	0.180373	6.71493	1.88151e-11	3.87391e-10
BnA07g0293260.1	120.102	1.45952	0.253284	5.76238	8.29346e-09	1.26261e-07
BnA07g0293410.1	184.313	2.7188	0.366058	7.42723	1.10893e-13	2.81191e-12
BnA07g0293490.1	743.81	1.0658	0.162146	6.57312	4.92728e-11	9.69952e-10
BnA07g0293580.1	208.997	1.26257	0.195512	6.45777	1.0626e-10	2.01916e-09
BnA07g0293590.1	2577.85	1.52276	0.234432	6.49554	8.27363e-11	1.58876e-09
BnA07g0293640.1	3368.61	1.31798	0.20636	6.3868	1.69388e-10	3.13966e-09
BnA07g0293670.1	44.71	1.66016	0.384575	4.31686	1.58262e-05	0.000144231
BnA07g0293710.1	4573.78	1.66648	0.370034	4.50359	6.68152e-06	6.49375e-05
BnA07g0293730.1	897.355	1.96628	0.440601	4.46273	8.09208e-06	7.76225e-05
BnA07g0293770.1	540.069	1.40793	0.201442	6.98926	2.76337e-12	6.17453e-11
BnA07g0293810.1	537.876	1.20592	0.173694	6.94282	3.8436e-12	8.49616e-11
BnA07g0293940.1	91.5403	2.70675	0.34363	7.87695	3.35464e-15	9.90244e-14
BnA07g0294080.1	139.072	1.22044	0.330852	3.68876	0.000225346	0.00160091
BnA07g0294110.1	444.134	2.0831	0.348883	5.97077	2.3613e-09	3.80755e-08
BnA07g0294150.1	37.058	3.6502	0.532105	6.85992	6.88998e-12	1.49052e-10
BnA07g0294270.1	109.449	3.18138	0.5084	6.25763	3.90878e-10	6.95942e-09
BnA07g0294330.1	19.6028	2.61544	0.565509	4.62493	3.7472e-06	3.78519e-05
BnA07g0294390.1	65.2167	1.51056	0.388652	3.88667	0.00010163	0.000783059
BnA07g0294400.1	342.561	1.01276	0.168314	6.01709	1.77578e-09	2.91431e-08
BnA07g0294540.1	14.9246	4.36921	0.893791	4.8884	1.01658e-06	1.13389e-05
BnA07g0294590.1	45.0777	2.13135	0.576409	3.69763	0.00021762	0.00155162
BnA07g0294640.1	29.7688	2.41928	0.59248	4.08331	4.4398e-05	0.000370758
BnA07g0294810.1	284.434	1.18261	0.19704	6.00185	1.95079e-09	3.18294e-08
BnA07g0294820.1	27.3986	2.00952	0.534193	3.76179	0.000168702	0.00123656
BnA07g0294830.1	175.447	1.05585	0.253927	4.15809	3.20918e-05	0.000276809
BnA07g0294850.1	70.6032	1.84176	0.562654	3.27335	0.00106281	0.00633316
BnA07g0294880.1	1110.99	1.07825	0.142255	7.57967	3.46446e-14	9.22332e-13
BnA07g0295030.1	72.4211	3.33456	0.701746	4.75181	2.01607e-06	2.13993e-05
BnA07g0295150.1	127.813	1.05189	0.29569	3.55742	0.000374515	0.00252201
BnA07g0295260.1	2531.6	1.07148	0.171751	6.23854	4.41662e-10	7.82757e-09
BnA07g0295420.1	1068.22	1.20693	0.139658	8.64204	5.52204e-18	2.07945e-16
BnA07g0295430.1	2641.7	1.23026	0.245841	5.00429	5.60681e-07	6.50842e-06
BnA07g0295450.1	732.953	1.01971	0.325798	3.12987	0.00174885	0.00980812
BnA07g0295500.1	1192.11	1.07313	0.273865	3.91846	8.91176e-05	0.000696626
BnA07g0295510.1	531.178	1.06772	0.186253	5.73266	9.88681e-09	1.49015e-07
BnA07g0295560.1	153.512	1.31185	0.206151	6.36351	1.97196e-10	3.6344e-09
BnA07g0295570.1	1751.9	1.50762	0.157683	9.56111	1.16503e-21	6.06239e-20
BnA07g0295650.1	855.574	2.32371	0.381984	6.08327	1.17757e-09	1.97552e-08
BnA07g0295660.1	82.0964	1.31015	0.301398	4.34692	1.38064e-05	0.000126926
BnA07g0295680.1	755.454	1.14346	0.126915	9.00967	2.06679e-19	8.74056e-18
BnA07g0295690.1	890.7	1.21132	0.121684	9.95461	2.40769e-23	1.42415e-21
BnA07g0295760.1	419.775	1.46889	0.266093	5.5202	3.38613e-08	4.75495e-07
BnA07g0295780.1	414.85	1.23842	0.220106	5.62646	1.83948e-08	2.67853e-07
BnA07g0295800.1	1043.37	1.16282	0.125523	9.26384	1.97215e-20	9.32867e-19
BnA07g0295810.1	102.722	1.33469	0.256342	5.20669	1.92235e-07	2.3994e-06
BnA07g0295830.1	619.855	1.04822	0.170736	6.13944	8.28104e-10	1.42163e-08
BnA07g0295850.1	405.392	1.03579	0.264563	3.91512	9.03583e-05	0.00070528
BnA07g0295950.1	224.061	1.22839	0.351324	3.49645	0.000471487	0.00308888
BnA07g0296030.1	2260.89	1.12607	0.221109	5.09283	3.52763e-07	4.2249e-06
BnA07g0296070.1	966.199	1.17047	0.253845	4.61095	4.00831e-06	4.03052e-05
BnA07g0296110.1	24.7641	1.88691	0.49896	3.78169	0.000155767	0.00115047
BnA07g0296140.1	523.238	1.18423	0.166274	7.12219	1.06223e-12	2.47687e-11
BnA07g0296160.1	515.526	1.75753	0.267839	6.5619	5.31274e-11	1.04218e-09
BnA07g0296170.1	594.767	1.13283	0.164869	6.87108	6.37168e-12	1.38227e-10
BnA07g0296180.1	648.284	1.2015	0.133207	9.0198	1.88435e-19	8.02387e-18
BnA07g0296210.1	138.431	1.14063	0.259012	4.40376	1.06393e-05	0.000100055
BnA07g0296220.1	929.34	1.10363	0.126579	8.71895	2.80784e-18	1.07702e-16
BnA07g0296240.1	46.7041	2.27907	0.420425	5.42088	5.93064e-08	8.04504e-07
BnA07g0296340.1	327.225	1.18909	0.33568	3.54233	0.000396606	0.00265481
BnA07g0296350.1	107.516	1.27227	0.372077	3.41937	0.000627658	0.0039679
BnA07g0296360.1	550.059	1.17136	0.223208	5.24782	1.53911e-07	1.94617e-06
BnA07g0296390.1	741.794	1.64935	0.21746	7.58461	3.33489e-14	8.88982e-13
BnA07g0296430.1	5.20019	4.29243	1.13691	3.77552	0.000159671	0.00117677
BnA07g0296470.1	489.016	1.22204	0.172687	7.0766	1.4773e-12	3.39155e-11
BnA07g0296630.1	343.501	1.41839	0.206401	6.87203	6.32968e-12	1.3746e-10
BnA07g0296640.1	224.45	1.04132	0.274018	3.80017	0.000144596	0.00107631
BnA07g0296660.1	341.544	1.00424	0.215415	4.66187	3.1335e-06	3.21353e-05
BnA07g0296670.1	38.9775	2.30746	0.726105	3.17786	0.00148367	0.00849568
BnA07g0296680.1	513.44	1.07206	0.172384	6.21899	5.00364e-10	8.80992e-09
BnA07g0296740.1	846.928	1.28592	0.142057	9.05215	1.40184e-19	6.03992e-18
BnA07g0296840.1	7.74939	4.57718	0.85087	5.37941	7.47292e-08	9.99908e-07
BnA07g0296850.1	9.13151	5.72991	1.08679	5.27234	1.34693e-07	1.72111e-06
BnA07g0296890.1	132.321	1.81298	0.352672	5.1407	2.73719e-07	3.33568e-06
BnA07g0296910.1	470.979	1.08315	0.211163	5.12946	2.90581e-07	3.52521e-06
BnA07g0296930.1	48344.2	1.14191	0.266324	4.28766	1.80561e-05	0.000162897
BnA07g0296920.1	56.784	1.6333	0.434309	3.76069	0.000169447	0.00124187
BnA07g0296950.1	766.415	1.26855	0.235789	5.38002	7.44756e-08	9.96944e-07
BnA07g0296980.1	199.977	1.48665	0.234812	6.33123	2.43215e-10	4.44155e-09
BnA07g0296990.1	1631.6	1.19168	0.147605	8.07344	6.83444e-16	2.13778e-14
BnA07g0297070.1	394.817	1.32021	0.201571	6.5496	5.76923e-11	1.12994e-09
BnA07g0297080.1	65.2276	1.6748	0.326109	5.13569	2.81109e-07	3.41699e-06
BnA07g0297170.1	161.981	2.77343	0.512265	5.41405	6.16152e-08	8.33813e-07
BnA07g0297180.1	1449.99	1.77515	0.172045	10.318	5.84513e-25	3.79479e-23
BnA07g0297200.1	303.907	1.12026	0.149932	7.47179	7.91112e-14	2.03606e-12
BnA07g0297210.1	1438.76	2.10644	0.280569	7.50774	6.01568e-14	1.56385e-12
BnA07g0297220.1	52.1336	3.7584	0.832984	4.51197	6.42289e-06	6.26193e-05
BnA07g0297270.1	101.662	1.19117	0.28207	4.22295	2.41128e-05	0.000213035
BnA07g0297410.1	1074.41	1.64235	0.378519	4.33889	1.43202e-05	0.00013126
BnA07g0297470.1	132.201	2.04014	0.561955	3.63042	0.000282958	0.00196213
BnA07g0297490.1	135.785	1.21715	0.262377	4.63895	3.50179e-06	3.5547e-05
BnA07g0297620.1	17033.8	3.32334	0.37063	8.96674	3.05427e-19	1.27167e-17
BnA07g0297650.1	107.175	2.76493	0.453337	6.09906	1.06691e-09	1.8016e-08
BnA07g0297660.1	411.895	1.58155	0.252906	6.25351	4.01329e-10	7.13525e-09
BnA07g0297670.1	552.793	2.05267	0.372153	5.51568	3.47441e-08	4.87449e-07
BnA07g0297680.1	274.324	1.93353	0.440756	4.38686	1.15e-05	0.000107374
BnA07g0297710.1	515.816	1.00129	0.221566	4.51916	6.20859e-06	6.07035e-05
BnA07g0297740.1	288.433	1.271	0.278376	4.56575	4.977e-06	4.93481e-05
BnA07g0297750.1	127.403	1.51282	0.443848	3.40842	0.000653414	0.00411056
BnA07g0297870.1	254.934	1.1211	0.187276	5.98635	2.14599e-09	3.48307e-08
BnA07g0297890.1	448.202	1.35521	0.204625	6.6229	3.52219e-11	7.03199e-10
BnA07g0297910.1	649.18	1.04562	0.266643	3.92143	8.80267e-05	0.000689231
BnA07g0297920.1	1051.87	1.10878	0.140111	7.91359	2.50076e-15	7.46739e-14
BnA07g0298190.1	4123.23	1.88501	0.304393	6.19269	5.91475e-10	1.03552e-08
BnA07g0298200.1	30.205	3.39717	0.486857	6.97777	2.99905e-12	6.6746e-11
BnA07g0298340.1	22.4794	2.16503	0.663475	3.26317	0.00110174	0.00653741
BnA07g0298640.1	198.312	1.00369	0.291691	3.44094	0.000579703	0.00369304
BnA07g0298760.1	5.97695	4.02897	1.15424	3.49058	0.000481974	0.00314958
BnA07g0298770.1	4793.48	1.92085	0.304646	6.30518	2.8785e-10	5.20596e-09
BnA07g0298810.1	95.5399	1.38464	0.359608	3.85041	0.000117922	0.000896091
[truncated: 2,667 more rows]

## Sheet: DOWN7-ZY-4
GENE ID	baseMean	log2FoldChange	lfcSE	stat	pvalue	padj
[truncated: 5,111 more rows]

[truncated: 16 more sheets: UP9-ZY-4, DOWN9-ZY-4, UP11-ZY-4, DOWN11-ZY-4, UP13-ZY-4, DOWN13-ZY-4, UP7Z-ZY-8, DOWN7Z-ZY-8, UP7-ZY-8, DOWN7-ZY-8, UP9-ZY-8, DOWN9-ZY-8, UP11-ZY-8, DOWN11-ZY-8, UP13-ZY-8, DOWN13-ZY-8]
