# Supplementary material for: Disruption of carotene biosynthesis leads to abnormal plastids and variegated leaves in Brassica napus
Source: Mol Genet Genomics. 2020 Apr 18;295(4):981–99. doi: 10.1007/s00438-020-01674-w (PMC7297816; doi:10.1007/s00438-020-01674-w)
Supplement: Supplementary file 5 — Supplementary file5 (XLSX 5607 kb) [file 438_2020_1674_MOESM5_ESM.xlsx]

## Sheet: Table S3-1
Table S3-1 GO inrichment result of ZY-4
Class	GO_Name	Categories	GO_ID	GO_Level	P_value	EnrichmentScore	HitsGenesCountsInSelectedSet	HitsGenesCountsInBackground	AllGenesCountsInSelectedSet	AllGenesCountsInBackground	GenesOfSelectedSetInGOterm	corrected p-value(BH method)
Biological process	regulation of response to stimulus	immune system and response to stress	GO:0048583	4	2.22045e-16	1.44944	410	929	3156	10365	BnC05g0696070.1,BnC04g0662670.1,BnA10g0415630.1,BnA09g0384870.1,BnC03g0587880.1,BnC05g0698240.1,BnC04g0682440.1,BnC06g0766520.1,BnA10g0394040.1,BnA02g0055540.1,BnA04g0183640.1,BnA03g0112000.1,BnA03g0138990.1,BnC08g0884240.1,BnA06g0230480.1,BnA01g0035490.1,BnA05g0204030.1,BnA01g0000550.1,BnA08g0325770.1,BnA07g0281750.1,BnA05g0189430.1,BnA03g0150710.1,BnC08g0867720.1,BnA03g0093920.1,BnC03g0618010.1…	4.11227e-13
Biological process	immune system process	immune system and response to stress	GO:0002376	2	4.44089e-16	1.39406	562	1324	3156	10365	BnC05g0696070.1,BnA08g0306960.1,BnC04g0662670.1,BnA10g0415630.1,BnA09g0384870.1,BnC03g0587880.1,BnC05g0698240.1,BnC01g0461620.1,BnC03g0539160.1,BnC04g0682440.1,BnC06g0766520.1,BnA10g0394040.1,BnA03g0110320.1,BnA02g0055540.1,BnA04g0183640.1,BnC03g0578590.1,BnA03g0112000.1,BnA09g0367490.1,BnC08g0884240.1,BnA06g0230480.1,BnA01g0035490.1,BnA05g0204030.1,BnC07g0795120.1,BnUnng0950850.1,BnA03g0151790.1…	4.11227e-13
Biological process	regulation of defense response	immune system and response to stress	GO:0031347	6	9.99201e-16	1.61007	201	410	3156	10365	BnA10g0415630.1,BnC03g0587880.1,BnC06g0766520.1,BnA10g0394040.1,BnA03g0112000.1,BnA06g0230480.1,BnA08g0325770.1,BnA07g0281750.1,BnA03g0150710.1,BnC08g0867720.1,BnA03g0093920.1,BnC03g0618010.1,BnC09g0929600.1,BnC03g0531360.1,BnC09g0896680.1,BnC01g0447480.1,BnUnng0992560.1,BnC03g0562710.1,BnC07g0785970.1,BnC03g0599810.1,BnC07g0825860.1,BnA09g0372100.1,BnC02g0483450.1,BnA01g0024780.1,BnC02g0492990.1…	7.40208e-13
Biological process	regulation of immune response	immune system and response to stress	GO:0050776	5	2.88658e-15	1.50625	255	556	3156	10365	BnC05g0696070.1,BnC04g0662670.1,BnA10g0415630.1,BnC03g0587880.1,BnC04g0682440.1,BnC06g0766520.1,BnA10g0394040.1,BnA02g0055540.1,BnA04g0183640.1,BnA03g0112000.1,BnC08g0884240.1,BnA06g0230480.1,BnA01g0035490.1,BnA05g0204030.1,BnA07g0281750.1,BnA05g0189430.1,BnA03g0150710.1,BnC03g0618010.1,BnA09g0377020.1,BnC09g0929600.1,BnC09g0896680.1,BnC08g0849880.1,BnC09g0925250.1,BnC03g0562710.1,BnC07g0825860.1…	1.52741e-12
Biological process	defense response	immune system and response to stress	GO:0006952	4	1.66533e-14	1.49722	248	544	3156	10365	BnA10g0415630.1,BnC03g0587880.1,BnC06g0766520.1,BnA10g0394040.1,BnA03g0112000.1,BnA06g0230480.1,BnA08g0325770.1,BnA07g0281750.1,BnA01g0006200.1,BnA03g0150710.1,BnC08g0867720.1,BnA03g0093920.1,BnC03g0618010.1,BnC09g0929600.1,BnC03g0531360.1,BnC09g0896680.1,BnC01g0447480.1,BnC07g0816570.1,BnC03g0559790.1,BnUnng0992560.1,BnC03g0562710.1,BnC07g0785970.1,BnC03g0599810.1,BnC07g0825860.1,BnA09g0372100.1…	6.85378e-12
Biological process	inflammatory response	immune system and response to stress	GO:0006954	5	1.70974e-14	1.57173	201	420	3156	10365	BnA10g0415630.1,BnC03g0587880.1,BnC06g0766520.1,BnA03g0112000.1,BnA06g0230480.1,BnA08g0325770.1,BnA01g0006200.1,BnA03g0150710.1,BnC08g0867720.1,BnA03g0093920.1,BnC03g0618010.1,BnC03g0531360.1,BnC01g0447480.1,BnC07g0816570.1,BnC03g0559790.1,BnUnng0992560.1,BnC03g0562710.1,BnC07g0785970.1,BnC03g0599810.1,BnC07g0825860.1,BnA09g0372100.1,BnC02g0498260.1,BnC02g0483450.1,BnC04g0670750.1,BnC02g0492990.1…	6.33289e-12
Biological process	immune response	immune system and response to stress	GO:0006955	3	1.80966e-14	1.43536	302	691	3156	10365	BnC05g0696070.1,BnC04g0662670.1,BnA10g0415630.1,BnC03g0587880.1,BnC03g0539160.1,BnC04g0682440.1,BnC06g0766520.1,BnA10g0394040.1,BnA02g0055540.1,BnA04g0183640.1,BnA03g0112000.1,BnA09g0367490.1,BnC08g0884240.1,BnA06g0230480.1,BnA01g0035490.1,BnA05g0204030.1,BnA03g0151790.1,BnA07g0281750.1,BnC07g0832020.1,BnA05g0189430.1,BnA03g0150710.1,BnC03g0618010.1,BnA09g0377020.1,BnC09g0929600.1,BnC09g0896680.1…	5.58583e-12
Biological process	response to stress	immune system and response to stress	GO:0006950	3	1.48054e-11	1.35041	331	805	3156	10365	BnA10g0415630.1,BnC03g0587880.1,BnA02g0068550.1,BnUnng0984960.1,BnC06g0766520.1,BnA10g0394040.1,BnC01g0463170.1,BnA03g0112000.1,BnA01g0034780.1,BnA06g0230480.1,BnA03g0118370.1,BnA01g0014040.1,BnA01g0000550.1,BnA08g0325770.1,BnA03g0096800.1,BnA07g0281750.1,BnA01g0006200.1,BnA07g0270770.1,BnA03g0150710.1,BnA07g0302720.1,BnC08g0867720.1,BnA03g0093920.1,BnC03g0618010.1,BnC09g0929600.1,BnC03g0531360.1…	2.38431e-09
Biological process	positive regulation of cell communication	regulation of signal transduction	GO:0010647	6	1.36682e-09	2.46317	33	44	3156	10365	BnA02g0061340.1,BnUnng0966250.1,BnA06g0258780.1,BnC05g0693780.1,BnC06g0766260.1,BnA07g0272820.1,BnC07g0786800.1,BnC06g0773860.1,BnA07g0295020.1,BnUnng0953300.1,BnUnng1009960.1,BnUnng0997340.1,BnA06g0229290.1,BnA02g0084320.1,BnC03g0615310.1,BnC02g0492430.1,BnA07g0301340.1,BnC03g0538380.1,BnA07g0287330.1,BnA06g0261510.1,BnC07g0808700.1,BnA03g0096630.1,BnA07g0291950.1,BnA04g0158950.1,BnC03g0584310.1…	1.68757e-07
Biological process	positive regulation of signaling	regulation of signal transduction	GO:0023056	5	1.36682e-09	2.46317	33	44	3156	10365	BnA02g0061340.1,BnUnng0966250.1,BnA06g0258780.1,BnC05g0693780.1,BnC06g0766260.1,BnA07g0272820.1,BnC07g0786800.1,BnC06g0773860.1,BnA07g0295020.1,BnUnng0953300.1,BnUnng1009960.1,BnUnng0997340.1,BnA06g0229290.1,BnA02g0084320.1,BnC03g0615310.1,BnC02g0492430.1,BnA07g0301340.1,BnC03g0538380.1,BnA07g0287330.1,BnA06g0261510.1,BnC07g0808700.1,BnA03g0096630.1,BnA07g0291950.1,BnA04g0158950.1,BnC03g0584310.1…	1.68757e-07
Molecular function	ligase activity, forming carbon-nitrogen bonds	energy metabolism	GO:0016879	4	7.55185e-08	1.894	52	92	1932	6474	BnC07g0814910.1,BnC03g0580670.1,BnA05g0190290.1,BnUnng1001640.1,BnA09g0368690.1,BnA06g0234190.1,BnC03g0550300.1,BnC07g0814920.1,BnA02g0055900.1,BnA05g0201020.1,BnA03g0109070.1,BnUnng0989860.1,BnC06g0746360.1,BnC03g0557980.1,BnC07g0814320.1,BnA10g0412260.1,BnUnng1001660.1,BnC09g0904680.1,BnC01g0434140.1,BnA03g0136550.1,BnC04g0683190.1,BnC03g0550260.1,BnA02g0060730.1,BnA03g0129440.1,BnC05g0708850.1…	8.1862e-05
Molecular function	lactaldehyde reductase activity	energy metabolism	GO:0008912	6	1.47371e-07	3.1415	15	16	1932	6474	BnC07g0789560.1,BnC04g0675190.1,BnA05g0196220.1,BnUnng1009480.1,BnA09g0355470.1,BnC03g0559440.1,BnA05g0196210.1,BnC03g0602540.1,BnA08g0324480.1,BnA07g0274410.1,BnA08g0324470.1,BnC04g0633830.1,BnA07g0274400.1,BnA03g0109390.1,BnC04g0633840.1,	7.98752e-05
Cellular component	polycystin complex	energy metabolism	GO:0002133	4	2.15612e-07	4.01266	11	11	632	2536	BnA02g0049500.1,BnC03g0538770.1,BnA10g0420660.1,BnC03g0538760.1,BnA10g0420650.1,BnC02g0472280.1,BnA03g0093700.1,BnC02g0472260.1,BnA02g0049510.1,BnA03g0093710.1,BnC02g0472270.1,	8.7754e-05
Molecular function	biotin-protein ligase activity	energy metabolism	GO:0018271	5	3.35759e-07	2.00056	40	67	1932	6474	BnC07g0814910.1,BnC03g0580670.1,BnA05g0190290.1,BnA06g0234190.1,BnC03g0550300.1,BnC07g0814920.1,BnA02g0055900.1,BnA05g0201020.1,BnA03g0109070.1,BnUnng0989860.1,BnC06g0746360.1,BnC03g0557980.1,BnC07g0814320.1,BnC09g0904680.1,BnA03g0136550.1,BnC04g0683190.1,BnC03g0550260.1,BnA02g0060730.1,BnA03g0129440.1,BnC05g0708850.1,BnC07g0790980.1,BnA08g0330660.1,BnC03g0615320.1,BnC03g0580860.1,BnC03g0549850.1…	0.000121321
Biological process	aldehyde biosynthetic process	aldehyde biosynthetic process	GO:0046184	5	4.15353e-07	2.91931	16	18	3156	10365	BnA02g0054580.1,BnA10g0406340.1,BnC08g0871720.1,BnC02g0481160.1,BnC03g0546780.1,BnA03g0101120.1,BnA06g0256590.1,BnA03g0097970.1,BnC09g0922880.1,BnA09g0378740.1,BnA02g0085010.1,BnC02g0527270.1,BnA09g0338740.1,BnA10g0409020.1,BnA02g0084270.1,BnC03g0544570.1,	2.22967e-05
Biological process	cellular aldehyde metabolic process	aldehyde biosynthetic process	GO:0006081	4	4.15353e-07	2.91931	16	18	3156	10365	BnA02g0054580.1,BnA10g0406340.1,BnC08g0871720.1,BnC02g0481160.1,BnC03g0546780.1,BnA03g0101120.1,BnA06g0256590.1,BnA03g0097970.1,BnC09g0922880.1,BnA09g0378740.1,BnA02g0085010.1,BnC02g0527270.1,BnA09g0338740.1,BnA10g0409020.1,BnA02g0084270.1,BnC03g0544570.1,	2.22967e-05
Biological process	RNA modification	RNA processing	GO:0009451	8	6.10873e-07	1.58483	83	172	3156	10365	BnA07g0291380.1,BnA01g0026210.1,BnA02g0074590.1,BnC03g0590550.1,BnA01g0038990.1,BnA05g0194880.1,BnA05g0189810.1,BnC02g0512530.1,BnUnng1014890.1,BnA09g0336260.1,BnC05g0705370.1,BnC08g0854100.1,BnC03g0532320.1,BnC04g0640970.1,BnUnng0998330.1,BnA07g0291390.1,BnC08g0876900.1,BnA03g0115630.1,BnC02g0487420.1,BnA09g0369940.1,BnC03g0560510.1,BnC04g0627540.1,BnC07g0833800.1,BnA09g0359210.1,BnA07g0285790.1…	3.1426e-05
Biological process	positive regulation of biological process	immune system and response to stress	GO:0048518	4	6.34671e-07	1.23115	358	955	3156	10365	BnA08g0306960.1,BnC04g0662670.1,BnC03g0587880.1,BnC05g0696440.1,BnC07g0821660.1,BnA06g0237080.1,BnC06g0766520.1,BnC03g0615370.1,BnA10g0394040.1,BnA09g0360410.1,BnUnng1000200.1,BnC06g0744220.1,BnA02g0055540.1,BnA01g0035490.1,BnA02g0061340.1,BnC07g0824910.1,BnA05g0204030.1,BnC07g0795120.1,BnC05g0691390.1,BnC05g0694640.1,BnA01g0009190.1,BnA03g0093920.1,BnA09g0377020.1,BnA07g0291870.1,BnC09g0929600.1…	3.22031e-05
Biological process	positive regulation of signal transduction	regulation of signal transduction	GO:0009967	7	6.40615e-07	2.43668	23	31	3156	10365	BnUnng0966250.1,BnA06g0258780.1,BnC05g0693780.1,BnC06g0773860.1,BnUnng0953300.1,BnUnng1009960.1,BnUnng0997340.1,BnA06g0229290.1,BnA02g0084320.1,BnC03g0615310.1,BnA07g0301340.1,BnC03g0538380.1,BnA07g0287330.1,BnC07g0808700.1,BnA03g0096630.1,BnA07g0291950.1,BnC05g0698180.1,BnA09g0389030.1,BnC04g0664800.1,BnA01g0038590.1,BnC06g0761930.1,BnA10g0420250.1,BnA04g0172860.1,	3.20654e-05
Molecular function	ligase activity	energy metabolism	GO:0016874	3	1.16401e-06	1.73752	56	108	1932	6474	BnC07g0814910.1,BnC03g0580670.1,BnA05g0190290.1,BnUnng1001640.1,BnA09g0368690.1,BnA06g0234190.1,BnC03g0550300.1,BnC07g0814920.1,BnA02g0055900.1,BnA05g0201020.1,BnA03g0109070.1,BnUnng0989860.1,BnC06g0746360.1,BnC03g0557980.1,BnA07g0300950.1,BnC07g0814320.1,BnA10g0412260.1,BnUnng1001660.1,BnC09g0904680.1,BnC01g0434140.1,BnA03g0136550.1,BnC04g0683190.1,BnC03g0550260.1,BnA02g0060730.1,BnA06g0264300.1…	0.000315446
Biological process	regulation of cell adhesion	cell adhesion	GO:0030155	4	1.22024e-06	2.89784	15	17	3156	10365	BnA03g0094150.1,BnC04g0634960.1,BnA07g0288810.1,BnC03g0597700.1,BnC06g0758850.1,BnC03g0597710.1,BnC06g0736070.1,BnA06g0245240.1,BnC03g0570950.1,BnA07g0289220.1,BnUnng0968260.1,BnC06g0771140.1,BnA07g0298580.1,BnA06g0250880.1,BnC03g0539170.1,	5.72122e-05
Molecular function	channel regulator activity	regulation of signal transduction	GO:0016247	3	1.3762e-06	2.82184	16	19	1932	6474	BnC05g0687270.1,BnC03g0570540.1,BnA09g0387990.1,BnA09g0392090.1,BnA06g0261310.1,BnA10g0396660.1,BnA02g0045560.1,BnC08g0837730.1,BnA04g0169680.1,BnC09g0888800.1,BnC01g0434630.1,BnC08g0887060.1,BnC04g0660560.1,BnC07g0806250.1,BnA01g0009890.1,BnA05g0209910.1,	0.00029836
Biological process	pyridoxal 5'-phosphate salvage	aldehyde biosynthetic process	GO:0009443	10	1.91073e-06	3.04963	13	14	3156	10365	BnA02g0054580.1,BnA10g0406340.1,BnC08g0871720.1,BnC02g0481160.1,BnC03g0546780.1,BnA03g0101120.1,BnA03g0097970.1,BnC09g0922880.1,BnA09g0378740.1,BnA02g0085010.1,BnC02g0527270.1,BnA10g0409020.1,BnC03g0544570.1,	8.52691e-05
Biological process	pyridoxal phosphate biosynthetic process	aldehyde biosynthetic process	GO:0042823	9	1.91073e-06	3.04963	13	14	3156	10365	BnA02g0054580.1,BnA10g0406340.1,BnC08g0871720.1,BnC02g0481160.1,BnC03g0546780.1,BnA03g0101120.1,BnA03g0097970.1,BnC09g0922880.1,BnA09g0378740.1,BnA02g0085010.1,BnC02g0527270.1,BnA10g0409020.1,BnC03g0544570.1,	8.52691e-05
Biological process	pyridoxal phosphate biosynthetic process from pyridoxamine	aldehyde biosynthetic process	GO:0010144	11	1.91073e-06	3.04963	13	14	3156	10365	BnA02g0054580.1,BnA10g0406340.1,BnC08g0871720.1,BnC02g0481160.1,BnC03g0546780.1,BnA03g0101120.1,BnA03g0097970.1,BnC09g0922880.1,BnA09g0378740.1,BnA02g0085010.1,BnC02g0527270.1,BnA10g0409020.1,BnC03g0544570.1,	8.52691e-05
Biological process	pyridoxal phosphate metabolic process	aldehyde biosynthetic process	GO:0042822	8	1.91073e-06	3.04963	13	14	3156	10365	BnA02g0054580.1,BnA10g0406340.1,BnC08g0871720.1,BnC02g0481160.1,BnC03g0546780.1,BnA03g0101120.1,BnA03g0097970.1,BnC09g0922880.1,BnA09g0378740.1,BnA02g0085010.1,BnC02g0527270.1,BnA10g0409020.1,BnC03g0544570.1,	8.52691e-05
Biological process	pyridoxamine metabolic process	aldehyde biosynthetic process	GO:0042818	8	1.91073e-06	3.04963	13	14	3156	10365	BnA02g0054580.1,BnA10g0406340.1,BnC08g0871720.1,BnC02g0481160.1,BnC03g0546780.1,BnA03g0101120.1,BnA03g0097970.1,BnC09g0922880.1,BnA09g0378740.1,BnA02g0085010.1,BnC02g0527270.1,BnA10g0409020.1,BnC03g0544570.1,	8.52691e-05
Biological process	vitamin B6 biosynthetic process	aldehyde biosynthetic process	GO:0042819	8	1.91073e-06	3.04963	13	14	3156	10365	BnA02g0054580.1,BnA10g0406340.1,BnC08g0871720.1,BnC02g0481160.1,BnC03g0546780.1,BnA03g0101120.1,BnA03g0097970.1,BnC09g0922880.1,BnA09g0378740.1,BnA02g0085010.1,BnC02g0527270.1,BnA10g0409020.1,BnC03g0544570.1,	8.52691e-05
Biological process	vitamin B6 metabolic process	aldehyde biosynthetic process	GO:0042816	7	1.91073e-06	3.04963	13	14	3156	10365	BnA02g0054580.1,BnA10g0406340.1,BnC08g0871720.1,BnC02g0481160.1,BnC03g0546780.1,BnA03g0101120.1,BnA03g0097970.1,BnC09g0922880.1,BnA09g0378740.1,BnA02g0085010.1,BnC02g0527270.1,BnA10g0409020.1,BnC03g0544570.1,	8.52691e-05
Biological process	water-soluble vitamin biosynthetic process	aldehyde biosynthetic process	GO:0042364	7	1.91073e-06	3.04963	13	14	3156	10365	BnA02g0054580.1,BnA10g0406340.1,BnC08g0871720.1,BnC02g0481160.1,BnC03g0546780.1,BnA03g0101120.1,BnA03g0097970.1,BnC09g0922880.1,BnA09g0378740.1,BnA02g0085010.1,BnC02g0527270.1,BnA10g0409020.1,BnC03g0544570.1,	8.52691e-05
Biological process	water-soluble vitamin metabolic process	aldehyde biosynthetic process	GO:0006767	6	1.91073e-06	3.04963	13	14	3156	10365	BnA02g0054580.1,BnA10g0406340.1,BnC08g0871720.1,BnC02g0481160.1,BnC03g0546780.1,BnA03g0101120.1,BnA03g0097970.1,BnC09g0922880.1,BnA09g0378740.1,BnA02g0085010.1,BnC02g0527270.1,BnA10g0409020.1,BnC03g0544570.1,	8.52691e-05
Molecular function	pancreatic polypeptide receptor activity	regulation of signal transduction	GO:0001602	10	2.69695e-06	2.93207	14	16	1932	6474	BnC01g0439040.1,BnC08g0873890.1,BnC01g0439050.1,BnA02g0065160.1,BnA02g0044840.1,BnC04g0661430.1,BnA02g0065200.1,BnC01g0438970.1,BnC02g0489190.1,BnC02g0489200.1,BnC06g0746700.1,BnA04g0171030.1,BnA04g0184630.1,BnA04g0184640.1,	0.00048725
Biological process	tRNA modification	RNA processing	GO:0006400	11	3.01678e-06	1.62958	65	131	3156	10365	BnA01g0026210.1,BnA02g0074590.1,BnC03g0590550.1,BnA01g0038990.1,BnA05g0194880.1,BnA05g0189810.1,BnC02g0512530.1,BnUnng1014890.1,BnA09g0336260.1,BnC05g0705370.1,BnC03g0532320.1,BnC04g0640970.1,BnUnng0998330.1,BnC08g0876900.1,BnA03g0115630.1,BnC02g0487420.1,BnA09g0369940.1,BnC03g0560510.1,BnC04g0627540.1,BnC07g0833800.1,BnA09g0359210.1,BnC02g0513150.1,BnA03g0113900.1,BnC03g0574710.1,BnC09g0903500.1…	0.000116397
Biological process	RNA processing	RNA processing	GO:0006396	8	3.39377e-06	1.37479	144	344	3156	10365	BnA07g0291380.1,BnC04g0635420.1,BnA01g0026210.1,BnA02g0074590.1,BnC07g0818990.1,BnA06g0252300.1,BnA03g0150220.1,BnC03g0590550.1,BnA01g0038990.1,BnA05g0194880.1,BnA05g0189810.1,BnA05g0193050.1,BnC02g0512530.1,BnUnng1014890.1,BnC07g0830080.1,BnC03g0543780.1,BnA03g0125630.1,BnA09g0336260.1,BnC05g0705370.1,BnC08g0854100.1,BnC03g0532320.1,BnC03g0556290.1,BnA09g0342820.1,BnC09g0897390.1,BnA02g0076640.1…	0.000129593
Biological process	ncRNA processing	RNA processing	GO:0034470	9	1.03552e-05	1.40403	115	269	3156	10365	BnA07g0291380.1,BnA01g0026210.1,BnA02g0074590.1,BnA06g0252300.1,BnA03g0150220.1,BnC03g0590550.1,BnA01g0038990.1,BnA05g0194880.1,BnA05g0189810.1,BnA05g0193050.1,BnC02g0512530.1,BnUnng1014890.1,BnA09g0336260.1,BnC05g0705370.1,BnC08g0854100.1,BnC03g0532320.1,BnC03g0556290.1,BnA09g0342820.1,BnC04g0640970.1,BnA04g0164590.1,BnUnng0998330.1,BnC09g0898980.1,BnA07g0291390.1,BnC08g0876900.1,BnA03g0115630.1…	0.000365292
Biological process	regulation of sulfur metabolic process	immune system and response to stress	GO:0042762	6	1.44745e-05	2.70465	14	17	3156	10365	BnC03g0576550.1,BnA03g0133710.1,BnC09g0926080.1,BnA08g0306980.1,BnC06g0768460.1,BnC02g0489330.1,BnA07g0294550.1,BnC04g0664410.1,BnA07g0296140.1,BnA09g0380210.1,BnC06g0765900.1,BnA07g0290870.1,BnC02g0476120.1,BnA02g0052730.1,	0.00050106
Molecular function	signaling receptor activity	regulation of signal transduction	GO:0038023	4	1.56349e-05	1.33492	147	369	1932	6474	BnC01g0439040.1,BnA08g0306720.1,BnC06g0757590.1,BnA06g0233480.1,BnC03g0594270.1,BnC06g0774970.1,BnC03g0557250.1,BnC01g0447500.1,BnA08g0314190.1,BnUnng0971090.1,BnC09g0902860.1,BnA01g0005470.1,BnC07g0832010.1,BnC07g0777270.1,BnC08g0873890.1,BnA08g0306730.1,BnC03g0549050.1,BnUnng1013190.1,BnC03g0541980.1,BnA04g0162280.1,BnC07g0835740.1,BnA05g0207290.1,BnC08g0882920.1,BnC09g0922610.1,BnUnng0972440.1…	0.00242117
Molecular function	lauroyltransferase activity	energy metabolism	GO:0008913	6	1.85277e-05	3.35093	9	9	1932	6474	BnC09g0888950.1,BnA03g0137750.1,BnC03g0587960.1,BnA02g0079710.1,BnA05g0209760.1,BnA06g0260940.1,BnA06g0260950.1,BnUnng1015810.1,BnC02g0521860.1,	0.0025105
Biological process	positive regulation of intracellular signal transduction	regulation of signal transduction	GO:1902533	8	2.21688e-05	2.36464	18	25	3156	10365	BnUnng0966250.1,BnA06g0258780.1,BnC06g0773860.1,BnUnng0953300.1,BnUnng0997340.1,BnA02g0084320.1,BnC03g0615310.1,BnA07g0301340.1,BnC03g0538380.1,BnA07g0287330.1,BnC07g0808700.1,BnA07g0291950.1,BnC05g0698180.1,BnC04g0664800.1,BnA01g0038590.1,BnC06g0761930.1,BnA10g0420250.1,BnA04g0172860.1,	0.000701821
Biological process	cell-matrix adhesion	cell adhesion	GO:0007160	5	2.95245e-05	2.81505	12	14	3156	10365	BnA03g0094150.1,BnC04g0634960.1,BnA07g0288810.1,BnC03g0597700.1,BnC03g0597710.1,BnA06g0245240.1,BnC03g0570950.1,BnUnng0968260.1,BnC06g0771140.1,BnA07g0298580.1,BnA06g0250880.1,BnC03g0539170.1,	0.000911324
Biological process	cell-substrate adhesion	cell adhesion	GO:0031589	4	2.95245e-05	2.81505	12	14	3156	10365	BnA03g0094150.1,BnC04g0634960.1,BnA07g0288810.1,BnC03g0597700.1,BnC03g0597710.1,BnA06g0245240.1,BnC03g0570950.1,BnUnng0968260.1,BnC06g0771140.1,BnA07g0298580.1,BnA06g0250880.1,BnC03g0539170.1,	0.000911324
Biological process	regulation of cell-matrix adhesion	cell adhesion	GO:0001952	6	2.95245e-05	2.81505	12	14	3156	10365	BnA03g0094150.1,BnC04g0634960.1,BnA07g0288810.1,BnC03g0597700.1,BnC03g0597710.1,BnA06g0245240.1,BnC03g0570950.1,BnUnng0968260.1,BnC06g0771140.1,BnA07g0298580.1,BnA06g0250880.1,BnC03g0539170.1,	0.000911324
Biological process	regulation of cell-substrate adhesion	cell adhesion	GO:0010810	5	2.95245e-05	2.81505	12	14	3156	10365	BnA03g0094150.1,BnC04g0634960.1,BnA07g0288810.1,BnC03g0597700.1,BnC03g0597710.1,BnA06g0245240.1,BnC03g0570950.1,BnUnng0968260.1,BnC06g0771140.1,BnA07g0298580.1,BnA06g0250880.1,BnC03g0539170.1,	0.000911324
Biological process	purine nucleoside monophosphate metabolic process	RNA processing	GO:0009126	9	3.95e-05	2.66843	13	16	3156	10365	BnC03g0538810.1,BnUnng0962400.1,BnA07g0289780.1,BnA03g0090660.1,BnA03g0123540.1,BnA10g0420790.1,BnC03g0533070.1,BnA03g0093770.1,BnA10g0423890.1,BnC06g0768500.1,BnC02g0489290.1,BnC05g0703500.1,BnA07g0296170.1,	0.0011799
Biological process	regulation of biological process	immune system and response to stress	GO:0050789	3	5.30248e-05	1.08658	1065	3219	3156	10365	BnC05g0696070.1,BnA08g0306960.1,BnC04g0662670.1,BnA10g0415630.1,BnA09g0384870.1,BnC03g0587880.1,BnC05g0698240.1,BnA06g0235280.1,BnC04g0660510.1,BnC05g0696440.1,BnC07g0821660.1,BnA06g0237080.1,BnC08g0859880.1,BnC04g0682440.1,BnC06g0766520.1,BnC03g0576550.1,BnC03g0615370.1,BnA03g0136460.1,BnA10g0394040.1,BnA09g0360410.1,BnC03g0604900.1,BnUnng1000200.1,BnC06g0744220.1,BnA02g0055540.1,BnA04g0183640.1…	0.00148791
Biological process	rRNA pseudouridine synthesis	RNA processing	GO:0031118	12	5.31036e-05	2.32632	17	24	3156	10365	BnA07g0291380.1,BnC08g0854100.1,BnA07g0291390.1,BnA07g0285790.1,BnA08g0329820.1,BnA06g0243550.1,BnA03g0128810.1,BnC07g0780230.1,BnA02g0065590.1,BnUnng0989590.1,BnUnng0989600.1,BnUnng0961410.1,BnA07g0291610.1,BnA09g0383340.1,BnC02g0501560.1,BnUnng0989580.1,BnC06g0761540.1,	0.00147892
Biological process	snoRNA guided rRNA pseudouridine synthesis	RNA processing	GO:0000454	13	5.31036e-05	2.32632	17	24	3156	10365	BnA07g0291380.1,BnC08g0854100.1,BnA07g0291390.1,BnA07g0285790.1,BnA08g0329820.1,BnA06g0243550.1,BnA03g0128810.1,BnC07g0780230.1,BnA02g0065590.1,BnUnng0989590.1,BnUnng0989600.1,BnUnng0961410.1,BnA07g0291610.1,BnA09g0383340.1,BnC02g0501560.1,BnUnng0989580.1,BnC06g0761540.1,	0.00147892
Biological process	snoRNA metabolic process	RNA processing	GO:0016074	9	5.31036e-05	2.32632	17	24	3156	10365	BnA07g0291380.1,BnC08g0854100.1,BnA07g0291390.1,BnA07g0285790.1,BnA08g0329820.1,BnA06g0243550.1,BnA03g0128810.1,BnC07g0780230.1,BnA02g0065590.1,BnUnng0989590.1,BnUnng0989600.1,BnUnng0961410.1,BnA07g0291610.1,BnA09g0383340.1,BnC02g0501560.1,BnUnng0989580.1,BnC06g0761540.1,	0.00147892
Biological process	cellular metabolic compound salvage	aldehyde biosynthetic process	GO:0043094	4	5.31794e-05	2.38852	16	22	3156	10365	BnA02g0054580.1,BnA10g0406340.1,BnC08g0871720.1,BnC02g0481160.1,BnA07g0299920.1,BnC03g0546780.1,BnA03g0101120.1,BnA03g0097970.1,BnC09g0922880.1,BnA09g0378740.1,BnA02g0085010.1,BnC02g0527270.1,BnA10g0409020.1,BnC06g0772710.1,BnC03g0544570.1,BnA09g0355560.1,	0.00144836
Molecular function	L-aminoadipate-semialdehyde dehydrogenase activity	aldehyde biosynthetic process	GO:0004043	6	6.22662e-05	3.35093	8	8	1932	6474	BnA08g0322520.1,BnC02g0472480.1,BnC01g0425940.1,BnC03g0538900.1,BnA02g0049700.1,BnA01g0001220.1,BnC03g0604950.1,BnA03g0093870.1,	0.00749961
Molecular function	hydrolase activity, hydrolyzing O-glycosyl compounds	energy metabolism	GO:0004553	5	6.54961e-05	1.74626	37	71	1932	6474	BnC05g0720340.1,BnA01g0004410.1,BnC08g0882180.1,BnC08g0863890.1,BnC05g0725120.1,BnA01g0041190.1,BnC04g0668340.1,BnC08g0884710.1,BnC03g0555320.1,BnA09g0346250.1,BnA07g0294170.1,BnC06g0760780.1,BnC01g0438470.1,BnC08g0851310.1,BnUnng1008900.1,BnA04g0174860.1,BnA09g0389650.1,BnA05g0217080.1,BnA03g0143610.1,BnA02g0050750.1,BnA06g0253450.1,BnC03g0539970.1,BnA01g0041770.1,BnA05g0194280.1,BnC05g0727630.1…	0.00709977
Biological process	tRNA metabolic process	RNA processing	GO:0006399	9	6.58071e-05	1.50527	66	144	3156	10365	BnA01g0026210.1,BnA02g0074590.1,BnC03g0590550.1,BnA01g0038990.1,BnA05g0194880.1,BnA05g0189810.1,BnC02g0512530.1,BnUnng1014890.1,BnA09g0336260.1,BnC05g0705370.1,BnC03g0532320.1,BnC04g0640970.1,BnUnng0998330.1,BnC08g0876900.1,BnA03g0115630.1,BnC02g0487420.1,BnA09g0369940.1,BnC03g0560510.1,BnC04g0627540.1,BnC07g0833800.1,BnA09g0359210.1,BnC02g0513150.1,BnA03g0113900.1,BnC03g0574710.1,BnC09g0903500.1…	0.0017663
Biological process	tRNA processing	RNA processing	GO:0008033	10	6.58071e-05	1.50527	66	144	3156	10365	BnA01g0026210.1,BnA02g0074590.1,BnC03g0590550.1,BnA01g0038990.1,BnA05g0194880.1,BnA05g0189810.1,BnC02g0512530.1,BnUnng1014890.1,BnA09g0336260.1,BnC05g0705370.1,BnC03g0532320.1,BnC04g0640970.1,BnUnng0998330.1,BnC08g0876900.1,BnA03g0115630.1,BnC02g0487420.1,BnA09g0369940.1,BnC03g0560510.1,BnC04g0627540.1,BnC07g0833800.1,BnA09g0359210.1,BnC02g0513150.1,BnA03g0113900.1,BnC03g0574710.1,BnC09g0903500.1…	0.0017663
Biological process	positive regulation of cellular process	immune system and response to stress	GO:0048522	5	9.64173e-05	1.28442	158	404	3156	10365	BnA08g0306960.1,BnC05g0696440.1,BnC07g0821660.1,BnA06g0237080.1,BnC03g0615370.1,BnA09g0360410.1,BnA02g0061340.1,BnC07g0824910.1,BnA01g0009190.1,BnA07g0291870.1,BnC09g0929600.1,BnC03g0531480.1,BnUnng0966250.1,BnC06g0761830.1,BnA06g0258780.1,BnC02g0483450.1,BnA07g0291620.1,BnA03g0103700.1,BnC03g0555190.1,BnC05g0703950.1,BnC06g0758940.1,BnC06g0761570.1,BnA07g0296570.1,BnC05g0693780.1,BnA03g0152480.1…	0.00241304
Molecular function	biotin-[methylcrotonoyl-CoA-carboxylase] ligase activity	energy metabolism	GO:0004078	6	9.87182e-05	2.39352	15	21	1932	6474	BnA05g0190290.1,BnA06g0234190.1,BnA02g0055900.1,BnUnng0989860.1,BnC09g0904680.1,BnC04g0683190.1,BnA08g0330660.1,BnA05g0200750.1,BnA09g0382300.1,BnA03g0099030.1,BnC03g0545880.1,BnA08g0305170.1,BnC05g0698140.1,BnA09g0384900.1,BnC05g0707710.1,	0.00972823
Biological process	rRNA modification	RNA processing	GO:0000154	11	0.000110565	2.18948	18	27	3156	10365	BnA07g0291380.1,BnC08g0854100.1,BnA07g0291390.1,BnA07g0285790.1,BnA08g0329820.1,BnA06g0243550.1,BnA03g0128810.1,BnC07g0780230.1,BnA02g0065590.1,BnUnng0989590.1,BnUnng0989600.1,BnC02g0485880.1,BnUnng0961410.1,BnA07g0291610.1,BnA09g0383340.1,BnC02g0501560.1,BnUnng0989580.1,BnC06g0761540.1,	0.00271215
Biological process	tRNA 4-thiouridine biosynthesis	RNA processing	GO:0002937	13	0.000120833	2.51146	13	17	3156	10365	BnA05g0189810.1,BnUnng1014890.1,BnA09g0359210.1,BnC02g0513150.1,BnA03g0113900.1,BnC07g0800750.1,BnA06g0264900.1,BnC02g0515600.1,BnA07g0286350.1,BnC04g0623900.1,BnA02g0073290.1,BnC06g0756000.1,BnA04g0184890.1,	0.00292526
Biological process	tRNA thio-modification	RNA processing	GO:0034227	12	0.000120833	2.51146	13	17	3156	10365	BnA05g0189810.1,BnUnng1014890.1,BnA09g0359210.1,BnC02g0513150.1,BnA03g0113900.1,BnC07g0800750.1,BnA06g0264900.1,BnC02g0515600.1,BnA07g0286350.1,BnC04g0623900.1,BnA02g0073290.1,BnC06g0756000.1,BnA04g0184890.1,	0.00292526
Biological process	regulation of multicellular organismal development	immune system and response to stress	GO:2000026	5	0.000124268	1.26959	167	432	3156	10365	BnA08g0306960.1,BnA06g0237080.1,BnUnng1000200.1,BnA02g0055540.1,BnC07g0795120.1,BnUnng0950850.1,BnC08g0867720.1,BnUnng0992560.1,BnC07g0785970.1,BnC02g0483450.1,BnA05g0188590.1,BnA03g0103700.1,BnUnng0956020.1,BnA08g0303610.1,BnC09g0892340.1,BnA04g0158900.1,BnA02g0070760.1,BnC06g0758940.1,BnC04g0629610.1,BnA06g0239610.1,BnC07g0812990.1,BnA01g0015090.1,BnC01g0426290.1,BnC07g0793460.1,BnA09g0362320.1…	0.00295056
Biological process	negative regulation of immune response	immune system and response to stress	GO:0050777	6	0.000153199	1.43806	74	169	3156	10365	BnC05g0696070.1,BnA10g0415630.1,BnA04g0183640.1,BnA03g0112000.1,BnA07g0281750.1,BnA03g0150710.1,BnC03g0618010.1,BnC09g0896680.1,BnC09g0925250.1,BnC03g0562710.1,BnC07g0825860.1,BnA09g0372100.1,BnA01g0024780.1,BnA05g0188590.1,BnC07g0795500.1,BnC07g0802600.1,BnC02g0476600.1,BnC04g0626960.1,BnC08g0873020.1,BnC04g0650270.1,BnC01g0453050.1,BnA05g0208260.1,BnC03g0562670.1,BnA04g0160900.1,BnA03g0131320.1…	0.00356885
Biological process	negative regulation of defense response	immune system and response to stress	GO:0031348	7	0.000187888	1.64211	40	80	3156	10365	BnA10g0415630.1,BnA03g0112000.1,BnA07g0281750.1,BnA03g0150710.1,BnC03g0618010.1,BnC09g0896680.1,BnC03g0562710.1,BnC07g0825860.1,BnA09g0372100.1,BnA01g0024780.1,BnC07g0795500.1,BnC07g0802600.1,BnC04g0626960.1,BnC01g0453050.1,BnA02g0090050.1,BnC03g0554270.1,BnA06g0228690.1,BnC08g0839640.1,BnA09g0389300.1,BnC03g0572290.1,BnA02g0056660.1,BnA04g0181950.1,BnA07g0282520.1,BnC08g0884310.1,BnA05g0210130.1…	0.00421779
Biological process	positive regulation of defense response	immune system and response to stress	GO:0031349	7	0.00019302	1.45724	67	151	3156	10365	BnC06g0766520.1,BnA10g0394040.1,BnA03g0093920.1,BnC09g0929600.1,BnC03g0531360.1,BnC02g0492990.1,BnA01g0044410.1,BnA05g0196170.1,BnA05g0215720.1,BnA09g0371140.1,BnC08g0887590.1,BnC05g0690050.1,BnA09g0391740.1,BnA06g0250610.1,BnC06g0750620.1,BnUnng0940140.1,BnC02g0486080.1,BnA03g0146610.1,BnA02g0060150.1,BnA03g0095320.1,BnA10g0415110.1,BnA01g0040310.1,BnC07g0803960.1,BnA08g0330870.1,BnC09g0894810.1…	0.0043069
Biological process	regulation of developmental process	immune system and response to stress	GO:0050793	4	0.00023262	1.2455	179	472	3156	10365	BnA08g0306960.1,BnC07g0821660.1,BnA06g0237080.1,BnUnng1000200.1,BnA02g0055540.1,BnC07g0824910.1,BnC07g0795120.1,BnUnng0950850.1,BnC08g0867720.1,BnUnng0992560.1,BnC07g0785970.1,BnC02g0483450.1,BnA05g0188590.1,BnA03g0103700.1,BnUnng0956020.1,BnA08g0303610.1,BnC09g0892340.1,BnA04g0158900.1,BnA02g0070760.1,BnC06g0758940.1,BnA08g0326590.1,BnC04g0629610.1,BnA06g0239610.1,BnC07g0812990.1,BnA06g0233960.1…	0.00512871
Biological process	negative regulation of cell adhesion	cell adhesion	GO:0007162	6	0.000234782	2.73685	10	12	3156	10365	BnA03g0094150.1,BnC03g0597700.1,BnC06g0758850.1,BnC03g0597710.1,BnC06g0736070.1,BnA06g0245240.1,BnA07g0289220.1,BnUnng0968260.1,BnA06g0250880.1,BnC03g0539170.1,	0.00514574
Biological process	biological adhesion	cell adhesion	GO:0022610	2	0.000246008	2.14737	17	26	3156	10365	BnC06g0750370.1,BnA03g0094150.1,BnC04g0634960.1,BnA07g0288810.1,BnC08g0863170.1,BnC03g0597700.1,BnC06g0758850.1,BnC03g0597710.1,BnC06g0736070.1,BnA06g0245240.1,BnC03g0570950.1,BnA07g0289220.1,BnUnng0968260.1,BnC06g0771140.1,BnA07g0298580.1,BnA06g0250880.1,BnC03g0539170.1,	0.00529775
Biological process	cell adhesion	cell adhesion	GO:0007155	3	0.000246008	2.14737	17	26	3156	10365	BnC06g0750370.1,BnA03g0094150.1,BnC04g0634960.1,BnA07g0288810.1,BnC08g0863170.1,BnC03g0597700.1,BnC06g0758850.1,BnC03g0597710.1,BnC06g0736070.1,BnA06g0245240.1,BnC03g0570950.1,BnA07g0289220.1,BnUnng0968260.1,BnC06g0771140.1,BnA07g0298580.1,BnA06g0250880.1,BnC03g0539170.1,	0.00529775
Biological process	pseudouridine synthesis	RNA processing	GO:0001522	9	0.000246008	2.14737	17	26	3156	10365	BnA07g0291380.1,BnC08g0854100.1,BnA07g0291390.1,BnA07g0285790.1,BnA08g0329820.1,BnA06g0243550.1,BnA03g0128810.1,BnC07g0780230.1,BnA02g0065590.1,BnUnng0989590.1,BnUnng0989600.1,BnUnng0961410.1,BnA07g0291610.1,BnA09g0383340.1,BnC02g0501560.1,BnUnng0989580.1,BnC06g0761540.1,	0.00529775
Biological process	activation of protein kinase activity	regulation of signal transduction	GO:0032147	12	0.000282641	2.58046	11	14	3156	10365	BnA06g0258780.1,BnC06g0773860.1,BnUnng0997340.1,BnA02g0084320.1,BnC03g0615310.1,BnA07g0301340.1,BnC03g0538380.1,BnA07g0287330.1,BnC07g0808700.1,BnC05g0698180.1,BnA10g0420250.1,	0.00581612
Biological process	positive regulation of kinase activity	regulation of signal transduction	GO:0033674	10	0.000282641	2.58046	11	14	3156	10365	BnA06g0258780.1,BnC06g0773860.1,BnUnng0997340.1,BnA02g0084320.1,BnC03g0615310.1,BnA07g0301340.1,BnC03g0538380.1,BnA07g0287330.1,BnC07g0808700.1,BnC05g0698180.1,BnA10g0420250.1,	0.00581612
Biological process	positive regulation of protein kinase activity	regulation of signal transduction	GO:0045860	11	0.000282641	2.58046	11	14	3156	10365	BnA06g0258780.1,BnC06g0773860.1,BnUnng0997340.1,BnA02g0084320.1,BnC03g0615310.1,BnA07g0301340.1,BnC03g0538380.1,BnA07g0287330.1,BnC07g0808700.1,BnC05g0698180.1,BnA10g0420250.1,	0.00581612
Biological process	positive regulation of transferase activity	regulation of signal transduction	GO:0051347	6	0.000282641	2.58046	11	14	3156	10365	BnA06g0258780.1,BnC06g0773860.1,BnUnng0997340.1,BnA02g0084320.1,BnC03g0615310.1,BnA07g0301340.1,BnC03g0538380.1,BnA07g0287330.1,BnC07g0808700.1,BnC05g0698180.1,BnA10g0420250.1,	0.00581612
Biological process	apoptotic process	immune system and response to stress	GO:0006915	6	0.000404818	1.32657	103	255	3156	10365	BnC01g0461620.1,BnA09g0357740.1,BnC08g0867720.1,BnUnng0992560.1,BnA01g0031170.1,BnC02g0483450.1,BnA05g0188590.1,BnA03g0103700.1,BnC09g0923570.1,BnC07g0793460.1,BnA09g0376520.1,BnC03g0554840.1,BnA06g0266250.1,BnC06g0774020.1,BnC05g0716800.1,BnC01g0469150.1,BnA10g0409500.1,BnA01g0023850.1,BnA03g0153740.1,BnA03g0131680.1,BnA06g0266840.1,BnA10g0401990.1,BnC08g0857440.1,BnC03g0615900.1,BnC03g0549690.1…	0.00806153

## Sheet: Table S3-2
Table S3-2 GO inrichment result of ZY-8
Class	GO_Name	Categories	GO_ID	GO_Level	P_value	EnrichmentScore	HitsGenesCountsInSelectedSet	HitsGenesCountsInBackground	AllGenesCountsInSelectedSet	AllGenesCountsInBackground	GenesOfSelectedSetInGOterm	corrected p-value(BH method)
Molecular function	biotin-[methylcrotonoyl-CoA-carboxylase] ligase activity	energy metabolism-related process	GO:0004078	6	1.34481e-10	3.38962	20	21	1819	6474	BnA05g0190290.1,BnA06g0234190.1,BnA02g0055900.1,BnUnng0989860.1,BnC09g0910200.1,BnC09g0904680.1,BnUnng0980840.1,BnC04g0683190.1,BnA04g0184600.1,BnA10g0407480.1,BnA08g0330660.1,BnA05g0200750.1,BnA09g0382300.1,BnA03g0099030.1,BnC03g0545880.1,BnA08g0305170.1,BnC05g0698140.1,BnA09g0384900.1,BnC04g0624840.1,BnC05g0707710.1,	1.3986e-07
Molecular function	ligase activity, forming carbon-nitrogen bonds	energy metabolism-related process	GO:0016879	4	2.74786e-08	1.97298	51	92	1819	6474	BnC07g0814910.1,BnC03g0580670.1,BnA05g0190290.1,BnUnng1001640.1,BnA02g0060750.1,BnA06g0234190.1,BnC03g0550300.1,BnA03g0113680.1,BnA02g0055900.1,BnA05g0201020.1,BnC09g0925500.1,BnA03g0109070.1,BnUnng0989860.1,BnC06g0746360.1,BnC09g0910200.1,BnC03g0557980.1,BnC07g0814320.1,BnUnng1001660.1,BnC09g0904680.1,BnUnng0980840.1,BnC01g0434140.1,BnC04g0683190.1,BnC03g0550260.1,BnA02g0060730.1,BnA05g0195730.1…	1.42889e-05
Molecular function	biotin-protein ligase activity	energy metabolism-related process	GO:0018271	5	5.54908e-08	2.12483	40	67	1819	6474	BnC07g0814910.1,BnC03g0580670.1,BnA05g0190290.1,BnA02g0060750.1,BnA06g0234190.1,BnC03g0550300.1,BnA02g0055900.1,BnA05g0201020.1,BnA03g0109070.1,BnUnng0989860.1,BnC06g0746360.1,BnC09g0910200.1,BnC03g0557980.1,BnC07g0814320.1,BnC09g0904680.1,BnUnng0980840.1,BnC04g0683190.1,BnC03g0550260.1,BnA02g0060730.1,BnA05g0195730.1,BnA03g0129440.1,BnA07g0272170.1,BnA04g0184600.1,BnA10g0407480.1,BnA08g0330660.1…	1.92368e-05
Biological process	immune system process	immune system	GO:0002376	2	9.38831e-07	1.19297	466	1324	3058	10365	BnC05g0696070.1,BnA08g0306960.1,BnC04g0662670.1,BnA10g0415630.1,BnA09g0384870.1,BnC03g0587880.1,BnC01g0461620.1,BnC03g0539160.1,BnC04g0682440.1,BnC06g0766520.1,BnA03g0110320.1,BnC03g0578590.1,BnA03g0112000.1,BnC04g0666400.1,BnA09g0367490.1,BnC08g0884240.1,BnA06g0230480.1,BnA10g0421670.1,BnA01g0035490.1,BnC07g0795120.1,BnUnng0957090.1,BnUnng0950850.1,BnA03g0151790.1,BnA01g0031650.1,BnC05g0694640.1…	0.00169506
Molecular function	signaling receptor activity	regulation of signal transduction	GO:0038023	4	1.13562e-06	1.39856	145	369	1819	6474	BnC01g0439040.1,BnC07g0808860.1,BnA08g0306720.1,BnC06g0757590.1,BnA06g0233480.1,BnC05g0724050.1,BnC06g0774970.1,BnC03g0557250.1,BnC01g0447500.1,BnC05g0720100.1,BnC07g0832010.1,BnC08g0873890.1,BnA01g0021640.1,BnA08g0306730.1,BnC03g0549050.1,BnC08g0863400.1,BnC03g0541980.1,BnC05g0708870.1,BnA04g0162280.1,BnC05g0724040.1,BnC03g0532190.1,BnC01g0425450.1,BnA07g0283770.1,BnA05g0188970.1,BnC08g0882920.1…	0.000295261
Cellular component	chromatin	chromosomal region	GO:0000785	6	1.47902e-06	2.49436	23	37	632	2536	BnC04g0619620.1,BnA03g0120930.1,BnC03g0540750.1,BnA04g0174580.1,BnA03g0098620.1,BnA02g0055450.1,BnA01g0034940.1,BnA10g0414510.1,BnUnng0971440.1,BnA05g0186470.1,BnA02g0051460.1,BnA06g0265130.1,BnC02g0523290.1,BnC07g0828100.1,BnC03g0575910.1,BnA03g0095790.1,BnA05g0194310.1,BnA04g0179850.1,BnA03g0131030.1,BnUnng0948180.1,BnA10g0405450.1,BnA04g0166480.1,BnC02g0478800.1,	0.000599002
Molecular function	ligase activity	energy metabolism-related process	GO:0016874	3	6.56183e-06	1.71364	52	108	1819	6474	BnC07g0814910.1,BnC03g0580670.1,BnA05g0190290.1,BnUnng1001640.1,BnA02g0060750.1,BnA06g0234190.1,BnC03g0550300.1,BnA03g0113680.1,BnA02g0055900.1,BnA05g0201020.1,BnC09g0925500.1,BnA03g0109070.1,BnUnng0989860.1,BnC06g0746360.1,BnC09g0910200.1,BnC03g0557980.1,BnC07g0814320.1,BnUnng1001660.1,BnC09g0904680.1,BnUnng0980840.1,BnC01g0434140.1,BnC04g0683190.1,BnC03g0550260.1,BnA02g0060730.1,BnA05g0195730.1…	0.00136486
Cellular component	polycystin complex	energy metabolism-related process	GO:0002133	4	7.47569e-06	3.64787	10	11	632	2536	BnA02g0049500.1,BnC03g0538770.1,BnC03g0538760.1,BnA10g0420650.1,BnC02g0472280.1,BnA03g0093700.1,BnC02g0472260.1,BnA02g0049510.1,BnA03g0093710.1,BnC02g0472270.1,	0.00151383
Molecular function	signal transducer activity	regulation of signal transduction	GO:0004871	2	1.00639e-05	1.34475	150	397	1819	6474	BnC01g0439040.1,BnC07g0808860.1,BnA08g0306720.1,BnC06g0757590.1,BnA06g0233480.1,BnA03g0106320.1,BnC05g0724050.1,BnC06g0774970.1,BnC03g0557250.1,BnC01g0447500.1,BnC05g0720100.1,BnC07g0832010.1,BnC08g0873890.1,BnA01g0021640.1,BnA08g0306730.1,BnC03g0549050.1,BnC08g0863400.1,BnC03g0541980.1,BnC05g0708870.1,BnA04g0162280.1,BnC05g0724040.1,BnC03g0532190.1,BnC01g0425450.1,BnA07g0283770.1,BnA05g0188970.1…	0.00174441
Molecular function	lauroyltransferase activity	energy metabolism-related process	GO:0008913	6	1.07584e-05	3.5591	9	9	1819	6474	BnC09g0888950.1,BnA03g0137750.1,BnC03g0587960.1,BnA02g0079710.1,BnA05g0209760.1,BnA06g0260940.1,BnA06g0260950.1,BnUnng1015810.1,BnC02g0521860.1,	0.00159839
Biological process	tRNA modification	RNA processing	GO:0006400	11	2.48435e-05	1.5783	61	131	3058	10365	BnC09g0901650.1,BnA01g0026210.1,BnC03g0590550.1,BnA01g0038990.1,BnA05g0194880.1,BnA05g0189810.1,BnC02g0512530.1,BnA09g0336260.1,BnC05g0705370.1,BnC03g0532320.1,BnUnng0998330.1,BnC08g0876900.1,BnA03g0115630.1,BnC02g0487420.1,BnC03g0560510.1,BnC04g0627540.1,BnC07g0833800.1,BnA09g0359210.1,BnC02g0513150.1,BnA03g0113900.1,BnC03g0574710.1,BnC09g0903500.1,BnA10g0405760.1,BnUnng0989260.1,BnA09g0362090.1…	0.00747581
Cellular component	chromosome	chromosomal region	GO:0005694	6	2.68029e-05	1.35209	124	368	632	2536	BnC06g0775440.1,BnUnng0991590.1,BnC06g0766760.1,BnA09g0366300.1,BnA07g0277380.1,BnA10g0416460.1,BnA03g0128370.1,BnC03g0558340.1,BnC03g0573790.1,BnC07g0820340.1,BnA10g0397050.1,BnC04g0619620.1,BnA03g0120930.1,BnUnng0974820.1,BnC05g0690780.1,BnA03g0137410.1,BnA03g0120550.1,BnA06g0253240.1,BnC05g0693910.1,BnA04g0180160.1,BnC06g0740510.1,BnC03g0540750.1,BnA04g0179890.1,BnC02g0498250.1,BnA03g0115370.1…	0.0036184
Molecular function	transmembrane signaling receptor activity	regulation of signal transduction	GO:0004888	5	3.22322e-05	1.37246	118	306	1819	6474	BnC01g0439040.1,BnC07g0808860.1,BnA08g0306720.1,BnA06g0233480.1,BnC05g0724050.1,BnC01g0447500.1,BnC05g0720100.1,BnC07g0832010.1,BnC08g0873890.1,BnA01g0021640.1,BnA08g0306730.1,BnC03g0549050.1,BnC08g0863400.1,BnC03g0541980.1,BnC05g0708870.1,BnA04g0162280.1,BnC05g0724040.1,BnC03g0532190.1,BnC01g0425450.1,BnA07g0283770.1,BnA05g0188970.1,BnUnng0972440.1,BnC06g0774370.1,BnC01g0439050.1,BnA09g0344830.1…	0.00419019
Cellular component	intracellular organelle	intracellular organelle part	GO:0043229	4	3.95215e-05	1.14411	345	1210	632	2536	BnC06g0775440.1,BnC03g0585840.1,BnUnng0991590.1,BnC06g0766760.1,BnC03g0548210.1,BnA09g0382090.1,BnA09g0366300.1,BnA07g0277380.1,BnA01g0027050.1,BnC09g0929590.1,BnA10g0416460.1,BnA03g0128370.1,BnA04g0164950.1,BnA10g0401910.1,BnC03g0558340.1,BnC03g0573790.1,BnC07g0820340.1,BnA06g0254820.1,BnA10g0397050.1,BnA01g0038010.1,BnC04g0674730.1,BnA03g0091490.1,BnC04g0619620.1,BnA02g0059010.1,BnA01g0038620.1…	0.00400155
Cellular component	intracellular organelle part	intracellular organelle part	GO:0044446	4	4.7202e-05	1.16166	306	1057	632	2536	BnC06g0775440.1,BnC03g0585840.1,BnUnng0991590.1,BnC06g0766760.1,BnC03g0548210.1,BnA09g0382090.1,BnA09g0366300.1,BnA07g0277380.1,BnA01g0027050.1,BnC09g0929590.1,BnA10g0416460.1,BnA03g0128370.1,BnA04g0164950.1,BnA10g0401910.1,BnC03g0558340.1,BnC03g0573790.1,BnC07g0820340.1,BnA10g0397050.1,BnC04g0674730.1,BnA03g0091490.1,BnC04g0619620.1,BnA02g0059010.1,BnA01g0038620.1,BnC01g0449780.1,BnA09g0379310.1…	0.00382336
Molecular function	molecular transducer activity	regulation of signal transduction	GO:0060089	2	4.74741e-05	1.31358	148	401	1819	6474	BnC01g0439040.1,BnC07g0808860.1,BnA08g0306720.1,BnC06g0757590.1,BnA06g0233480.1,BnC05g0724050.1,BnC06g0774970.1,BnC03g0557250.1,BnC01g0447500.1,BnC05g0720100.1,BnC07g0832010.1,BnC08g0873890.1,BnA01g0021640.1,BnA08g0306730.1,BnC03g0549050.1,BnC08g0863400.1,BnC03g0541980.1,BnC05g0708870.1,BnA04g0162280.1,BnC05g0724040.1,BnC03g0532190.1,BnC01g0425450.1,BnA07g0283770.1,BnA05g0188970.1,BnC08g0882920.1…	0.00493731
Molecular function	receptor activity	regulation of signal transduction	GO:0004872	3	4.74741e-05	1.31358	148	401	1819	6474	BnC01g0439040.1,BnC07g0808860.1,BnA08g0306720.1,BnC06g0757590.1,BnA06g0233480.1,BnC05g0724050.1,BnC06g0774970.1,BnC03g0557250.1,BnC01g0447500.1,BnC05g0720100.1,BnC07g0832010.1,BnC08g0873890.1,BnA01g0021640.1,BnA08g0306730.1,BnC03g0549050.1,BnC08g0863400.1,BnC03g0541980.1,BnC05g0708870.1,BnA04g0162280.1,BnC05g0724040.1,BnC03g0532190.1,BnC01g0425450.1,BnA07g0283770.1,BnA05g0188970.1,BnC08g0882920.1…	0.00493731
Molecular function	carboxylic ester hydrolase activity	energy metabolism-related process	GO:0052689	5	4.75574e-05	2.62249	14	19	1819	6474	BnA08g0319850.1,BnUnng0978180.1,BnC07g0783920.1,BnA08g0320750.1,BnA02g0047120.1,BnA10g0423200.1,BnC01g0427770.1,BnC08g0848890.1,BnA03g0137860.1,BnUnng0992860.1,BnUnng0948850.1,BnA01g0002890.1,BnUnng1005890.1,BnUnng0971750.1,	0.00412164
Molecular function	hydrolase activity, acting on glycosyl bonds	energy metabolism-related process	GO:0016798	4	5.0574e-05	1.63261	50	109	1819	6474	BnA08g0328280.1,BnA10g0421550.1,BnC07g0777260.1,BnA01g0004410.1,BnC08g0882180.1,BnC08g0863890.1,BnC05g0725120.1,BnA01g0041190.1,BnC04g0668340.1,BnC08g0884710.1,BnC01g0429790.1,BnC03g0555320.1,BnA09g0346250.1,BnC06g0760780.1,BnA07g0282920.1,BnUnng0999860.1,BnC08g0851310.1,BnUnng1008900.1,BnA09g0389650.1,BnA01g0005190.1,BnA05g0217080.1,BnUnng0972770.1,BnA03g0143610.1,BnA02g0050750.1,BnA06g0253450.1…	0.00404592
Cellular component	chromosomal region	chromosomal region	GO:0098687	6	5.35072e-05	1.84365	34	74	632	2536	BnC06g0775440.1,BnA10g0416460.1,BnA03g0128370.1,BnA03g0137410.1,BnA04g0180160.1,BnC06g0740510.1,BnC03g0540750.1,BnC02g0498250.1,BnC04g0676650.1,BnA02g0070960.1,BnUnng0960880.1,BnA10g0414510.1,BnA09g0374880.1,BnA03g0110390.1,BnA02g0051460.1,BnUnng0949710.1,BnC09g0931610.1,BnA03g0134960.1,BnA09g0358640.1,BnUnng1015180.1,BnC08g0871170.1,BnA06g0258730.1,BnC07g0828100.1,BnC02g0525850.1,BnA03g0095790.1…	0.00361174
Cellular component	nuclear part	chromosomal region	GO:0044428	5	6.28842e-05	1.34929	115	342	632	2536	BnC06g0775440.1,BnUnng0991590.1,BnC06g0766760.1,BnA09g0366300.1,BnA07g0277380.1,BnA10g0416460.1,BnA03g0128370.1,BnC03g0558340.1,BnC03g0573790.1,BnC07g0820340.1,BnA10g0397050.1,BnA03g0091490.1,BnA05g0222500.1,BnUnng0974820.1,BnA10g0409690.1,BnA03g0137410.1,BnA03g0120550.1,BnA06g0253240.1,BnA05g0205620.1,BnC05g0693910.1,BnC06g0740510.1,BnA05g0218970.1,BnC08g0868050.1,BnC03g0540750.1,BnA04g0179890.1…	0.0036383
Cellular component	nucleus	chromosomal region	GO:0005634	6	6.81127e-05	1.31432	132	403	632	2536	BnC06g0775440.1,BnUnng0991590.1,BnC06g0766760.1,BnA09g0366300.1,BnA07g0277380.1,BnA10g0416460.1,BnA03g0128370.1,BnC03g0558340.1,BnC03g0573790.1,BnC07g0820340.1,BnA10g0397050.1,BnA03g0091490.1,BnA05g0222500.1,BnC09g0930820.1,BnUnng0974820.1,BnA10g0409690.1,BnA03g0137410.1,BnA03g0120550.1,BnA06g0253240.1,BnA05g0205620.1,BnC05g0693910.1,BnC06g0740510.1,BnA06g0227090.1,BnA05g0218970.1,BnC08g0868050.1…	0.0034482
Cellular component	cytoplasmic chromatin	chromosomal region	GO:0000789	7	7.5328e-05	2.7455	13	19	632	2536	BnC04g0619620.1,BnA03g0120930.1,BnA01g0034940.1,BnUnng0971440.1,BnA05g0186470.1,BnA06g0265130.1,BnC02g0523290.1,BnA05g0194310.1,BnA04g0179850.1,BnA03g0131030.1,BnUnng0948180.1,BnA10g0405450.1,BnA04g0166480.1,	0.00338976
Cellular component	chromosomal part	chromosomal region	GO:0044427	5	0.0001105	1.32997	117	353	632	2536	BnC06g0775440.1,BnUnng0991590.1,BnC06g0766760.1,BnA09g0366300.1,BnA07g0277380.1,BnA10g0416460.1,BnA03g0128370.1,BnC03g0558340.1,BnC03g0573790.1,BnC07g0820340.1,BnC04g0619620.1,BnA03g0120930.1,BnUnng0974820.1,BnC05g0690780.1,BnA03g0137410.1,BnA03g0120550.1,BnA06g0253240.1,BnC05g0693910.1,BnA04g0180160.1,BnC06g0740510.1,BnC03g0540750.1,BnA04g0179890.1,BnC02g0498250.1,BnA03g0115370.1,BnUnng0971730.1…	0.00447526
Molecular function	hydrolase activity, hydrolyzing O-glycosyl compounds	energy metabolism-related process	GO:0004553	5	0.000114811	1.75449	35	71	1819	6474	BnA01g0004410.1,BnC08g0882180.1,BnC08g0863890.1,BnC05g0725120.1,BnA01g0041190.1,BnC04g0668340.1,BnC08g0884710.1,BnC03g0555320.1,BnA09g0346250.1,BnC06g0760780.1,BnA07g0282920.1,BnC08g0851310.1,BnUnng1008900.1,BnA09g0389650.1,BnA05g0217080.1,BnA03g0143610.1,BnA02g0050750.1,BnA06g0253450.1,BnC03g0539970.1,BnC09g0893210.1,BnA05g0194280.1,BnA09g0386770.1,BnA03g0126170.1,BnA10g0415620.1,BnA03g0106860.1…	0.00852882
Cellular component	chromosome, telomeric region	chromosomal region	GO:0000781	7	0.000118358	3.28308	9	11	632	2536	BnA10g0416460.1,BnA03g0137410.1,BnC06g0740510.1,BnC02g0498250.1,BnA02g0070960.1,BnUnng0949710.1,BnC09g0931610.1,BnA06g0225470.1,BnC09g0931590.1,	0.00435773
Cellular component	nuclear chromosome, telomeric region	chromosomal region	GO:0000784	8	0.000118358	3.28308	9	11	632	2536	BnA10g0416460.1,BnA03g0137410.1,BnC06g0740510.1,BnC02g0498250.1,BnA02g0070960.1,BnUnng0949710.1,BnC09g0931610.1,BnA06g0225470.1,BnC09g0931590.1,	0.00435773
Cellular component	nuclear lumen	chromosomal region	GO:0031981	6	0.000211725	1.3512	99	294	632	2536	BnC06g0775440.1,BnUnng0991590.1,BnC06g0766760.1,BnA09g0366300.1,BnA07g0277380.1,BnA10g0416460.1,BnA03g0128370.1,BnC03g0558340.1,BnC03g0573790.1,BnC07g0820340.1,BnA10g0397050.1,BnA05g0222500.1,BnUnng0974820.1,BnA03g0137410.1,BnA03g0120550.1,BnA06g0253240.1,BnA05g0205620.1,BnC05g0693910.1,BnC06g0740510.1,BnC08g0868050.1,BnC03g0540750.1,BnA04g0179890.1,BnC02g0498250.1,BnA03g0115370.1,BnUnng0971730.1…	0.00659604
Cellular component	intracellular	intracellular organelle part	GO:0005622	3	0.000268802	1.09795	417	1524	632	2536	BnC06g0775440.1,BnA02g0055300.1,BnC03g0585840.1,BnC03g0598480.1,BnUnng0991590.1,BnC06g0766760.1,BnC03g0548210.1,BnA09g0382090.1,BnA09g0366300.1,BnA07g0277380.1,BnA09g0366050.1,BnA01g0027050.1,BnC09g0929590.1,BnA10g0416460.1,BnA03g0128370.1,BnA04g0164950.1,BnA10g0401910.1,BnC03g0558340.1,BnC03g0573790.1,BnC07g0820340.1,BnA06g0254820.1,BnA10g0397050.1,BnA01g0038010.1,BnC04g0674730.1,BnA03g0091490.1…	0.00777606
Cellular component	intracellular part	intracellular organelle part	GO:0044424	3	0.000268802	1.09795	417	1524	632	2536	BnC06g0775440.1,BnA02g0055300.1,BnC03g0585840.1,BnC03g0598480.1,BnUnng0991590.1,BnC06g0766760.1,BnC03g0548210.1,BnA09g0382090.1,BnA09g0366300.1,BnA07g0277380.1,BnA09g0366050.1,BnA01g0027050.1,BnC09g0929590.1,BnA10g0416460.1,BnA03g0128370.1,BnA04g0164950.1,BnA10g0401910.1,BnC03g0558340.1,BnC03g0573790.1,BnC07g0820340.1,BnA06g0254820.1,BnA10g0397050.1,BnA01g0038010.1,BnC04g0674730.1,BnA03g0091490.1…	0.00777606
Cellular component	intracellular non-membrane-bounded organelle	intracellular organelle part	GO:0043232	5	0.000285137	1.23581	166	539	632	2536	BnC06g0775440.1,BnUnng0991590.1,BnC06g0766760.1,BnC03g0548210.1,BnA09g0366300.1,BnA07g0277380.1,BnA10g0416460.1,BnA03g0128370.1,BnC03g0558340.1,BnC03g0573790.1,BnC07g0820340.1,BnA10g0397050.1,BnC04g0619620.1,BnA02g0059010.1,BnA03g0120930.1,BnUnng0974820.1,BnC05g0690780.1,BnA03g0137410.1,BnA07g0269900.1,BnA03g0120550.1,BnA06g0253240.1,BnC05g0693910.1,BnA04g0180160.1,BnC06g0740510.1,BnC03g0540750.1…	0.00721754

## Sheet: Table S3-3
Table S3-3 KEGG result of ZY-4
Term Name	GeneHitsInSelectedSet	AllGenesInSelectedSet	GeneHitsInBackground	AllGenesInBackground	p-value	enrichFactor	GeneListInSelectedSets	corrected p-value(BH method)
03011 Ribosome	699	8763	1268	30294	0	1.90573	[BnUnng0935540.1, BnA07g0289470.1, BnC03g0583180.1, BnA02g0074590.1, BnUnng1012990.1, BnC02g0480980.1, BnC03g0559460.1, BnC04g0640970.1, BnA03g0097500.1, BnA01g0036980.1, BnC04g0662320.1, BnA01g0027620.1, BnA07g0277940.1, BnA06g0256520.1, BnA03g0102350.1, BnC04g0652970.1, BnC08g0870840.1, BnC04g0650330.1, BnA08g0306960.1, BnA06g0227300.1, BnC03g0559110.1, BnA01g0008910.1, BnC04g0662670.1, BnUnng0…	0
B 09122 Translation	1062	8763	2565	30294	0	1.43133	[BnC03g0616030.1, BnUnng0935540.1, BnC03g0583180.1, BnA06g0234360.1, BnUnng1012990.1, BnC08g0873470.1, BnA06g0227410.1, BnA08g0321900.1, BnA07g0277940.1, BnA06g0256520.1, BnC04g0652970.1, BnA07g0297000.1, BnA08g0306960.1, BnC03g0559110.1, BnA01g0008910.1, BnC04g0662670.1, BnC03g0587070.1, BnC01g0447480.1, BnA08g0330330.1, BnUnng0984520.1, BnA04g0180030.1, BnA03g0113430.1, BnA02g0063980.1, BnA10g0…	0
00194 Photosynthesis proteins	174	8763	275	30294	0	2.18736	[BnA05g0201670.1, BnC07g0789560.1, BnA03g0109390.1, BnA08g0328800.1, BnA08g0330360.1, BnC03g0570330.1, BnA02g0090130.1, BnA09g0355470.1, BnA02g0065690.1, BnC02g0485760.1, BnA06g0240050.1, BnA02g0088420.1, BnA09g0349580.1, BnC05g0711950.1, BnC06g0745270.1, BnUnng0944290.1, BnA07g0281310.1, BnA06g0229940.1, BnA03g0118530.1, BnUnng0959960.1, BnC03g0572480.1, BnC08g0844560.1, BnA08g0305370.1, BnA04g0…	0
03010 Ribosome	667	8763	1202	30294	1.11022e-16	1.91834	[BnUnng0935540.1, BnA07g0289470.1, BnC03g0583180.1, BnA02g0074590.1, BnUnng1012990.1, BnC02g0480980.1, BnC03g0559460.1, BnC04g0640970.1, BnA01g0036980.1, BnC04g0662320.1, BnA01g0027620.1, BnA07g0277940.1, BnA06g0256520.1, BnA03g0102350.1, BnC04g0652970.1, BnC08g0870840.1, BnC04g0650330.1, BnA08g0306960.1, BnC03g0559110.1, BnA01g0008910.1, BnC04g0662670.1, BnUnng0951630.1, BnC03g0587070.1, BnC01g0…	6.27276e-15
00196 Photosynthesis - antenna proteins	63	8763	71	30294	1.11022e-16	3.06751	[BnC07g0789560.1, BnA08g0324480.1, BnA03g0109390.1, BnA08g0328800.1, BnA08g0330360.1, BnC03g0570330.1, BnA02g0079710.1, BnA09g0355470.1, BnC02g0485760.1, BnA09g0384480.1, BnA01g0029350.1, BnUnng1009480.1, BnA10g0400730.1, BnC03g0602540.1, BnA09g0349580.1, BnC04g0633830.1, BnA07g0274400.1, BnA03g0118530.1, BnUnng0959960.1, BnUnng0995730.1, BnC09g0901710.1, BnA05g0209760.1, BnA04g0159370.1, BnA02g0…	6.27276e-15
00195 Photosynthesis	110	8763	201	30294	1.60982e-14	1.89191	[BnA05g0201670.1, BnA02g0090130.1, BnA02g0065690.1, BnA06g0240050.1, BnA02g0088420.1, BnC05g0711950.1, BnC06g0745270.1, BnUnng0944290.1, BnA07g0281310.1, BnA06g0229940.1, BnC03g0572480.1, BnC08g0844560.1, BnA08g0305370.1, BnUnng0992350.1, BnA08g0334770.1, BnC01g0448810.1, BnA01g0027040.1, BnC09g0894480.1, BnA10g0421810.1, BnC08g0885710.1, BnC08g0880780.1, BnA07g0281750.1, BnC05g0694640.1, BnC05g0…	6.06367e-13
B 09102 Energy metabolism	499	8763	1308	30294	1.38001e-13	1.31885	[BnC07g0789560.1, BnUnng0963270.1, BnC02g0473800.1, BnA02g0065690.1, BnC06g0772690.1, BnA08g0320050.1, BnA09g0352780.1, BnA06g0240050.1, BnA02g0088420.1, BnC04g0682760.1, BnA03g0095780.1, BnC05g0722970.1, BnA01g0030790.1, BnA02g0048930.1, BnA06g0229940.1, BnC09g0917580.1, BnA02g0049500.1, BnA03g0138450.1, BnA07g0269960.1, BnA04g0171250.1, BnC07g0826850.1, BnA05g0196220.1, BnA04g0183590.1, BnUnng1…	4.45545e-12
A09120 Genetic Information Processing	1891	8763	5795	30294	3.93408e-12	1.12809	[BnC03g0616030.1, BnUnng0935540.1, BnA01g0018140.1, BnC02g0501950.1, BnC05g0696070.1, BnC03g0583180.1, BnC07g0785550.1, BnUnng1012990.1, BnUnng1015740.1, BnC04g0626140.1, BnA01g0006840.1, BnC08g0873470.1, BnA08g0321900.1, BnA09g0389220.1, BnC01g0437440.1, BnA06g0256520.1, BnC04g0652970.1, BnA07g0297000.1, BnA08g0306960.1, BnA03g0154990.1, BnC04g0662670.1, BnC03g0587070.1, BnA08g0330330.1, BnUnng0…	1.11138e-10
03009 Ribosome biogenesis	375	8763	975	30294	4.90458e-11	1.32963	[BnC03g0565730.1, BnA08g0304080.1, BnC04g0645030.1, BnC03g0616030.1, BnC03g0575720.1, BnA09g0378140.1, BnA03g0092050.1, BnC03g0565380.1, BnA04g0162170.1, BnA08g0317400.1, BnA04g0169510.1, BnA08g0321900.1, BnA01g0026300.1, BnA08g0310870.1, BnC02g0476140.1, BnC06g0762240.1, BnC08g0872670.1, BnA05g0221390.1, BnA01g0038930.1, BnA10g0410590.1, BnA08g0312760.1, BnA01g0043590.1, BnUnng0993710.1, BnC04g0…	1.23159e-09
00710 Carbon fixation in photosynthetic organisms	114	8763	254	30294	4.40388e-08	1.55158	[BnUnng0980650.1, BnA09g0353960.1, BnC09g0891600.1, BnUnng0963270.1, BnC02g0473800.1, BnA01g0039300.1, BnC08g0862190.1, BnC06g0756320.1, BnUnng0937050.1, BnA10g0408590.1, BnC02g0489190.1, BnC02g0520460.1, BnA03g0121500.1, BnA02g0049750.1, BnA05g0215410.1, BnC04g0661430.1, BnA04g0171250.1, BnA09g0337010.1, BnA10g0396170.1, BnC06g0774930.1, BnA08g0312730.1, BnUnng1008090.1, BnA06g0268260.1, BnA06g0…	9.95277e-07
00591 Linoleic acid metabolism	29	8763	42	30294	8.4978e-08	2.387	[BnA03g0091650.1, BnUnng0989590.1, BnC09g0934550.1, BnC08g0862730.1, BnA05g0203430.1, BnC04g0626060.1, BnA07g0291380.1, BnC02g0501560.1, BnC01g0455450.1, BnC08g0854100.1, BnC03g0534360.1, BnA07g0285790.1, BnUnng1012280.1, BnA08g0329820.1, BnA06g0243550.1, BnA10g0422410.1, BnC06g0761540.1, BnUnng0974260.1, BnUnng0961410.1, BnUnng0989580.1, BnA03g0128810.1, BnUnng0977470.1, BnA09g0383340.1, BnC07g0…	1.74591e-06
03029 Mitochondrial biogenesis	444	8763	1263	30294	5.58679e-07	1.2153	[BnA09g0346280.1, BnC03g0583180.1, BnA09g0335320.1, BnA05g0220710.1, BnA01g0042910.1, BnA01g0001220.1, BnC02g0493080.1, BnC06g0771890.1, BnC07g0812790.1, BnA03g0128980.1, BnA09g0391940.1, BnC09g0891340.1, BnA04g0168540.1, BnA02g0066730.1, BnA05g0218330.1, BnC05g0702070.1, BnA02g0081780.1, BnA06g0246710.1, BnC03g0611330.1, BnA05g0204150.1, BnUnng0999020.1, BnC07g0814150.1, BnC05g0727100.1, BnA03g0…	1.05218e-05
03016 Transfer RNA biogenesis	215	8763	574	30294	5.37713e-06	1.29488	[BnC04g0638310.1, BnA09g0338470.1, BnC03g0557110.1, BnC05g0709230.1, BnC03g0577610.1, BnA02g0064430.1, BnA06g0227410.1, BnA09g0372180.1, BnA08g0326820.1, BnC09g0906500.1, BnC08g0866520.1, BnA03g0095320.1, BnC09g0927340.1, BnA07g0300070.1, BnC08g0865430.1, BnC09g0924070.1, BnA07g0300010.1, BnC09g0891340.1, BnA10g0404840.1, BnC08g0870780.1, BnA03g0153790.1, BnA07g0299290.1, BnC09g0890830.1, BnC09g0…	9.34794e-05
03110 Chaperones and folding catalysts	306	8763	855	30294	6.26838e-06	1.23725	[BnUnng1000590.1, BnC05g0689870.1, BnC04g0645030.1, BnA08g0305170.1, BnC05g0692350.1, BnA08g0326010.1, BnC03g0537650.1, BnC03g0537130.1, BnA01g0001220.1, BnC01g0437440.1, BnA07g0285690.1, BnC09g0929980.1, BnC04g0627170.1, BnC06g0760350.1, BnA09g0378320.1, BnUnng1010530.1, BnA03g0099150.1, BnC03g0558480.1, BnA05g0222310.1, BnC03g0552410.1, BnA03g0130200.1, BnA02g0081780.1, BnC06g0744550.1, BnA04g0…	0.00010119
00250 Alanine, aspartate and glutamate metabolism	86	8763	198	30294	9.19526e-06	1.50154	[BnC09g0897540.1, BnUnng0980650.1, BnC09g0889960.1, BnA03g0093100.1, BnA06g0250880.1, BnA07g0295020.1, BnC03g0552340.1, BnA10g0419540.1, BnC05g0701860.1, BnA03g0154330.1, BnA08g0323060.1, BnA07g0302970.1, BnA10g0408590.1, BnA04g0158950.1, BnC07g0836170.1, BnA03g0144500.1, BnC06g0762200.1, BnA01g0016240.1, BnC06g0774870.1, BnA09g0383450.1, BnC03g0539170.1, BnA02g0048930.1, BnC02g0492430.1, BnC03g0…	0.000138542
99977 Transport	18	8763	26	30294	2.43161e-05	2.39333	[BnC04g0677560.1, BnA05g0193020.1, BnA03g0145930.1, BnA07g0302220.1, BnC06g0776220.1, BnC06g0754630.1, BnA04g0167510.1, BnC06g0774590.1, BnC03g0534120.1, BnC05g0698810.1, BnA08g0330420.1, BnC08g0853380.1, BnUnng0985160.1, BnA06g0234620.1, BnA04g0181240.1, BnC04g0627160.1, BnA03g0091430.1, BnC02g0479720.1]	0.000343465
04147 Exosome] signaling and cellular processes	656	8763	2003	30294	6.14569e-05	1.13221	[BnUnng0949020.1, BnC09g0930920.1, BnA10g0406380.1, BnC04g0619420.1, BnA08g0326010.1, BnA01g0006840.1, BnA04g0178350.1, BnC08g0865140.1, BnC06g0772690.1, BnA06g0235970.1, BnA06g0227410.1, BnA02g0086240.1, BnC05g0690000.1, BnA01g0001220.1, BnC09g0895460.1, BnC07g0810380.1, BnC03g0569160.1, BnA07g0297000.1, BnC08g0870840.1, BnA02g0048930.1, BnA10g0421550.1, BnA05g0190260.1, BnUnng0985550.1, BnA08g0…	0.000817016
00901 Indole alkaloid biosynthesis	21	8763	34	30294	6.88154e-05	2.13523	[BnA07g0275160.1, BnC08g0876820.1, BnUnng0944860.1, BnC09g0899250.1, BnC07g0787880.1, BnA07g0275150.1, BnA07g0275140.1, BnA09g0356240.1, BnA07g0275110.1, BnC05g0714600.1, BnUnng1017960.1, BnC05g0690730.1, BnC07g0777270.1, BnC05g0714560.1, BnUnng0944840.1, BnA01g0009760.1, BnA08g0325020.1, BnA08g0325010.1, BnC03g0601480.1, BnA07g0269070.1, BnA07g0269060.1]	0.000864016
B 09105 Amino acid metabolism	512	8763	1540	30294	8.36068e-05	1.14935	[BnUnng0963270.1, BnA06g0246240.1, BnC06g0775440.1, BnA04g0172160.1, BnA04g0158950.1, BnC05g0690000.1, BnC04g0682760.1, BnA01g0042440.1, BnA03g0122670.1, BnA10g0409600.1, BnC01g0449780.1, BnC06g0774870.1, BnA08g0304320.1, BnA02g0048930.1, BnC09g0917580.1, BnC02g0523290.1, BnC03g0603820.1, BnA02g0084990.1, BnA04g0162120.1, BnA08g0332970.1, BnC03g0597710.1, BnA01g0004430.1, BnA01g0016080.1, BnC04g0…	0.000994481
B 09104 Nucleotide metabolism	219	8763	620	30294	0.000286285	1.22111	[BnA04g0180960.1, BnC09g0897350.1, BnC08g0864340.1, BnUnng0989730.1, BnA04g0158950.1, BnC06g0771140.1, BnA10g0420580.1, BnC03g0560920.1, BnA09g0374880.1, BnC05g0700870.1, BnA03g0155790.1, BnA04g0180490.1, BnA08g0325730.1, BnA01g0030790.1, BnA01g0031650.1, BnA03g0145690.1, BnC02g0475450.1, BnA06g0263470.1, BnA10g0404960.1, BnC07g0810380.1, BnC06g0767750.1, BnA03g0138450.1, BnA03g0121640.1, BnA08g0…	0.00308097
00330 Arginine and proline metabolism	79	8763	198	30294	0.000580627	1.37932	[BnC03g0583470.1, BnC08g0856140.1, BnC03g0540900.1, BnUnng1012910.1, BnA03g0150800.1, BnA06g0266350.1, BnA03g0154330.1, BnC04g0628940.1, BnUnng0997340.1, BnA10g0408590.1, BnC09g0889120.1, BnC07g0836170.1, BnC02g0475410.1, BnA03g0122670.1, BnA05g0192260.1, BnC04g0651340.1, BnA03g0096450.1, BnA08g0304320.1, BnC02g0523000.1, BnA05g0222380.1, BnC03g0601140.1, BnA10g0420250.1, BnUnng1017560.1, BnUnng0…	0.00596462

## Sheet: Table S3-4
Table S3-4 KEGG result of ZY-8
Term Name	GeneHitsInSelectedSet	AllGenesInSelectedSet	GeneHitsInBackground	AllGenesInBackground	p-value	enrichFactor	GeneListInSelectedSets	corrected p-value(BH method)
03011 Ribosome	562	8441	1268	30294	0	1.59067	[BnA07g0289470.1, BnC03g0583180.1, BnUnng1012990.1, BnC02g0480980.1, BnC03g0559460.1, BnA01g0036980.1, BnC04g0662320.1, BnA01g0027620.1, BnC04g0652970.1, BnA08g0306960.1, BnC03g0559110.1, BnA01g0008910.1, BnC04g0662670.1, BnUnng0951630.1, BnC04g0621800.1, BnC01g0457070.1, BnC01g0447480.1, BnC09g0913110.1, BnUnng0984520.1, BnA04g0180030.1, BnC08g0885240.1, BnA01g0035490.1, BnA10g0415630.1, BnC03g0…	0
00196 Photosynthesis - antenna proteins	54	8441	71	30294	2.22045e-16	2.72959	[BnC07g0789560.1, BnA08g0324480.1, BnA03g0109390.1, BnA08g0330360.1, BnC03g0570330.1, BnA02g0079710.1, BnC02g0485760.1, BnA09g0384480.1, BnA01g0029350.1, BnUnng1009480.1, BnA10g0400730.1, BnA09g0349580.1, BnC04g0633830.1, BnA07g0274400.1, BnA03g0118530.1, BnUnng0959960.1, BnUnng0995730.1, BnC09g0901710.1, BnA05g0209760.1, BnA04g0159370.1, BnA05g0196220.1, BnA06g0260950.1, BnC06g0748320.1, BnC08g0…	2.52021e-14
03009 Ribosome biogenesis	403	8441	975	30294	5.55112e-16	1.48342	[BnA01g0028070.1, BnC03g0616030.1, BnA09g0378140.1, BnC03g0565380.1, BnA08g0321900.1, BnC09g0925100.1, BnC08g0872670.1, BnA05g0221390.1, BnA01g0038930.1, BnA10g0410590.1, BnA08g0312760.1, BnA01g0043590.1, BnC04g0661980.1, BnA07g0270030.1, BnC02g0471150.1, BnC08g0869620.1, BnA05g0194040.1, BnUnng0981310.1, BnC08g0881570.1, BnC02g0484640.1, BnA03g0149870.1, BnA10g0412880.1, BnA03g0141970.1, BnA03g0…	4.20034e-14
B 09122 Translation	939	8441	2565	30294	6.66134e-16	1.31384	[BnC03g0616030.1, BnC03g0583180.1, BnUnng1012990.1, BnA10g0408790.1, BnA08g0321900.1, BnC04g0652970.1, BnA08g0306960.1, BnA01g0044160.1, BnA07g0270030.1, BnC03g0559110.1, BnA01g0008910.1, BnA02g0090100.1, BnC04g0662670.1, BnA03g0090630.1, BnC04g0621800.1, BnC01g0447480.1, BnUnng0981310.1, BnUnng0984520.1, BnA04g0180030.1, BnA03g0113430.1, BnA10g0415630.1, BnC04g0679130.1, BnC03g0587880.1, BnC03g0…	3.78031e-14
03010 Ribosome	538	8441	1202	30294	7.77156e-16	1.60635	[BnA07g0289470.1, BnC03g0583180.1, BnUnng1012990.1, BnC02g0480980.1, BnC03g0559460.1, BnA01g0036980.1, BnC04g0662320.1, BnA01g0027620.1, BnC04g0652970.1, BnA08g0306960.1, BnC03g0559110.1, BnA01g0008910.1, BnC04g0662670.1, BnUnng0951630.1, BnC04g0621800.1, BnC01g0457070.1, BnC01g0447480.1, BnC09g0913110.1, BnUnng0984520.1, BnA04g0180030.1, BnA01g0035490.1, BnA10g0415630.1, BnC03g0581460.1, BnA04g0…	3.52829e-14
03016 Transfer RNA biogenesis	234	8441	574	30294	1.27871e-11	1.46308	[BnC07g0809670.1, BnA02g0058220.1, BnC03g0557110.1, BnA03g0132900.1, BnC05g0709230.1, BnC03g0577610.1, BnA02g0064430.1, BnA09g0372180.1, BnA10g0401980.1, BnA10g0411220.1, BnA08g0326820.1, BnC08g0866520.1, BnA03g0095320.1, BnC09g0927340.1, BnA07g0300070.1, BnC02g0487560.1, BnC08g0865430.1, BnA01g0044160.1, BnUnng0977970.1, BnA10g0404840.1, BnC08g0870780.1, BnA07g0299290.1, BnC09g0890830.1, BnC09g0…	4.83779e-10
00194 Photosynthesis proteins	127	8441	275	30294	6.39763e-11	1.65742	[BnA05g0201670.1, BnC07g0789560.1, BnA03g0109390.1, BnA08g0330360.1, BnC03g0570330.1, BnA02g0090130.1, BnC02g0485760.1, BnA02g0088420.1, BnA09g0349580.1, BnUnng0944290.1, BnA06g0229940.1, BnA03g0118530.1, BnUnng0959960.1, BnA08g0305370.1, BnA04g0159370.1, BnUnng0992350.1, BnA05g0196220.1, BnC08g0847660.1, BnA06g0235020.1, BnA09g0349380.1, BnA09g0353910.1, BnA01g0027040.1, BnA09g0342360.1, BnA10g0…	2.07466e-09
B 09102 Energy metabolism	463	8441	1308	30294	7.45944e-10	1.27039	[BnC07g0789560.1, BnUnng0963270.1, BnC02g0473800.1, BnA09g0352780.1, BnA02g0088420.1, BnC04g0682760.1, BnA03g0095780.1, BnA01g0030790.1, BnA06g0235510.1, BnA02g0048930.1, BnA06g0229940.1, BnC09g0917580.1, BnA02g0049500.1, BnA03g0138450.1, BnUnng0999030.1, BnA04g0171250.1, BnA05g0196220.1, BnA09g0381550.1, BnA09g0349380.1, BnA02g0072650.1, BnA01g0027040.1, BnA01g0006380.1, BnA04g0184630.1, BnC08g0…	2.11662e-08
B 09105 Amino acid metabolism	533	8441	1540	30294	1.68273e-09	1.24214	[BnUnng0963270.1, BnA06g0246240.1, BnC06g0775440.1, BnA04g0172160.1, BnA04g0158950.1, BnC08g0876680.1, BnC07g0827300.1, BnC04g0682760.1, BnC01g0425330.1, BnA05g0194150.1, BnA01g0042440.1, BnA03g0122670.1, BnC08g0882140.1, BnA10g0409600.1, BnA06g0235510.1, BnC01g0449780.1, BnC06g0774870.1, BnA02g0048930.1, BnC09g0917580.1, BnC02g0523290.1, BnC03g0603820.1, BnA06g0256060.1, BnA04g0162120.1, BnC03g0…	4.24423e-08
A09100 Metabolism	2550	8441	8430	30294	5.70693e-09	1.08561	[BnC07g0789560.1, BnA07g0291380.1, BnC06g0775440.1, BnA04g0162690.1, BnC03g0560920.1, BnC04g0682760.1, BnC05g0685920.1, BnA04g0180500.1, BnC01g0425330.1, BnA03g0113310.1, BnA01g0042440.1, BnA03g0122670.1, BnUnng0963970.1, BnC01g0427620.1, BnA03g0142190.1, BnA02g0069940.1, BnC03g0541040.1, BnA04g0171250.1, BnC01g0465630.1, BnC03g0597710.1, BnA05g0196220.1, BnC07g0814510.1, BnC08g0839590.1, BnA01g0…	1.29547e-07
00710 Carbon fixation in photosynthetic organisms	104	8441	254	30294	4.51665e-06	1.46948	[BnUnng0980650.1, BnA09g0353960.1, BnC09g0891600.1, BnUnng0963270.1, BnC02g0473800.1, BnA01g0039300.1, BnUnng0954750.1, BnC08g0862190.1, BnUnng0937050.1, BnA10g0408590.1, BnA02g0049750.1, BnA05g0215410.1, BnUnng0959710.1, BnC04g0661430.1, BnA04g0171250.1, BnA09g0337010.1, BnA10g0396170.1, BnC06g0774930.1, BnA04g0179700.1, BnA08g0312730.1, BnA08g0305060.1, BnA09g0346200.1, BnC01g0425970.1, BnC02g0…	9.32071e-05
00630 Glyoxylate and dicarboxylate metabolism	107	8441	281	30294	0.000123572	1.3666	[BnC01g0428450.1, BnA01g0036610.1, BnUnng0980650.1, BnA06g0258960.1, BnA09g0353960.1, BnC09g0891600.1, BnUnng0963270.1, BnA07g0293710.1, BnUnng0964220.1, BnUnng1002390.1, BnA06g0236600.1, BnA07g0279050.1, BnC01g0466810.1, BnC08g0882140.1, BnA02g0049750.1, BnC03g0581090.1, BnC08g0882930.1, BnC02g0476600.1, BnC04g0661430.1, BnC03g0565700.1, BnA10g0396170.1, BnA09g0386730.1, BnA10g0413390.1, BnUnng1…	0.00233757
00941 Flavonoid biosynthesis	43	8441	94	30294	0.000160157	1.64174	[BnC03g0594260.1, BnA03g0150930.1, BnC09g0927790.1, BnC03g0592810.1, BnA05g0199900.1, BnA09g0372040.1, BnA09g0369030.1, BnC03g0556270.1, BnA03g0147030.1, BnC03g0556290.1, BnA01g0022860.1, BnC04g0680670.1, BnA09g0372960.1, BnA07g0284160.1, BnA06g0252660.1, BnC01g0440870.1, BnA10g0420100.1, BnA10g0420630.1, BnA02g0087280.1, BnA06g0249290.1, BnC05g0722360.1, BnA03g0107570.1, BnA10g0414260.1, BnUnng0…	0.00279659
03008 Ribosome biogenesis in eukaryotes	114	8441	306	30294	0.000211392	1.33705	[BnC09g0896700.1, BnA04g0165990.1, BnA09g0381520.1, BnA10g0420260.1, BnA03g0128660.1, BnA07g0292910.1, BnC05g0730640.1, BnA08g0335170.1, BnA03g0097670.1, BnA08g0321900.1, BnC04g0669340.1, BnC02g0476140.1, BnC09g0925100.1, BnC04g0667160.1, BnA10g0405150.1, BnA05g0221390.1, BnA07g0270030.1, BnUnng0981310.1, BnC03g0572400.1, BnC03g0538390.1, BnA03g0149870.1, BnC08g0850480.1, BnC03g0537470.1, BnC03g0…	0.00342757
04146 Peroxisome]transport and catabolism	111	8441	298	30294	0.000255663	1.33681	[BnC01g0428450.1, BnA01g0036610.1, BnA04g0181670.1, BnA03g0137330.1, BnA01g0016480.1, BnA07g0282920.1, BnC04g0619420.1, BnA02g0084210.1, BnUnng0964220.1, BnUnng1002390.1, BnC03g0566210.1, BnA07g0279050.1, BnC01g0466810.1, BnC07g0785290.1, BnA08g0316830.1, BnA08g0324870.1, BnC03g0581090.1, BnA02g0084470.1, BnA03g0098440.1, BnA10g0406580.1, BnC04g0668340.1, BnC07g0814510.1, BnA03g0133410.1, BnUnng0…	0.00386904
A09120 Genetic Information Processing	1722	8441	5795	30294	0.000265997	1.06645	[BnC03g0616030.1, BnA01g0018140.1, BnC02g0501950.1, BnC05g0696070.1, BnC03g0583180.1, BnC02g0498820.1, BnC07g0785550.1, BnUnng1012990.1, BnUnng1015740.1, BnA10g0408790.1, BnC04g0626140.1, BnA01g0006840.1, BnA08g0321900.1, BnA09g0389220.1, BnC01g0437440.1, BnC04g0652970.1, BnA08g0306960.1, BnA01g0044160.1, BnA07g0270030.1, BnA03g0154990.1, BnC04g0662670.1, BnC04g0621800.1, BnUnng0984520.1, BnA01g0…	0.00377383
00360 Phenylalanine metabolism	69	8441	171	30294	0.000278605	1.44816	[BnA05g0208990.1, BnC01g0441280.1, BnC02g0486810.1, BnC08g0859160.1, BnC08g0862500.1, BnC03g0556290.1, BnA03g0154330.1, BnA10g0402460.1, BnC07g0818140.1, BnA10g0408590.1, BnC08g0876680.1, BnA05g0194150.1, BnA04g0183200.1, BnC04g0642670.1, BnA09g0381040.1, BnC07g0792140.1, BnC09g0918210.1, BnC01g0449780.1, BnC07g0832460.1, BnUnng0984250.1, BnC09g0899250.1, BnC04g0642750.1, BnC04g0670290.1, BnC07g0…	0.0037202
B 09108 Metabolism of cofactors and vitamins	273	8441	820	30294	0.000311621	1.19484	[BnUnng0975380.1, BnA09g0389160.1, BnC03g0540880.1, BnA10g0409360.1, BnUnng0960350.1, BnA01g0019810.1, BnC08g0876680.1, BnA09g0364900.1, BnC05g0685920.1, BnA07g0288500.1, BnA10g0420350.1, BnC08g0887300.1, BnA03g0113310.1, BnC02g0475450.1, BnA03g0110390.1, BnA05g0216040.1, BnA01g0008620.1, BnA06g0266280.1, BnA03g0121640.1, BnC01g0448110.1, BnC04g0642750.1, BnUnng0976940.1, BnA05g0209030.1, BnA04g0…	0.00392989
03012 Translation factors	180	8441	520	30294	0.000405306	1.24232	[BnUnng0981970.1, BnC03g0616030.1, BnA09g0336350.1, BnA01g0034140.1, BnC07g0831800.1, BnA02g0058220.1, BnC05g0704970.1, BnA09g0335320.1, BnC04g0648090.1, BnA01g0037350.1, BnA09g0390070.1, BnA01g0014680.1, BnC08g0868150.1, BnC06g0758990.1, BnC04g0651300.1, BnA05g0220070.1, BnC09g0887790.1, BnA03g0122040.1, BnA07g0295830.1, BnC02g0495890.1, BnA09g0356470.1, BnA10g0419030.1, BnA08g0329940.1, BnA08g0…	0.00484234
00970 Aminoacyl-tRNA biosynthesis	81	8441	209	30294	0.000407492	1.39092	[BnA04g0171450.1, BnC07g0809670.1, BnA05g0217080.1, BnC03g0592180.1, BnA03g0105990.1, BnC08g0884310.1, BnA03g0119530.1, BnC06g0752820.1, BnC05g0709230.1, BnA02g0064430.1, BnC04g0635690.1, BnC03g0572290.1, BnA09g0372180.1, BnA10g0401980.1, BnA08g0326820.1, BnUnng1003300.1, BnC02g0487560.1, BnA01g0044160.1, BnA09g0377480.1, BnA06g0243130.1, BnC04g0662460.1, BnUnng1001710.1, BnA02g0082730.1, BnA10g0…	0.00462503
00920 Sulfur metabolism	50	8441	118	30294	0.000488886	1.52073	[BnC03g0575910.1, BnA09g0360510.1, BnC07g0810640.1, BnA02g0061540.1, BnC07g0835040.1, BnC04g0682760.1, BnC07g0836360.1, BnC09g0894470.1, BnA02g0087490.1, BnA01g0030790.1, BnA06g0235510.1, BnA08g0304570.1, BnC09g0917580.1, BnA02g0076640.1, BnA03g0138450.1, BnUnng0999030.1, BnC05g0732310.1, BnA06g0248830.1, BnC09g0897690.1, BnC09g0934010.1, BnA01g0000990.1, BnA03g0123600.1, BnC06g0745410.1, BnA04g0…	0.00528462
03029 Mitochondrial biogenesis	403	8441	1263	30294	0.000675254	1.14516	[BnC03g0583180.1, BnA09g0335320.1, BnC07g0790440.1, BnA01g0001220.1, BnC07g0812790.1, BnA05g0204160.1, BnA09g0391940.1, BnUnng0998000.1, BnA04g0168540.1, BnUnng1005700.1, BnA03g0125310.1, BnA02g0066730.1, BnA05g0218330.1, BnC03g0571760.1, BnC05g0702070.1, BnA03g0108420.1, BnA06g0246710.1, BnC03g0611330.1, BnC07g0818510.1, BnA09g0378500.1, BnUnng0999020.1, BnC02g0474470.1, BnC07g0814150.1, BnA03g0…	0.00696739
B 09104 Nucleotide metabolism	209	8441	620	30294	0.000732833	1.20981	[BnA09g0364370.1, BnC04g0629870.1, BnC08g0864340.1, BnC07g0797720.1, BnA04g0158950.1, BnC06g0771140.1, BnC03g0560920.1, BnA09g0374880.1, BnC05g0700870.1, BnA10g0421670.1, BnA03g0113310.1, BnA08g0325730.1, BnA01g0030790.1, BnA01g0031650.1, BnA03g0145690.1, BnC02g0475450.1, BnA10g0404960.1, BnC07g0810380.1, BnA03g0110390.1, BnA03g0138450.1, BnA03g0121640.1, BnUnng0976940.1, BnA02g0061340.1, BnA02g0…	0.00723274
00860 Porphyrin and chlorophyll metabolism	64	8441	163	30294	0.00105331	1.40914	[BnA03g0147070.1, BnA09g0370670.1, BnA09g0350040.1, BnC02g0472040.1, BnA03g0120060.1, BnA09g0389160.1, BnUnng0987700.1, BnC03g0540880.1, BnA10g0421830.1, BnC03g0592180.1, BnC07g0826400.1, BnA01g0019810.1, BnUnng0983760.1, BnC05g0685920.1, BnC06g0734290.1, BnA10g0420350.1, BnA03g0150780.1, BnC08g0887300.1, BnC01g0452160.1, BnA07g0282060.1, BnC07g0827460.1, BnA09g0392240.1, BnC01g0446180.1, BnUnng1…	0.00996257
