# Supplementary material for: Disruption of carotene biosynthesis leads to abnormal plastids and variegated leaves in Brassica napus
Source: Mol Genet Genomics. 2020 Apr 18;295(4):981–99. doi: 10.1007/s00438-020-01674-w (PMC7297816; doi:10.1007/s00438-020-01674-w)
Supplement: Supplementary file 6 — Supplementary file6 (XLSX 369 kb) [file 438_2020_1674_MOESM6_ESM.xlsx]

## Sheet: Table S4-1
Table S4-1 Normalized expression levels of photosynthesis genes
Gene ID	ZS11-7C	ZS11-7	ZS11-9	ZS11-11	ZS11-13	ZY-4-7C	ZY-4-7	ZY-4-9	ZY-4-11	ZY-4-13	ZY-8-7C	ZY-8-7	ZY-8-9	ZY-8-11	ZY-8-13
BnA04g0176280.1	27.8918	1.78903	9.33156	14.6292	14.7023	730.375	63.6147	202.661	158.531	310.294	625.908	49.0476	170.549	160.619	310.509
BnA01g0006780.1	923.188	28.7425	193.399	436.23	684.91	924.997	61.9353	298.986	279.592	508.75	1866.42	75.5591	404.364	610.977	946.537
BnA02g0071980.1	1121.61	254.169	275.385	520.032	980.967	1064.78	344.218	290.391	257.22	365.594	950.426	218.678	314.672	440.557	546.726
BnC02g0507900.1	485.504	148.08	465.408	487.083	455.877	1047.41	283.411	719.716	813.922	809.199	895.862	171.425	394.278	633.236	737.655
BnA08g0332500.1	68.3237	32.688	27.6181	45.489	221.34	36.6927	22.9679	13.264	25.8675	24.717	212.735	43.3728	18.5707	47.9141	19.5402
BnC05g0694640.1	285.149	43.2587	68.2509	278.938	705.374	923.972	59.5497	105.383	196.787	369.696	2022.84	72.2629	72.7952	228.016	170.95
BnC01g0448810.1	66.6177	63.6475	56.2863	48.3995	19.4621	58.0663	84.5439	65.8652	69.6539	68.1838	33.6335	96.5648	43.9535	45.4516	42.3075
BnC05g0705290.1	90.8702	279.267	206.508	207.066	119.305	201.282	301.424	184.966	196.059	185.625	237.068	402.077	225.546	171.996	142.685
BnA02g0090130.1	491.108	14.4171	51.1934	203.761	294.404	1093.7	36.5218	202.691	237.115	384.857	2257.4	54.466	161.368	487.356	1017.02
BnA03g0148820.1	8749.41	235.909	1907.69	4924.17	6054.1	12012.3	827.168	2969.29	2857.67	4098.37	15266.6	527.449	2334.25	3314.61	5350.9
BnC04g0622810.1	7752.05	279.339	1507.25	4196.46	5423.87	12803.6	822.075	2734.42	2811.96	4818.01	16402.9	464.729	1854.52	3720.99	6829.55
BnA05g0201670.1	3575	58.7894	492.837	1435.05	2367.9	3795.45	277.613	961.333	822.349	1690.01	5427.27	139.491	598.925	1099.39	2158.5
BnA09g0360930.1	5188.33	250.924	969.908	1809.36	2566.27	7404.26	762.51	2010.74	1825.38	3166.99	9956.15	543.533	1775.2	2400.69	3802.78
BnC03g0572480.1	13553.2	728.583	3251.8	6411.07	7873.11	9462.07	833.951	2727.06	2808.64	4570.19	18731.1	877.523	3538.4	4991.81	7676.46
BnC04g0641840.1	5437.29	131.563	768.814	2600.53	3313.51	3640.47	266.316	1063.92	907.615	2225.68	3738.87	65.3983	345.598	784.188	1739.58
BnC04g0664330.1	6195.19	394.679	1420.45	2590.56	3191.18	5047.91	607.57	1339.85	1221.21	2075.08	5927.73	442.577	1223.52	1655.09	2476.64
BnA03g0118180.1	17353.5	568.417	4086.46	10312	12737.3	15507.7	1428.99	5547.46	5294.37	10998.5	21259	1121.76	4184.39	7305.66	11008.3
BnA09g0353230.1	2674.61	105.306	656.813	1474.93	1789.54	2883.44	259.675	1206.59	1000.65	2058.98	3305.79	145.191	596.337	982.585	1519.16
BnC03g0570030.1	17076.4	530.894	4242.34	10257.9	13442.5	17064.8	1337.49	6285.96	6314.09	12834	25160.3	1070.03	4367.14	8374.19	12780.8
BnC09g0908700.1	6764.65	340.36	1955.44	4236.7	4975.91	3075.63	257.962	1470.56	1404.33	2786.42	12149.8	631.943	2695.25	4710.93	6895.33
BnUnng0944290.1	5.82903	13.2601	6.09243	6.03951	6.3406	16.7873	52.4612	44.0824	26.9216	41.9625	32.6586	69.1665	57.0567	47.6523	40.6294
BnC05g0701410.1	2.94138	1.32665	0.292823	0	0.6844	120.599	104.567	97.4763	92.9096	99.7838	95.165	98.1585	112.262	122.04	102.818
BnUnng1005650.1	24.0271	29.2078	48.1883	35.4522	53.3892	157.772	183.902	131.183	223.893	191.753	141.765	146.363	156.478	194.958	162.666
BnA08g0324470.1	21502.4	235.701	4829.01	12478.6	14155.4	39645.8	2580.59	10796.9	8395.19	13448.7	10311.3	414.783	4192.29	6218.1	8713.18
BnA08g0324480.1	149546	1921.54	37578.4	107125	110051	55354.6	4191.35	16050.9	12706.4	20376.3	15264.2	904.631	7454.31	11976.6	14586
BnC03g0602540.1	91608.8	1120.63	20018.7	57901	58272.9	216585	13106.5	55191	44497	71236.8	52060.7	2311.7	21880.6	28101.8	44359.4
BnA07g0274400.1	129274	687.649	22816.9	75823	81270.2	73051.8	7752.05	22301.6	18112.4	53524.1	26240.4	2329.24	16714.6	29114.8	27007.8
BnA07g0274410.1	10888.8	327.83	6484.17	22428.7	33650.1	11302.2	3915.58	6814.13	4528.44	15603.8	1649.4	826.185	6944.82	10435.5	8376.45
BnA09g0355470.1	138769	3390	64394.1	159939	135331	207127	25936.6	85977.9	59079.3	122493	47663.9	7206.41	56630.6	84172.3	109224
BnC07g0789560.1	88.445	5.79418	34.1918	47.8269	94.1295	4136.77	722.875	2734.49	1522.27	6897.16	313.664	156.211	2201.25	4429.29	3548.44
BnUnng1009480.1	59781.5	1731.48	30861	76812	79398.1	65331.1	13004.3	38413.2	25565.6	63544.5	11547.8	3447.51	30247.2	51436.9	61698
BnA06g0240050.1	16014.5	599.126	3559.09	7326.04	8854.37	13533.8	1291.76	4310.43	3633.08	6724.96	12567.4	837.154	3176.18	4450.5	6516.57
BnA03g0149190.1	70.7659	17.5026	23.2194	41.3729	31.6437	68.1783	14.2493	62.1903	61.9531	83.6675	163.9	16.5816	27.2593	51.3091	87.3434
BnA01g0023940.1	3018.81	574.795	2345.76	2685.21	2460.41	477.883	112.089	357.889	365.625	435.086	546.818	105.202	260.674	334.313	476.092
BnA01g0019580.1	6354.79	367.897	2265.94	3487.74	5326.63	17285.5	975.674	5201.79	6027.94	8948.42	40343.5	656.477	2873.48	7292.72	9201.04
BnA01g0027040.1	4255.73	300.484	2263.81	3713.35	4359.98	581.68	17.2669	268.972	271.976	868.824	265.429	6.21431	35.1536	33.8505	118.545
BnA09g0350180.1	10334.2	546.475	4022.07	6411.06	6821.65	13668.3	1194.86	6054.35	6351.04	9527.32	19206.3	984.811	3808.44	7467.83	9746.48
BnA03g0109390.1	117925	1484.18	13962.2	79727.1	129384	134575	29199.5	20047.3	12112.8	56912.3	11586.7	5562.06	26645.2	66653.6	61729.3
BnA05g0196210.1	51064.8	1133.2	8680.27	43316.8	54960.5	44299.5	19937.1	8480.98	4076	20656.6	1967.49	4582.07	15778.4	27115.9	22690.8
BnA05g0196220.1	30179.3	42.3343	2200.45	26926	30549	32330.6	3891.06	4064.99	2268.61	15228.5	416.139	573.426	6234.23	14591	14412
BnC03g0559440.1	116141	1386.64	16533.5	99799.4	153840	117214	33022.4	17888.6	9843.75	51193.2	8636.64	7257.92	38371.1	79314	67841
BnC04g0633830.1	35871.8	184.381	2634.72	24950.8	33962.7	33759.7	5472.4	3820.37	1986.37	13740.5	465.68	859.726	5476.31	13895.4	15434.2
BnC04g0633840.1	428122	6898.26	69880.6	190399	212773	280586	58632.3	60076	43589.2	118179	114957	15833.3	79183.1	104099	112620
BnC04g0675190.1	714161	8598.69	116786	377422	461911	811095	118739	110781	67267.8	208459	252603	27004.9	150217	228851	263038
BnA07g0284010.1	1849.47	38.955	494.543	1451.39	1924.37	2427.17	476.315	737.863	480.183	1145.06	841.65	177.736	674.847	1215.48	1693.16
BnA09g0371770.1	20754.6	419.895	5811.1	26852	38781.6	38297.7	6643.29	10123.9	5800.48	20227.4	3399.64	1375.04	10879.5	24441.1	24479.2
BnC06g0748320.1	25154.9	537.115	6810.33	28004.1	39913	27845.1	6088.43	8074.77	4033.36	16105.2	2783.97	1171.98	10089	21464.7	20411.5
BnC06g0750990.1	1397.64	28.0557	195.927	650.079	1233.6	1106.04	125.86	321.54	200.07	442.188	434.72	59.3583	278.782	418.486	645.004
BnC06g0751000.1	417.929	11.6506	150.095	720.897	942.215	517.211	105.103	215.941	109.57	434.162	179.158	21.6538	146.843	278.807	349.799
BnC06g0751010.1	1983	69.4424	490.171	1552.68	2150.16	2742.56	287.761	603.216	356.376	951.156	809.172	82.8151	498.817	646.459	1197.52
BnA04g0159370.1	52287.4	3230.39	13885.1	31450.8	41823.8	28886.8	6362.54	13782	11643.8	21327.2	17875	3146.62	11507.8	16543.6	20855.1
BnC04g0649600.1	55619.2	2632.67	9935.61	24813.3	36105.7	46655.1	7861.39	14334.1	11944.7	21735.4	26792.7	3867.84	12433.6	18787.4	23199.3
BnUnng0959960.1	33965.1	1267.16	5824.45	14170	20322.3	27867.4	3906.43	8280.33	6173.8	12297.9	11267.3	1127.92	5802.57	7846.89	10936.7
BnA01g0029350.1	13547.7	371.73	4301.53	13659.3	21344.5	14723	1687.28	3511.01	2659.79	7901.81	4644.65	804.791	4962.77	9766	10143.8
BnA09g0349380.1	43669.9	744.223	9048.59	39881.6	55388.5	59116.9	7857.07	12237.2	7933.35	21101	7418.16	1961.75	11725.5	22798.6	23774.8
BnA09g0349580.1	117.865	11.8901	79.9452	332.3	706.124	596.851	53.3863	128.964	91.8329	197.767	217.846	32.5877	102.867	161.208	230.819
BnC01g0459950.1	16389.2	798.792	4254.74	12517.6	17950.8	20094.6	3615.18	6298.81	4940.28	11636.4	7797.46	1498.35	4654.14	8796.34	9295.77
BnC07g0797940.1	267.486	63.7551	136.4	318.15	699.014	11900	1653	3524.79	3071.1	6163.16	5682.15	741.836	2793.39	5904.85	6435.32
BnC08g0847660.1	583.573	9.5984	85.9107	337.688	559.365	597.504	47.885	99.818	95.7142	190.523	213.58	88.0675	81.0283	219.353	285.16
BnA09g0353910.1	63466.8	924.908	12988.9	52214.2	74777.7	50718.1	8939.41	11769.9	7164.17	23468	7597.48	2148.05	13082.3	22547.4	26244.7
BnUnng0995730.1	55609.9	836.185	12452.6	48249.1	67990.2	48409	9426.59	12374.9	7474.44	25664.3	6966.38	2370.19	15036	24635	28249.5
BnC07g0806700.1	1887.3	60.9086	647.11	1345.89	1808.58	2563.37	133.887	1149.95	1145.14	1735.83	2659.38	136.745	1031.24	1553.71	2123.68
BnA08g0328800.1	24.7347	0	1.45513	2.70542	5.58555	3.24047	0.51407	6.77195	100.76	8.43432	40.115	0	4.34244	11.855	18.4328
BnUnng0942210.1	3309.7	77.1763	1579.79	2931.57	3835.2	4815.32	199.775	2411.71	2713.91	4266.67	9076.43	145.346	1926.93	3702.87	5359.39
BnA03g0137750.1	13406.9	78.3949	2476.93	27185.6	46754.4	24712.7	5014.37	5011.41	2349.23	15414.8	154.102	464.366	3706.56	14120.1	10250.2
BnC03g0587960.1	15746.6	135.307	3865.13	33144.5	57270.9	29203.8	6836.37	6374.07	3198.85	18364.1	484.509	700.603	7015.98	23279.1	15332
BnA02g0079710.1	23852.9	272.733	4461.2	28520.9	51508.3	15116.1	6003.54	4367.7	2053.77	11460.2	415.14	870.349	5343.53	15228.1	8094.31
BnA05g0209760.1	7319.42	17.2029	1646.17	12466.5	21694.8	5374.08	1462.79	1653.52	880.498	6288.51	19.2023	120.219	1775.51	10927.9	3735.64
BnA06g0260940.1	64.575	0.693571	12.5046	181.951	609.606	38.981	25.5457	12.2487	4.08603	61.3453	0	1.5525	11.9178	43.2854	24.3103
BnA06g0260950.1	1338.58	15.8682	562.948	3889.26	9435.66	1333.33	710.222	293.352	130.642	1228.56	15.4235	38.2599	342.541	1435.62	676.748
BnC02g0521860.1	9489.89	27.9654	1728.54	11457.7	17627	2380.55	1166.65	757.354	456.876	2404.4	171.254	140.847	1503.81	2772.86	2767.3
BnC09g0888950.1	5970.65	17.0523	1914.47	21898.5	47664.3	5658.2	2717.2	2025.98	1037.33	9049.12	124.325	235.178	3159.05	18991.5	8953.62
BnUnng1015810.1	5086.76	136.109	3529.68	15643.1	25706.4	7756.32	2783.69	4803.7	2509.65	10033.1	155.106	511.281	4692.05	11334.2	8117.42
BnA10g0400730.1	25695.2	301.714	5756.64	40978.9	58123	16441.6	6009	5181.09	2575.91	13095.5	455.372	1287.01	7391.05	14053.4	11395
BnC02g0485760.1	3548.94	85.8238	812.006	6484.36	9682.04	407.156	115.186	49.1067	55.0771	123.911	416.225	49.1783	76.006	145.542	190.84
BnUnng1013590.1	20269.2	261.252	4983.76	38312.2	52270.7	11628.2	6670.47	4612.84	2087.66	13334.8	259.551	1170.71	7074.23	14465.1	11177.8
BnA02g0046650.1	39776.1	1895.87	17900	39618	41603.9	20123.4	5314.83	15095.1	11184.2	22618.6	9711.22	5256.5	27803.2	29610	34171.5
BnUnng0956300.1	28588.8	859.816	9227.33	27704.5	32751.1	14881.9	4393.68	9847.19	8316.16	18413.1	43.6069	26.1157	21.5787	36.6761	39.6378
BnA05g0219920.1	60862.3	968.187	10222.4	35050.5	48910.7	38878.4	7496.25	9990.17	6562.41	16851.1	2694.92	2107.55	8254.04	14353.7	15121.6
BnC05g0728750.1	63548.3	1605.14	14389.9	42775.8	56606.6	52202.9	11489.8	13836.1	8444.83	23831.5	4131.89	3714.61	13995.6	20585.8	22925.8
BnA03g0118530.1	3267.85	279.121	2160.61	6517.56	10217	2832.67	1404.64	1734.22	1170.04	2869.58	853.837	566.356	3243.96	5193.35	4181.21
BnA05g0191940.1	27036.1	1350.1	6555.32	18627.3	26180.6	25193.2	3841.39	8135.65	5978.07	13290	28528.6	3504.04	15387	20819	27477.3
BnA09g0368690.1	47190.7	1480.08	10949.6	35347.1	54559.4	90024.9	12590.4	26964.4	20695.8	48385	29122.5	2601.47	14732.3	23835.3	29797.1
BnC03g0570330.1	3554.78	200.985	1741.7	6130.91	11506.8	5749.97	1470.23	2631.62	1766.04	4590.2	726.122	305.008	1419.16	3059.56	2510.57
BnC09g0901710.1	812.662	22.7648	205.167	601.06	1109.37	139.283	24.6287	92.6641	79.7125	119.226	646.601	64.2805	202.498	657.822	704.392
BnA06g0235020.1	11166	664.123	4473.3	11875.2	16185.5	1647.54	641.433	1036.49	621.488	1869.24	986.996	744.88	3050.76	4856.09	4473.16
BnA08g0330360.1	5482.06	533.44	2824.81	7236.37	8462.65	1343.48	975.49	1120.86	728.402	2194.45	283.224	446.599	1542.66	1587.79	1427.08
BnA09g0384480.1	22725.5	639.472	7750.04	28468	35886.1	386.835	208.83	154.177	97.309	193.584	53.6749	138.251	254.528	312.992	285.011
BnC05g0700460.1	45333.1	3047.63	18629.8	48640.9	66472.5	19801.5	7398.06	14064.7	10529.4	28106.2	2091.36	1878.34	8664.58	13151.1	11779.8
BnC08g0853460.1	307.369	75.5076	206.234	697.637	949.953	541.929	260.831	378.921	250.611	409.752	101.177	96.2165	196.242	520.833	302.542
BnC08g0878970.1	31583.7	854.108	8807.88	28719.2	35937.6	11418.3	2310.85	3298.95	1878.21	6498.08	34.1958	28.4637	12.3324	22.8574	26.9444
BnA08g0308660.1	5656.16	350.715	4155.47	8963.19	12349.7	4844.9	1278.15	3182.9	2851.28	4608.08	6702.05	664.561	3913.28	5890.63	5620.39
BnA10g0421810.1	14309.5	1235.71	6454.3	10884.2	11633.2	11340.9	2038.71	5593.4	5188.75	7325.9	14583.4	1257.32	4933.26	5384.75	8002.91
BnC06g0734310.1	16845.9	1206.22	7979.85	14935.5	15890.3	13833.9	1960.31	7116.43	6275.99	10628	20505.7	1568.05	7173.78	9311.57	12571
BnUnng0945690.1	44.9034	0.908637	26.7427	60.3186	121.353	49.812	11.3544	743.219	47.2393	560.355	116.797	13.9911	39.2948	84.9009	78.3312
BnA03g0120040.1	9064.3	543.57	1573.39	3437.31	5171.36	7615.48	641.559	1407.93	1585.23	2213.95	7299.76	293.935	832.864	1363.99	2138.07
BnA07g0299990.1	3119.49	118.54	1454.5	3482.02	3730.15	4118.11	704.371	3441.14	2738.51	7040.06	2750.17	413.079	1791.62	2861.58	3176.34
BnC06g0772800.1	2294.1	129.52	1191.34	2287.87	2367.34	0	1.02814	0	1.24237	1.49101	490.138	85.4862	393.705	785.324	1318.8
BnUnng0992350.1	9.35485	0	2.31572	6.86328	3.6906	22.2412	0.537243	21.0696	8.18509	9.65269	2523.87	40.9893	260.123	402.18	757.144
BnA09g0385730.1	1058.38	26.1346	177.478	368.742	448.945	0	0	0.97539	1.26845	0	3.95493	0	0	0.680238	1.47975
BnC08g0880780.1	655.048	15.3815	103.345	224.701	604.724	962.077	54.4649	167.802	175.787	306.782	2.36364	1.04843	1.28649	0	0
BnUnng0980000.1	2.94138	0	0.576658	1.33385	0.738119	1540.83	62.4249	277.038	295.185	385.147	3733.31	100.871	291.978	587.447	952.419
BnA09g0335450.1	134395	4353.83	26226.8	66267.2	86625.3	113119	16186.4	30520.1	23803.7	49482.1	52576.2	6042.22	23517.7	35273.5	44490.3
BnA07g0281310.1	29948.2	1272.52	8748.43	17621.9	21969.9	29600.2	3051.95	8941.81	8504.82	16391.5	19196.4	1576.57	7398.7	10556	12901.1
BnC01g0434510.1	284.984	5.87383	52.3139	113.487	282.487	295.239	55.0452	151.714	157.696	287.456	96.2297	45.7842	75.2781	132.006	139.238
BnC01g0434520.1	7217.83	596.037	3093.89	6515.75	7699.02	6573.19	1513.24	2897.38	2380.72	4353.65	2095.86	688.691	2743.13	3953.31	3710.83
BnC03g0555190.1	34909.7	1212.28	8076.98	17850.1	25629.3	31937.8	3266.95	8243.45	7803.78	15418.8	21724.5	1378.03	6833.3	10099.6	12726.4
BnA09g0363900.1	35568.5	1888.98	11694	24115.7	27867.4	41659.1	4759.26	12342.6	10550.8	20513.9	30818.8	2326.84	10681.4	13674.6	19532.4
BnC05g0712830.1	72044.6	3461.34	19847	37174.3	42292	81728.6	9609.84	23582.1	20986.3	33308.5	56962.8	4344	18131.8	23392.2	34815.8
BnA05g0201110.1	11855.8	944.462	4975.39	8471.73	10543.2	13123.8	2031.4	5702.3	5105.36	8187.2	11309.3	1284.71	5247.11	6894.6	8493.78
BnA06g0223290.1	5626.79	285.621	1316.88	3505.73	5292.82	8152.45	1025.02	2683.72	2321.72	4484.21	7788.46	504.451	1909.17	2799.51	3820.51
BnC06g0745270.1	19292.4	1046.8	6766.11	13544	17870.4	16950.1	2147.92	5793.27	5122.94	9053.89	17608.4	1264.9	6143.33	8196.85	10959.9
BnUnng0989740.1	28464.6	1201.37	6651.33	14832.9	20353.4	25971	3193.94	6941.03	5981.96	12026.7	19745.4	1636.51	6301.2	9202.38	12596.4
BnUnng0993410.1	5873.2	114.32	824.66	3665.21	5935.08	5168.97	597.077	618.865	607.123	2371.48	4559.56	152.694	327.601	753.552	1082.05
BnA01g0035470.1	2364.14	28.9365	570.777	2478.39	5912.2	976.38	190.955	93.1277	75.8776	284.25	5.60581	0	2.45788	4.13685	5.2724
BnA05g0214340.1	15843.7	1251.48	7542	12926.1	15890.9	14511	2861.31	7933.14	6821.16	11764.5	11682.4	1317.36	7117.27	8205.58	11054.5
BnC01g0465850.1	0	0	0	0	4.12625	335.378	71.9349	134.831	151.695	210.698	264.798	31.2773	168.295	381.141	259.67
BnC05g0722550.1	17678.6	1053.26	6671.76	12886.7	16742.6	15243.5	2352.57	6875.9	5659.45	11209.7	10925.5	1142.02	6303	7563.01	9861.87
BnA08g0305370.1	5238.03	722.579	2329.01	5038.12	7415.27	5315.58	1981.93	2555.92	2033.43	3540.09	2447.65	981.435	2620.88	3703.12	3512.31
BnC03g0616600.1	8697.32	915.322	3203.52	7406.84	11031.6	6083.09	2100.77	2775.9	2427.01	4462.81	3355.52	959.397	3119.05	3792.57	3843.65
BnC06g0740550.1	1857.14	144.626	550.132	1729.58	1624.55	3925.69	531.024	909.227	939.988	2134.52	2209.57	165.807	665.855	969.175	1246.29
BnA08g0324160.1	9962.78	715.06	3717.55	8170.13	10465.3	8426.62	1564.38	4167.45	3554.46	6730.26	6073.7	1003.33	3643.02	5436.62	6165.88
BnA09g0365050.1	5055.88	294.007	1837.62	4443.32	6095.71	4216.67	698.184	1748.25	1363.24	3119.74	2989.38	442.3	1877.57	2480.4	3084.1
BnC03g0602890.1	12337.8	760.044	3824.26	8634.66	13513	9987.33	1773.45	3542.01	3459.04	5488.78	7516.54	1084.94	3013.31	4817.84	5187.82
BnC05g0711950.1	10630.1	659.853	3359.9	8089.81	11459.6	9101.65	1620.81	3561.7	3009.2	6358.06	6417.78	875.301	3062.11	5516.64	6439.08
BnA10g0395170.1	36182.1	1925.42	10652.4	21251.9	26388.4	16013.6	1943.54	4142.31	3767.01	8981.34	28891.6	1692.35	6944.28	9202.17	12178
BnC03g0536080.1	1147.49	25.8793	277.31	759.779	1112.5	1393.18	137.842	376.03	326.686	762.044	583.79	50.7756	245.926	471.83	563.564
BnC04g0657050.1	31745.8	1518.28	11889.8	23742.6	26190.1	28095	4011.9	11601.9	10158.1	21875.5	17922.1	2057.24	9793.14	15438.9	19577.7
BnA02g0088420.1	84.2257	11.0917	62.468	130.082	206.226	1646.79	454.769	520.769	527.786	679.659	1203.62	379.357	820.019	1475.09	1315.96
BnC03g0592240.1	12461.7	563.443	3484.09	8412.17	12735.1	14389.2	2390.38	4528.01	3811.23	7005.62	8071.68	900.108	3804.53	6833.74	7674.72
BnC09g0894480.1	5156.97	107.157	1288.61	3241.67	4373.25	6102.12	474.071	1562.96	1536.93	2332.84	4563.34	173.922	1207.99	1792.03	2608.37
BnC09g0929480.1	25532.3	1182.75	4202.95	12348.4	19531.4	30954.1	5517.45	6642.85	5391.28	7916.31	27.5245	11.9228	23.5741	7.6181	11.9171
BnUnng0975620.1	208.245	3.17217	26.0941	85.3452	143.616	95.1695	14.9031	40.7578	34.8701	73.7586	94.2062	6.16061	13.5285	46.922	48.3497
BnA06g0227790.1	11682	562.947	3577.82	8050.62	10510.6	12414.5	1719.5	4280.65	3551.01	6970.12	5470.83	484.677	2015.04	3251.29	4228.16
BnC05g0691660.1	13325.8	598.413	3055.9	8208.44	12334.3	12652.1	1939.75	3347.12	2742.97	6105.72	7171.59	728.73	2973.66	4963.81	6347.56
BnC05g0687090.1	5201.59	519.179	2901.08	4952.42	5489.37	6137.97	1050.99	4692.27	4363.95	5969.68	5371.19	723.158	2607.31	4467.57	6131.27
BnA02g0090050.1	5977.88	197.893	1393.8	3569.11	4540.41	4986.38	579.074	1902.24	1747.93	3418.15	6943.25	478.029	2672.86	4234.69	6299.07
BnA07g0281750.1	33839.3	1731.18	10133.9	21790.9	26067	19086.8	3032.11	9972.15	9445.89	16129.4	17107.9	1971.38	8242.77	11451.6	16617.4
BnA09g0342920.1	11793.9	730.985	3736.09	8984.82	9911.15	10094.2	2326.73	5051.63	4218.46	9409.48	8781.07	1305.65	3955.25	6995.08	8420.63
BnC02g0529960.1	42830.5	1547.16	10559	24845.1	31577.9	53746.5	7056.31	17896.5	15782.2	29768	535.075	77.9858	287.442	348.135	493.529
BnC07g0795500.1	47669.4	2558	15234.4	30971.9	38017.2	27065.6	4596.53	16138	14630.8	27457.1	22013.6	2834.27	13189.6	16509.4	23864.4
BnC09g0896680.1	8411.25	345.304	2075.66	4717.95	7158.17	21136.3	2576.17	8489.49	8049.78	13776.1	19946.5	1598.94	6387.48	10254.7	14787.7
BnA01g0024780.1	12170.7	937.466	3260.99	7283.8	9532.86	13089.1	2323.8	3822.69	3794.35	5820.11	10316.3	1324.1	2848.53	4848.52	5240.26
BnC01g0453050.1	8656.86	774.004	2570.97	4752.22	6659.99	9951.71	1638.23	3269.15	3248.85	4741.3	8404.49	1059.83	2505.39	3653.27	4416.17
BnA08g0334770.1	35320.1	2091.99	11274.6	23408.7	28150	22602.9	3707.79	9854.4	9321.94	15917.8	20356.4	2302.02	8102.46	12310.6	16554.1
BnA10g0394040.1	32238.4	1720.24	8043.27	17157	24000	29606.5	4064.87	8354.6	7494.39	12910.4	20148.7	1771.94	6596.73	9244.9	12287.8
BnC05g0690050.1	27837	2058.68	8247.12	16435.4	22398.1	24229.3	4049.51	8805.72	8023.52	14777.3	19394.2	2295.63	8257.59	10875.2	14881.8
BnC08g0885710.1	280.622	275.206	181.217	357.752	477.362	114.413	27.9817	147.319	114.943	222.601	177.405	27.3439	69.0126	169.359	1274.02
BnA05g0199750.1	397.511	136.72	164.115	355.611	456.592	164.367	185.401	168.425	160.201	273.37	276.232	123.159	130.402	139.021	156.405
BnA09g0360390.1	52122.5	1652.58	13042.4	26962.2	32155.1	47541.6	5779.84	15805.7	14261.8	29749.9	30827.2	2192.37	14029.8	17772.3	26156.4
BnC01g0451260.1	87803.1	3123.94	20713	46013.6	53883.3	63892.9	7911	16586.2	14675.7	30590.9	39186	2996.56	15817.1	19901	28178.2
BnA01g0013520.1	7105.3	635.414	2206.6	3533.39	4320.34	113.167	16.9614	55.5279	62.8327	70.6934	10027	672.251	2010.72	2157.44	4125.42
BnA02g0072730.1	2858.72	183.114	509.66	1092.82	1765.65	20525.5	2176.01	6370.12	6089.08	9461.19	22257	1633.45	5521.99	8348.36	10892.9
BnA07g0286810.1	908.084	39.6715	131.558	393.643	885.488	2101.38	619.75	780.476	642.778	731.01	791.368	68.1025	418.297	277.749	373.72
BnA07g0302630.1	19867.4	1444.1	6118.02	12370.6	19803.9	48830	6329.4	12883	12229.6	17789.9	40359.6	2460.22	8526.83	13761.9	14102.7
BnC02g0500460.1	12710.2	562.967	3308.66	7492.3	10228.9	10140.4	1007.68	3101.8	3240.2	6279.15	10878.4	664.311	1969.19	3624.54	4603.65
BnC06g0756740.1	32010.1	2016.99	7560.82	16809.5	29684.9	39210.7	5862.25	7484.34	6351.64	11281.8	38848.6	3998.06	9320.77	12707.8	15150.2
BnA05g0199840.1	19078.2	1261.46	5086.68	10297.6	14328.7	25602.3	3057.66	7795.3	7618.38	13867.6	16012	1282.14	5547.36	8958.82	11036.4
BnA06g0252760.1	18232.7	1108.2	5912.66	12054.8	15098.8	18999.7	2658.8	5214.03	4486.51	8593.17	7291.32	1034.86	5299.15	7923.71	9570.16
BnC04g0639070.1	11431.6	704.211	2871.26	6275.41	8433	10687.9	1122.46	2631.84	2773.49	5624.26	9247.12	768.073	2677.62	3466.4	5101.94
BnC04g0670500.1	26886.2	1583.82	7971.67	16993	20418.2	15925.7	3112.02	5800.23	4781.07	9633.16	5868.46	1276.74	5343.87	7648.29	9463.64
BnA07g0291540.1	10502.9	691.623	2223.26	5599	8436.04	14281.9	2046.24	5363.55	4768.64	9141.76	12256.4	823.971	2943.63	4182.71	5125.45
BnC06g0764210.1	3817.67	280.92	1476.08	3134.2	4855.57	951.648	195.344	391.91	293.439	644.128	571.03	49.8877	331.108	719.025	602.438
BnA02g0065690.1	5065.16	363.764	2409.89	4045.71	4869.09	3637.98	438.369	1757.89	1612.39	2535.35	4231.41	342.335	1504.03	2232.9	2960.28
BnA06g0229940.1	1233.52	124.22	425.496	891.04	1075.44	900.244	196.546	1036.82	1334.07	2018.87	2325.8	256.932	687.399	1001.94	1284.34
BnA08g0303790.1	27052.8	1480.61	5627.39	12892.8	16917.3	27568	3468.75	6175.03	5563.36	10243	21973.8	1996.66	5192.3	7172.83	10279.4
BnA09g0389860.1	38462.1	1754.33	8237.76	22017.5	33761.5	76836.8	9767.8	15303.5	12415.8	27795.1	36417.6	4451.95	13791.5	23216.9	27594.2
BnC02g0489640.1	8270.35	677.794	4068.36	6914.92	9096.21	13732.5	1893.36	6943.02	6334.82	9572.81	24328.1	1288.55	6566.35	8669.83	11965.1
BnC05g0690160.1	1574.92	55.414	335.882	909.618	1428.65	1885.66	157.454	477.772	435.636	811.204	1033.67	52.0509	275.749	403.423	515.251
BnC06g0761450.1	231.058	1.57196	16.2741	67.7404	122.519	0	0	0.321121	0	0	56.6534	4.07804	2.46218	11.4071	33.0138
BnC06g0761460.1	330.991	2.6896	32.8261	95.4316	180.191	0	0	0	0.317112	0	99.297	7.17177	5.25028	20.3488	37.6652
BnC08g0844560.1	16845.2	893.961	4567.66	10606.9	13960	14159.1	1896.62	5423.15	5831.61	11441.6	16686.2	1280.49	4573.91	6322.4	8035.43
BnC08g0884910.1	33411.4	1177.54	7139.82	19033.9	27026.6	1.66216	0.537243	9.64746	13.2696	18.9289	41.0536	22.8735	0.618506	22.0925	16.0844
BnUnng0936460.1	177.916	7.64068	40.1527	71.2832	227.246	113.883	18.8343	51.3691	72.7598	84.2705	305.497	21.5654	62.8157	49.4299	76.849

## Sheet: Table S4-2
Table S4-2 Normalized expression levels of translation genes
Gene ID	ZS11-7C	ZS11-7	ZS11-9	ZS11-11	ZS11-13	ZY-4-7C	ZY-4-7	ZY-4-9	ZY-4-11	ZY-4-13	ZY-8-7C	ZY-8-7	ZY-8-9	ZY-8-11	ZY-8-13
BnC04g0640970.1	2001.32	3220.29	8553.3	5486.24	3279.87	372.888	1228.58	3382.24	3423.77	3195.29	1798.26	3998.77	8408.62	8262.31	6383.42
BnA07g0282600.1	217.226	224.828	598.912	329.047	225.877	80.087	251.556	645.055	543.835	612.609	184.389	456.337	820.918	795.161	593.471
BnA02g0059980.1	1076.31	1989.34	4137.46	2701.79	1621.95	443.537	1714.09	3721.74	3715.23	3817.47	307.831	765.834	1187.92	1016.4	1005.45
BnA03g0115630.1	488.427	1021.33	2596.3	1469.03	894.089	98.9476	170.841	647.32	581.907	652.677	115.492	335.852	615.876	706.197	740.546
BnA01g0040500.1	930.02	1890.7	2972.25	2233.74	1535.15	1986.62	3830.9	6499.45	6134.77	5452.83	2254.07	4390.56	6009.09	6569.1	5736.32
BnA09g0336260.1	409.353	937.002	2874.4	1719.13	914.111	2.40939	2.60986	5.18093	5.70956	6.9419	0	2.60179	8.76769	10.6892	11.7333
BnC05g0705370.1	377.595	799.113	2082.82	1107.47	653.659	282.448	608.108	2107.13	1897.69	1748.23	445.295	926.662	1780.12	1912.94	1658.67
BnC05g0727130.1	1273.12	2032.87	4021.45	2801.53	1682.87	621.487	1477.83	3173.74	3326.93	3750	1870.46	4337.55	7363.66	7465.9	6055.6
BnC09g0918350.1	985.725	1528.4	3102.77	1781.73	1039.49	651.997	1154.04	2582.14	2282.44	2433.88	761.245	1782.91	2492.28	2444.56	2142.13
BnA03g0121090.1	818.919	1829.16	5123.36	3150.68	1728.88	609.212	1944.45	5820.3	5711.95	5962.47	457.85	1255.17	2978.49	2979.58	2504.1
BnC03g0574710.1	14.6544	20.301	45.2409	39.5954	16.6226	24.5445	101.563	275.394	328.418	300.8	17.6511	98.5589	176.681	201.085	167.261
BnA10g0402580.1	134.076	130.895	333.603	159.322	218.929	57.7847	114.275	259.675	218.224	206.959	96.5429	160.782	272.772	269.84	284.257
BnC04g0667750.1	1751.91	2508.37	6398.8	4215.07	2717.39	1191.87	2143.81	6327.52	6264.69	5961.08	1506.96	3339.52	6308.9	6768.46	5859.6
BnC03g0531150.1	871.948	1491.06	3019.25	2161.61	1204.54	4.22413	3.05441	6.41475	4.41503	4.31531	3.21575	2.55067	3.63032	4.18458	6.02173
BnC03g0574770.1	6.9796	15.7831	44.0636	35.8106	9.90567	1.15796	3.75526	12.186	13.5802	13.5726	5.51955	19.3471	40.6195	64.1666	43.4043
BnUnng0989260.1	397.547	610.715	1212.67	793.66	557.715	40.2088	107.876	127.933	132.989	122.464	85.4105	192.445	195.705	207.591	133.954
BnA01g0002130.1	221.839	373.931	343.359	297.399	211.087	164.735	181.491	326.51	236.419	256.879	225.901	305.476	345.537	269	316.621
BnC03g0580870.1	119.71	71.8396	415.653	241.388	183.026	151.574	107.709	675.583	574.13	634.374	196.382	95.3081	341.995	491.993	612.214
BnA03g0129450.1	35.0416	36.4327	127.23	85.2626	51.3412	40.2679	19.1247	192.157	180.657	150.166	110.095	62.145	216.745	360.965	307.887
BnA06g0241670.1	3.74877	1.78903	19.9518	6.15701	85.9763	110.54	77.5107	64.9177	109.94	69.5467	45.6944	42.6117	64.676	43.5432	73.4594
BnA02g0052750.1	85.7492	145.334	346.403	161.4	77.5291	68.0583	127.543	269.211	237.822	215.444	179.762	374.452	575.286	551.814	459.47
BnC02g0476140.1	42.6082	92.7674	249.028	119.768	54.2534	27.0558	74.1937	238.791	257.684	206.112	43.3981	147.972	268.447	300.045	266.991
BnC07g0804120.1	1183.13	539.987	1892.12	1927.79	1322.11	1386.22	495.972	2676.36	2757.6	3298.24	1716.1	514.823	2435.85	2540.41	3840.39
BnA09g0358200.1	608.281	294.491	1132.04	1106.17	847.478	880.327	313.932	1547.98	1538.55	1614.03	956.154	279.666	1256.6	1344.04	1847
BnA03g0133130.1	206.883	594.289	648.444	385.032	215.458	129.92	220.41	231.069	216.622	153.277	264.696	342.836	312.926	254.898	277.629
BnC05g0730640.1	795.837	1266.59	1660.81	996.632	498.535	1003.39	1171.66	1345.86	1399.98	1202.55	1157.92	1363.61	1615.37	1430.07	1613.01
BnA05g0221390.1	507.148	956.267	1368.95	704.614	320.931	570.645	728.155	950.922	868.572	716.336	717.26	997.587	1070.79	1014.01	1083.54
BnA01g0015000.1	102.829	222.791	365.967	185.838	84.3503	175.443	229.773	374.404	286.131	248.473	144.291	276.384	326.305	310.5	313.128
BnA03g0153670.1	338.484	883.123	1065.71	611.688	332.603	565.565	819.496	988.486	993.15	738.493	511.384	821.847	887.447	881.307	893.169
BnA10g0418760.1	36.7335	142.438	169.075	109.903	40.7824	32.5916	39.5231	35.2164	43.75	39.306	38.4454	74.5865	60.9725	69.7279	69.041
BnA09g0386150.1	267.325	614.434	909.775	523.515	341.031	384.881	608.914	777.609	774.481	759.211	859.255	1335.19	1662.46	1508.92	1453.33
BnC07g0826530.1	484.287	610.021	623.599	482.073	345.584	351.935	261.589	312.663	300.708	306.317	568.744	625.67	653.649	542.582	529.072
BnA06g0257980.1	181.453	182.638	218.943	181.364	178.968	89.6747	106.077	114.803	112.054	98.6204	134.765	169.71	164.086	153.646	142.206
BnC05g0696140.1	49.0091	102.863	101.267	71.399	64.0578	29.0273	38.1812	41.6452	33.8838	34.6189	14.9873	59.8808	53.8894	42.9722	37.1357
BnC08g0881570.1	369.963	673.31	849.323	597.506	333.052	269.066	447.972	482.603	459.227	406.417	0	0	1.26175	0	0.735146
BnA01g0020060.1	102.583	128.261	118.518	72.9556	58.5411	64.0875	82.6076	62.4144	62.108	61.8432	124.314	135.845	92.1967	102.925	122.198
BnC03g0559400.1	870.093	995.234	1400.42	1072.12	804.589	978.702	1090.5	1294.15	1350.73	1210.33	1002.51	1355.63	1557.57	1694.23	1674.72
BnC07g0830410.1	324.921	795.949	980.898	509.741	310.827	473.065	853.873	806.901	759.674	598.217	400.299	810.678	812.997	765.897	818.41
BnA03g0109360.1	544.546	706.956	905.019	595.094	394.442	656.95	773.636	979.499	892.402	714.14	267.217	505.657	569.391	504	517.961
BnC08g0881860.1	408.846	471.678	518.113	519.473	507.439	363.275	444.175	492.195	476.569	478.812	47.1396	33.4745	43.2059	47.7647	39.823
BnA09g0386440.1	252.892	350.033	355.67	335.691	305.805	374.181	409.865	329.975	366.149	362.014	740.931	745.784	781.373	792.842	645.562
BnUnng0962820.1	407.736	670.294	610.864	389.301	223.719	460.703	547.332	525.756	429.798	482.591	543.4	698.049	496.115	478.547	526.153
BnA06g0228690.1	39.7554	59.6496	84.5581	49.7894	44.673	84.7018	51.3356	82.1806	90.729	55.2586	80.8601	63.3754	63.4396	73.4762	86.0853
BnA09g0389300.1	2296.52	2652.01	3989	3179.88	2256.73	4600.25	4304.1	8800.62	8003.94	7817.17	5780.16	6009.6	9482.52	8798.32	9097.84
BnC08g0884310.1	2613.2	2843.14	4102.84	3287.05	2068.2	307.966	276.949	685.082	595.215	548.154	6.00207	3.11929	2.46648	6.8809	4.46088
BnC08g0849830.1	24.0494	20.6485	26.9274	21.1399	29.3252	61.2656	10.4088	36.3781	63.4236	73.8726	30.0015	18.3166	18.7315	26.6972	45.7731
BnC03g0573460.1	14.6727	6.53213	4.38038	7.66667	2.70373	51.0719	8.40981	7.42494	12.2554	28.9691	48.8236	1.53994	2.5235	6.32999	21.2781
BnC02g0489120.1	818.986	1620.66	1977.41	1304.28	676.322	1451.42	1536.29	2260.1	2364.63	1844.38	1494.64	1685.87	1804.85	1672.93	1738.29
BnC07g0785010.1	1.65823	0.660293	0	1.01952	0	0.831079	1.99627	57.9735	73.8411	15.494	9.34835	3.56054	0	0	0
BnA03g0137220.1	234.439	137.181	421.725	347.847	239.995	60.999	24.596	143.212	128.912	143.231	146.127	60.556	189.106	205.703	234.808
BnA07g0271740.1	72.7547	97.7997	76.1207	44.4529	47.1449	42.936	30.3659	73.147	53.5755	65.5861	65.9223	56.6478	3.10972	10.7715	16.0199
BnUnng0989800.1	3.03175	7.03585	2.3187	1.74573	0	2.49324	4.855	15.6631	20.3197	20.2426	3.18259	4.71878	0.643245	0	0
BnA07g0302720.1	483.112	1107.74	1805.97	907.758	456.67	775.749	1257.31	2052.86	1698.38	1573.55	779.598	1585.39	1929.11	1740.78	1682.96
BnC03g0576590.1	48.5721	122.804	35.7245	39.2629	83.4231	43.7856	163.47	36.5167	122.784	98.4845	58.8102	104.078	42.0061	33.2996	42.8282
BnA09g0339830.1	164.9	160.543	166.553	156.972	169.865	95.4624	117.729	92.8064	71.7118	92.5454	145.719	181.305	167.919	157.027	174.842
BnC03g0565730.1	15.2994	15.7559	12.206	4.70675	18.6528	1.69653	7.65371	12.7067	7.66209	1.99994	8.75524	16.3443	4.91681	7.68892	11.8502
BnC03g0581460.1	26.8713	24.5828	65.3372	66.0852	70.6311	55.5593	35.4003	104.237	122.975	96.0748	29.2888	50.3296	36.2271	43.4416	27.7701
BnA07g0285350.1	24.0815	3.37511	41.8573	5.60769	9.20288	49.3039	56.1932	71.2183	116.239	119.493	12.4206	13.0439	64.3766	48.0903	55.0937
BnA09g0378040.1	1238.19	1384.94	2576.01	2060.28	1432.13	3278.01	2383.2	5767.52	5373.87	5185.79	937.929	931.264	2133.18	2218.29	2240.11
BnC08g0870780.1	1261.37	1276.03	1987.64	1629.19	1119.51	202.918	130.593	355.294	296.498	345.967	1516.02	1689.7	2818.7	2571.93	2663.36
BnA01g0038040.1	33.9117	82.5416	27.851	33.1436	20.3346	25.3442	57.6776	23.6575	18.358	33.3148	0	0.5175	0	0	0
BnUnng1001570.1	0	0	0	0.627582	0	12.8588	29.7694	7.03293	3.14504	5.13827	11.8581	7.22505	2.48262	0	5.30822
BnA03g0153790.1	163.643	362.663	615.154	383.529	256.494	18.5334	112.063	63.6496	70.5462	51.0007	108.727	263.506	385.822	287.407	370.188
BnA01g0007370.1	0.663293	0.462381	2.619	2.37332	1.47624	69.6773	7.13964	15.1951	14.1719	11.7879	12.8109	16.2646	152.818	17.9602	15.2644
BnC07g0782390.1	0.753668	1.34277	0	0	0.738119	59.0473	102.688	167.069	130.597	97.8207	34.8622	66.4994	51.9979	34.5923	44.544
BnC02g0496020.1	103.106	92.6647	142.072	99.6081	69.0804	145.038	130.977	174.339	141.211	129.224	56.1176	134.817	127.465	148.157	180.783
BnA02g0044980.1	403.157	371.637	429.445	370.845	314.068	129.778	139.539	158.071	181.444	162.735	103.145	161.922	176.186	161.866	181.982
BnC03g0591760.1	91.3252	101.297	99.5246	79.7756	36.7093	90.2561	75.7311	142.059	125.404	159.431	147.105	72.424	139.337	98.1143	83.8562
BnA04g0167710.1	710.54	755.919	924.993	744.526	715.369	360.787	445.577	378.453	341.249	360.911	429.436	522.805	516.345	475.488	404.049
BnC06g0746970.1	18.4411	24.3347	29.5689	15.0984	15.9987	41.7775	51.6537	35.8284	38.7325	44.8168	17.4773	30.4761	41.955	20.6442	96.6482
BnA07g0289980.1	1.70342	1.32059	2.30663	0	1.03652	7.88014	7.6653	18.2366	17.708	19.0656	15.1603	6.40895	14.2621	25.6291	16.8016
BnUnng0953890.1	68.8109	94.4032	107.201	88.8879	71.7076	0	0.537243	1.30854	0.64343	3.33674	32.8951	44.5703	28.337	50.5656	42.6656
BnA10g0409230.1	13.7669	15.8748	36.0351	11.5315	10.1504	10.3999	6.75035	19.2202	17.1402	22.0862	641.309	1561.62	2280.27	2238.38	2021.14
BnC01g0463660.1	686.776	500.632	1003.83	605.093	438.753	573.403	535.347	1475.68	1213.04	872.288	740.225	714.452	829.079	899.872	1131.22
BnC03g0616030.1	19.8053	52.1188	87.0753	50.3147	20.4803	33.7162	54.8871	46.5101	61.5961	57.8827	28.1269	78.4718	79.595	63.0379	71.6888
BnA01g0019530.1	154.976	630.899	862.694	398.929	232.938	22.5114	180.65	216.905	235.642	221.807	16.9314	209.168	241.232	207.536	113.023
BnC02g0496420.1	144.221	606.126	825.26	407.936	239.342	67.2833	490.854	525.889	511.202	559.81	115.593	504.173	526.29	420.28	374.748
BnA07g0282750.1	316.45	259.839	174.241	217.958	339.874	0.831079	0	1.33259	0	0	314.85	332.267	167.63	207.545	208.876
BnA10g0401100.1	297.636	601.405	717.725	365.876	211.048	386.157	413.112	454.982	388.382	276.489	313.177	586.16	447.301	409.767	427.454
BnC02g0516520.1	254.495	61.8666	396.859	297.601	230.86	266.52	89.514	391.014	273.881	267.953	415.977	59.2408	167.355	215.339	320.297
BnA03g0139680.1	166.025	310.628	468.284	276.456	144.511	112.878	229.97	273.811	279.936	223.415	159.745	368.269	411.836	363.217	315.901
BnA03g0132240.1	7.66121	45.5071	73.7239	32.0424	15.5806	21.7624	37.9064	61.0977	47.6447	54.1945	23.3711	44.5972	44.8432	56.5363	82.3088
BnA05g0221180.1	456.5	171.841	794.213	737.337	557.221	768.834	309.707	832.518	787.072	660.693	1295.12	396.706	1968.62	1897.14	2410.52
BnC02g0475030.1	303.613	1349.46	1037.66	702.183	494.997	142.093	1204.26	914.28	927.984	769.825	0	0	2.21048	1.38357	2.28654
BnA02g0052170.1	266.892	1065.95	966.566	638.186	351.764	35.498	437.727	383.654	418.84	415.633	469.795	1987.12	2132.02	1223.97	1337.84
BnC03g0539580.1	289.298	595.463	980.628	610.926	429.933	13.8943	13.6677	17.8273	31.6779	4.66863	8.7884	16.4206	12.8143	19.5723	16.3168
BnA03g0094550.1	1098.85	1953.55	3079.62	2290.56	1565.07	1667.53	2929.2	4084.59	3876.73	4040	1979.14	3467.41	5171.55	4459.62	3717
BnA02g0050510.1	159.171	383.786	487.601	357.579	252.689	126.437	246.815	337.713	284.621	240.136	297.039	660.796	894.081	786.262	585.11
BnA10g0416040.1	698.049	863.956	968.049	898.961	734.088	427.669	435.384	556.444	566.826	577.481	104.189	249.195	329.805	289.808	247.763
BnA02g0050520.1	789.63	900.176	1294.96	1127.4	754.497	696.844	952.246	1237.12	1134.56	1178.54	1071.83	1722.34	2774.13	1643.76	2072.04
BnC02g0473480.1	1103.08	1211.29	2011.45	1636.37	1060.58	644.429	635.405	1243.61	1212.44	1458.17	6.30511	6.1866	11.2831	19.1415	12.7908
BnA09g0360080.1	252.265	267.64	311.954	229.867	232.434	0	0.782691	1.23126	3.16729	0	209.709	250.836	253.489	229.867	242.577
BnA02g0070750.1	281.447	325.946	397.524	289.979	248.964	1.69653	0.51407	2.5398	1.24237	0	1.54468	1.03586	1.22087	1.37125	3.76629
BnC04g0652590.1	205.153	270.843	374.939	309.064	250.325	384.157	352.683	582.403	494.72	483.999	471.902	547.853	660.32	629.766	574.506
BnC08g0850480.1	162.736	348.232	647.153	303.716	130.784	187.213	368.506	513.064	436.2	363.735	223.946	433.802	505.104	405.121	356.72
BnA08g0332730.1	94.8584	327.216	519.746	235.891	97.9264	109.595	214.251	333.928	269.89	274.787	152.2	333.327	396.746	327.414	397.125
BnC09g0900580.1	16.4801	69.1857	8.71733	10.5878	8.23264	4.86826	56.0862	6.75173	5.69498	2.98132	1.16861	57.0049	2.14486	2.80101	1.55139
BnA01g0010740.1	315.032	510.459	696.773	517.839	376.416	137.469	189.296	211.745	238.008	191.862	335.862	519.825	644.135	606.79	519.282
BnC04g0683800.1	234.681	286.139	269.256	213.727	218.182	136.52	135.788	212.979	162.602	173.219	103.001	166.93	189.713	197.132	246.737
BnA03g0114570.1	105.136	198.426	220.904	117.428	71.1254	136.681	143.101	183.825	150.069	151.944	132.418	103.676	217.71	196.283	237.495
BnC03g0566250.1	142.92	168.095	206.122	124.626	102.727	212.483	172.559	228.889	220.097	199.795	185.883	210.829	260.806	226.461	210.802
BnA05g0213650.1	104.273	230.465	302.774	206.126	103.587	82.8735	164.357	186.881	207.395	193.546	134.597	208.7	257.014	262.994	210.711
BnA07g0274730.1	23.2219	33.3263	36.8627	45.1805	35.8056	8.9838	10.824	10.5284	12.0587	5.13967	16.632	14.7745	11.7613	13.7972	22.6517
BnA04g0181430.1	71.5984	153.41	268.784	160.594	101.109	107.485	122.039	226.329	272.295	218.223	100.595	166.054	285.524	235.448	218.721
BnC04g0679130.1	48.4925	80.2163	41.273	37.8481	27.6697	32.0777	38.25	61.9787	49.4703	75.2446	29.2523	25.9479	95.0173	181.04	65.0655
BnA03g0112470.1	180.078	307.951	359.258	238.737	178.31	147.996	208.251	314.604	325.295	313.228	171.35	319.018	379.657	371.04	383.576
BnC09g0904220.1	1443.75	1359.9	2611.97	1866.58	939.663	527.587	686.978	1260.47	1165.43	1119.59	346.465	760.447	1012.85	1068.84	975.129
BnA09g0356470.1	792.724	1049.63	1743.2	1316.91	790.717	856.3	1324.08	2294.92	1982.77	1986.8	1010.18	1955.31	2558.66	2254.15	2000.56
BnC07g0776830.1	0	4.28272	11.0229	1.29397	0.667463	0	20.4911	4.72111	19.2027	12.4359	0	2.57494	0	0	0
BnA04g0170870.1	59.5632	172.97	210.272	140.003	57.1376	36.4473	74.7535	71.464	79.9468	63.0578	28.6205	61.539	94.6976	79.6975	58.3253
BnA07g0299290.1	300.295	598.001	660.216	470.699	291.076	534.81	621.713	999.552	917.446	872.837	481.961	647.265	814.813	688.218	597.208
BnC06g0771950.1	317.34	512.418	739.28	454.417	249.811	6.727	12.9498	19.4735	15.1869	6.82488	124.241	278.322	291.269	347.333	424.345
BnA07g0288360.1	141.599	374.995	437.627	235.963	134.48	577.23	550.592	898.958	774.317	743.245	407.288	539.257	709.208	631.999	503.722
BnC04g0635720.1	18.5495	17.5045	16.8553	24.7878	10.7302	11.5361	18.3277	15.4148	11.393	18.6401	0.77234	8.56905	12.6174	8.27679	24.5213
BnC06g0768160.1	222.689	65.2937	249.141	245.948	281.195	0	0	0	0	0	162.898	31.6922	96.6364	160.656	324.139
BnA07g0295760.1	164.07	65.5598	275.387	289.786	252.693	605.069	183.9	638.767	706.661	733.533	538.33	114.787	462.101	598.185	667.802
BnC01g0424810.1	189.594	369.034	681.463	446.347	246.073	225.406	460.585	782.453	772.836	714.053	277.305	457.236	856.683	746.758	777.221
BnC09g0896300.1	99.3113	83.9005	110.869	87.5743	81.0918	26.5685	39.5107	35.67	48.7018	41.8261	86.317	94.0388	111.494	114.553	145.759
BnC07g0794630.1	182.467	163.781	308.647	222.784	256.584	328.144	175.132	359.771	350.214	364.664	435.284	220.528	416.283	367.665	429.305
BnA03g0149910.1	553.563	1189.37	1666.1	810.361	426.164	503.715	919.423	1211.43	1101.04	980.07	588.675	1232.88	1302.53	1193.58	1226.1
BnC07g0825360.1	780.873	1416.41	1923.3	1080.56	603.366	864.724	1176.44	1461.55	1310.14	1206.52	801.307	1621.9	1496.55	1448.48	1447.36
BnA03g0138160.1	95.7809	59.779	131.886	119.962	85.8131	49.4888	19.8999	53.0407	65.7806	74.7272	133.152	37.619	96.1739	57.4574	138.852
BnC08g0845070.1	0	0	0	0	0	14.5405	8.76088	5.79912	9.39218	16.1621	66.3654	8.05069	34.9793	39.5179	48.6468
BnC03g0588370.1	782.458	314.983	639.834	649.568	528.063	826.397	448.909	1032.66	943.952	1150.96	1251.55	375.273	909.193	1034.37	1365.5
BnC09g0890950.1	492.654	587.348	946.611	706.079	331.748	402.114	596.741	777.964	726.878	801.767	675.93	718.414	985.283	1013.37	1056.74
BnA02g0084790.1	553.966	802.135	986.479	809.196	593.626	341.112	461.636	578.171	565.326	560.112	175.446	497.837	664.953	451.879	395.544
BnC07g0789520.1	997.33	1165.11	1636.63	1264.17	838.065	923.986	1076.58	1577.6	1577.47	1742.4	1116.67	1336.61	2080.41	1747.91	1609.94
BnA07g0274430.1	152.461	8.55743	32.1881	144.144	14.1379	7.87259	10.4108	26.1828	24.0852	26.249	188.868	42.203	86.3754	71.5678	84.2607
BnA09g0355500.1	385.884	302.422	445.574	420.622	290.207	625.632	272.767	541.172	427.442	561.933	689.047	301.626	534.328	535.355	720.695
BnA06g0227410.1	7267	9681.58	13303.6	9985.38	6482.49	5734.94	8705.51	12566.6	12800.1	13234.4	6368.58	10885.6	15674.4	14691.4	12843.5
BnC03g0547000.1	3336.19	6003.25	12235.2	8044.48	4192.77	757.453	1794.95	4464.16	3922.4	4985.33	755.813	2116.99	3115.49	2842.21	2343.89
BnA03g0101320.1	2776.81	4522.46	9240.66	6101.86	3952.64	801.497	1856.43	4396.88	3872.98	4396.22	2167.44	5681.22	9368.99	9347.37	7354.2
BnC02g0479890.1	128.198	279.953	344.516	200.969	289.373	316.627	585.612	1012.96	834.134	993.344	322.263	707.547	940.836	743.358	732.067
BnA09g0390070.1	2480.38	3130.22	3408.32	2637.54	1985.77	4070.98	6017.3	5930.83	6213.43	6447.59	4951.29	6049.7	5795.64	5000.89	5246.7
BnC08g0885170.1	4470.08	4512.95	8531.8	6600.23	3893.34	6.60878	4.74725	2.2586	5.33952	5.65071	7.49365	5.7358	4.93725	11.3902	13.7634
BnA02g0058200.1	889.388	1397.59	1892.4	1552.49	782.671	384.944	975.18	1638.32	1425.01	1553.81	1162.66	2403.53	3056.19	2577.15	2377.44
BnA02g0058190.1	1601.76	2685.86	4460.91	2963.14	2124.18	144.082	336.458	610.71	633.598	558.532	1816.13	3354.9	4555.97	4893.33	4131.86
BnA08g0334250.1	2063.7	3260.91	4725.99	3285.85	2027.11	1223.9	2641.54	4375.28	4572.7	4436.75	2196.74	4765.19	5681.89	5856.76	4499.42
BnA09g0390080.1	4613.28	6132.66	10319	7615.22	4695.6	7150.66	10785.3	23638.4	23270.6	25623.2	8350.15	11989.4	19384.6	18059.5	16233.6
BnA10g0405890.1	3478.26	3825.62	6361.95	5049.09	2645.68	2105.5	3505.9	7009.16	6144.68	7215.54	2680.31	4827.75	7809.57	6155.47	6321.36
BnA02g0058230.1	1070.13	1677.47	2773.59	1926.01	1051.14	381.073	939.723	1557.4	1511.2	1620.71	1424.15	2978.59	4277.69	3220.37	2889.79
BnC08g0885160.1	6601.27	6947	9097.49	7505.84	5492.29	16.0326	9.55724	1.30726	3.80228	4.49092	6.79435	4.85971	3.74867	11.3825	8.95995
BnC05g0707550.1	8818.38	11143.1	20674.7	14977.6	9490.88	5033.84	9522.36	21475.3	20445.3	23098.9	7782.22	13387.6	22337.2	21731.5	18996.7
BnA02g0058220.1	1582.09	2825.6	5446.11	3510.78	2442.32	835.169	2182.02	4671.61	4554.17	4346.11	2783.4	6350.5	9249.83	9508.18	7488.38
BnA05g0199140.1	3446.62	5706.19	7952.05	5651.63	3522.47	2114.87	4847.9	7298.25	6902.87	6699.79	1573.1	3461.07	4728.65	3985.89	3449.34
BnUnng0983830.1	957.123	1638.65	2576.87	1687.37	1066.55	998.755	2463.35	3994.61	3634.41	3793.51	1192.55	2696.18	3588.74	3094.42	2549
BnUnng0983840.1	743.202	1409.4	2405.39	1646.41	1126.15	195.006	386.814	652.678	608.983	714.596	697.582	1751.95	2257.98	2483.11	2013.79
BnA10g0393180.1	480.747	822.099	1316.67	774.601	568.937	776.533	1161.19	1569.85	1591.82	1446.82	880.446	1407.32	1823.37	1843.21	1737.02
BnA05g0221120.1	94.4488	158.342	220.264	140.803	69.7339	425.416	590.743	898.31	792.109	795.297	358.151	457.381	643.455	609.556	690.458
BnC03g0577680.1	501.089	1027.31	2155.2	1066.47	537.418	532.496	946.683	2158.82	2011.88	1719.49	644.619	1234.98	2054.48	1926.76	1928.56
BnA03g0124020.1	412.767	930.746	1726.25	886.534	468.05	276.423	339.8	777.371	657.705	579.86	178.906	447.691	727.326	636.415	636.032
BnA05g0207530.1	98.1745	263.064	349.075	156.284	109.767	145.523	210.483	320.924	316.035	257.715	101.084	158.06	243.528	262.683	261.62
BnC03g0574000.1	1018.44	439.846	1091.78	986.815	751.395	2183.98	592.539	1789.69	1776.66	2143.18	535.321	124.328	654.01	800.011	1080.61
BnA03g0120350.1	1054.45	182.629	1051.71	1047.64	910.191	1139.06	241.309	778.04	790.707	991.84	1521.88	249.623	1410.32	1708.74	2464.73
BnC02g0482610.1	379.67	127.733	258.294	300.686	377.039	865.886	185.344	476.519	462.861	558.553	1509.92	214.878	589.844	824.103	1004.03
BnC02g0477680.1	79.2551	225.936	398.689	181.618	71.364	35.8222	168.656	247.762	272.015	247.129	65.1644	211.473	328.591	324.574	277.659
BnA07g0269330.1	270.808	740.531	1441.71	741.922	359.318	153.424	366.868	534.422	552.223	492.299	138.536	353.214	580.132	564.2	493.478
BnUnng0960280.1	0	3.52762	5.22598	0.666384	0.6844	236.2	353.278	608.597	498.451	482.99	169.383	414.202	622.49	559.443	495.089
BnC04g0645030.1	12.239	21.3935	15.9722	3.23492	20.0271	55.6549	44.0126	26.1244	39.2191	36.2687	47.8166	23.5819	19.073	35.2387	43.5257
BnA08g0311510.1	352.388	344.46	119.572	91.9922	207.255	77.0961	179.168	83.4074	84.3023	113.824	234.157	210.445	177.018	182.424	140.703
BnC04g0645020.1	14.3863	21.8216	14.5336	4.90359	13.8421	59.3275	40.5906	42.0968	33.1507	36.2903	46.2344	24.9663	21.6729	32.0898	50.1233
BnC01g0458240.1	567.013	311.524	267.636	188.703	632.388	130.796	186.154	183.983	193.835	271.635	354.537	195.475	214.397	269.959	216.381
BnC06g0757320.1	321.978	542.039	869.345	465.688	261.989	417.915	523.808	906.315	764.123	738.527	452.146	630.5	733.426	767.726	611.812
BnA07g0287550.1	5.81194	32.9755	21.5254	20.9048	8.95965	13.0553	12.5912	19.0871	16.476	14.1229	22.864	33.7193	33.0259	22.8836	24.1255
BnA01g0002040.1	211.913	310.564	442.929	274.099	160.665	153.734	178.484	209.073	217.585	155.069	195.249	236.985	289.17	222.582	199.532
BnC03g0605460.1	96.8024	93.151	117.683	108.267	86.4	3.57971	24.5381	25.5766	21.2791	7.39443	6.20564	23.1629	21.0796	20.1133	7.09472
BnC04g0680440.1	74.1842	49.2145	153.316	109.864	90.4912	104.532	56.5949	176.513	130.766	143.111	11.0189	18.0969	35.6161	27.0974	27.9059
BnA09g0360510.1	419.938	173.874	337.193	423.702	458.76	872.873	236.808	566.582	604.62	757.901	1086.75	237.309	486.898	668.066	865.533
BnA06g0253670.1	108.01	165.522	280.818	198.895	98.4246	110.46	156.34	253.223	255.499	235.129	85.852	148.256	186.75	151.11	154.535
BnC07g0815720.1	139.302	214.994	299.108	238.197	116.874	144.822	191.08	323.101	268.361	320.003	164.025	265.881	287.983	332.836	304.879
BnA03g0095190.1	71.0252	166.237	263.605	119.191	52.5988	198.213	218.445	354.97	338.894	253.942	192.783	284.833	325.451	332.234	334.12
BnUnng0948880.1	187.132	227.596	319.226	271.882	235.921	107.571	103.112	168.235	144.637	156.49	98.7128	135.894	185.362	176.381	135.568
BnA07g0290210.1	208.052	451.153	728.413	395.471	262.608	321.265	528.787	761.223	745.548	646.586	346.063	446.406	689.241	512.377	453.786
BnC06g0759800.1	325.836	480.526	792.598	471.725	331.1	19.2245	22.0789	48.835	32.3432	35.3847	126.378	273.939	263.408	300.887	322.812
BnA01g0019720.1	313.132	139.065	480.383	412.983	338.057	571.684	135.747	603.008	638.168	758.227	792.008	166.569	553.135	595.017	915.58
BnC04g0656070.1	613.597	826.03	1152.45	811.942	574.308	1218.11	1187.36	1785.82	1802.7	1648.89	1139.95	1317.04	1777.44	1635.03	1519.98
BnA07g0296440.1	295.073	401.031	651.567	417.579	298.654	564.058	741.365	1135.28	1005.13	980.217	564.291	660.318	1018.74	799.575	660.729
BnC06g0769040.1	340.918	419.281	616.397	390.08	289.498	2.59634	0.537243	0	0	0	97.4498	238.989	256.391	256.504	295.334
BnA10g0416460.1	14.4417	18.2455	44.8079	46.204	20.5524	26.7796	16.5925	113.148	105.647	98.414	62.8402	13.2489	25.179	44.5351	54.5614
BnA03g0120910.1	126.145	166.726	178.867	157.937	128.695	67.6421	64.4763	144.638	130.385	107.354	70.1627	94.4541	69.9328	68.3951	69.6336
BnC09g0931590.1	13.448	32.6709	56.6532	77.5098	53.5755	25.1174	14.9229	87.8936	73.6901	73.9606	46.5532	40.6722	83.4608	96.3598	141.611
BnC09g0931610.1	12.7481	3.09955	2.61294	11.0164	3.15191	1.7309	2.04262	9.23066	3.4798	7.98537	13.6993	14.7911	55.6703	20.0679	26.8568
BnUnng1001060.1	219.302	308.462	434.228	349.02	265.687	235.463	332.859	598.47	505.993	452.375	336.809	563.054	568.734	580.918	602.323
BnA06g0235930.1	205.501	371.821	613.634	354.802	171.586	103.336	124.449	186.499	183.11	198.785	100.475	161.721	234.123	173.975	141.193
BnA06g0256780.1	138.433	230.028	372.408	233.822	162.445	166.924	191.554	396.242	387.915	380.429	83.3442	187.745	256.853	230.949	264.793
BnA03g0117960.1	208.489	164.615	199.004	203.257	188.598	33.3243	29.1885	54.4822	33.6285	45.3143	10.1673	29.1272	46.619	41.4994	58.6788
BnC09g0908600.1	76.3308	150.368	288.057	174.201	94.7144	45.594	128.06	284.043	256.175	265.16	183.617	333.458	474.753	419.416	433.291
BnUnng0986080.1	169.111	280.273	361.296	245.118	129.13	162.555	238.995	333.132	323.658	353.298	192.384	308.325	385.278	329.974	317.215
BnA09g0375990.1	0	2.26353	5.22598	8.04084	1.00119	1.62023	8.90408	14.6447	4.4227	18.183	4.80704	2.03902	4.31822	5.46346	73.839
BnC08g0868170.1	148.59	205.383	427.658	323.215	243.685	0	0.998134	0	0	0	116.851	206.515	300.655	251.5	259.693
BnC06g0732920.1	84.7771	168.728	183.91	146.024	76.7331	149.965	145.415	185.255	172.017	128.486	103.649	194.261	258.31	180.634	194.73
BnC01g0462480.1	2.27808	3.35796	3.76938	3.33355	19.7763	0.865448	36.5153	2.25987	3.15425	0	37.8446	2.8157	1.54626	0.680238	0
BnC03g0533030.1	362.431	337.561	344.075	287.441	354.557	174.563	146.695	121.416	144.491	133.412	33.7638	34.2	48.7079	47.0198	36.3669
BnA03g0090630.1	507.073	383.975	488.088	510.966	457.546	715.821	603.743	678.217	615.054	603.441	846.22	819.148	947.495	895.638	863.992
BnA01g0032420.1	378.181	432.517	320.806	387	454.224	507.752	525.106	367.507	353.535	306.314	72.8663	215.234	119.011	130.619	110.996
BnC08g0865430.1	195.79	223.985	672.438	336.773	169.516	268.505	244.237	949.757	962.247	860.581	248.943	236.995	889.262	777.234	746.638
BnC09g0925970.1	155.95	207.6	334.57	268.035	179.479	228.883	236.434	473.324	462.428	392.992	290.79	235.605	502.69	463.156	473.647
BnC01g0469620.1	0	0	0.579688	0	0	53.4907	80.1355	85.4835	74.0018	71.8797	101.555	195.923	154.997	162.949	178.576
BnA09g0373500.1	78.9159	122.701	592.671	307.669	110.447	56.8092	119.25	707.275	807.762	757.588	71.579	134.214	725.462	754.245	650.201
BnUnng0982220.1	18.6364	9.99617	37.8584	8.35668	6.26995	18.1744	0.537243	9.87669	2.52923	0	0	0.530927	0	0	0
BnA07g0296680.1	283.021	267.643	397.703	277.62	236.738	599.65	564.666	1025.54	964.182	839.004	308.564	403.723	593.131	512.139	428.28
BnC06g0769320.1	172.281	215.028	261.5	188.612	164.263	0.865448	0	0	0	0	52.4814	131.396	103.931	131.177	155.781
BnC02g0495890.1	110.127	84.5771	101.048	145.282	111.646	327.898	289.46	412.197	415.821	376.819	305.358	263.505	302.847	335.387	416.04
BnA05g0197680.1	210.803	277.593	276.122	241.37	189.186	34.1922	25.8519	23.503	24.7701	14.0087	24.289	23.9756	20.1256	20.8398	25.4092
BnA08g0306240.1	28.8398	33.2624	37.123	34.4395	14.3525	28.9297	7.84325	15.5453	18.8917	15.1436	11.7058	10.0893	16.2736	4.80786	13.5354
BnA02g0069850.1	149.516	213.07	318.378	223.471	165.095	148.735	121.413	185.386	135.864	145.347	97.4856	133.73	145.985	133.414	186.35
BnUnng0986110.1	9.02445	4.89864	8.72188	7.49194	13.8608	73.1575	33.0952	52.344	46.1994	55.2803	43.066	32.0343	54.9091	37.3718	46.3751
BnC02g0523370.1	307.221	634.388	876.231	429.615	229.999	231.998	433.084	588.414	526.168	466.632	314.991	617.596	775.588	680.657	624.906
BnA01g0038930.1	149.697	68.3914	579.086	495.401	335.293	358.011	170.706	1544.58	1470.77	1653.97	479.778	117.619	896.979	1098.18	1656.27
BnC01g0467740.1	241.873	97.545	497.669	463.344	370.971	48.2337	17.9568	121.85	142.784	152.326	59.9896	15.0547	107.67	168.101	247.454
BnUnng0937270.1	191.144	210.38	204.711	189.603	185.607	15.8829	36.0364	14.0234	18.9589	13.0602	182.805	149.28	105.339	113.814	210.178
BnA08g0334790.1	64.9662	155.022	227.599	122.796	63.908	59.6245	139.254	221.081	241.696	167.015	112.372	179.793	241.08	205.068	213.453
BnA10g0394100.1	46.3936	115.665	142.638	70.6963	61.8043	33.4454	98.6173	118.444	130.443	105.894	103.768	154.136	135.466	122.298	161.301
BnC06g0762240.1	713.767	826.291	985.928	682.314	530.816	67.2537	32.0097	60.9628	27.9891	39.8171	315.555	494.204	345.995	405.496	521.822
BnA07g0292190.1	616.838	640.706	689.565	494.322	391.745	1450.56	1081.88	1472.63	1069.87	1054.89	1276.05	1113.8	1006.78	904.324	914.922
BnC03g0580090.1	33.0098	166.606	386.482	151.044	62.6137	41.7827	100.122	294.64	223.508	245.71	67.3214	208.618	331.626	311.529	288.777
BnC02g0523580.1	8.62805	22.1538	44.1206	21.4546	10.8546	139.852	234.98	309.672	482.605	498.316	40.043	249.678	327.488	273.616	95.2128
BnC01g0453220.1	121.765	194.46	372.101	258.282	158.237	204.328	91.552	150.518	113.289	125.626	0	0	0.602363	2.07458	0
BnA06g0256960.1	692.565	1927.27	2811.09	1266.63	575.646	649.273	1350.6	1787.21	1715.25	1468.91	407.893	1059.66	1240.62	1084.23	933.675
BnC02g0489400.1	619.446	179.434	843.823	770.333	709.004	2.52761	0.998134	5.22904	5.6574	2.15695	332.814	119.214	386.002	539.335	844.88
BnA07g0296070.1	518.084	145.684	805.279	839.051	620.083	1719.96	330.889	2133.43	1983.15	2159.59	881.957	114.4	672.941	836.241	732.246
BnA03g0091600.1	507.649	903.093	2431.53	1548.51	1013.24	14.3656	34.7083	116.636	99.258	75.4293	16.5952	55.2525	118.041	162.556	134.62
BnC03g0534290.1	623.182	1197.34	2591.78	1597.56	1036.08	71.7728	130.518	413.608	358.177	316.328	111.065	192.436	370.733	386.638	307.801
BnC04g0620750.1	397.138	788.338	1137.28	679.113	446.356	406.147	843.625	1096.37	1191.54	1108.2	407.971	958.086	1320.09	1164.8	906.244
BnC08g0868430.1	753.728	180.44	894.806	882.192	624.267	0.77197	1.02814	0.61563	0	0	606.321	154.964	562.621	641.867	1173.19
BnA05g0187580.1	368.65	608.009	996.353	604.371	389.45	241.192	602.369	840.195	870.772	800.505	226.775	445.152	625.354	446.365	429.006
BnA09g0376350.1	406.651	121.342	488.593	542.196	382.008	974.775	308.765	1708.88	1613.38	2089.53	553.21	123.521	570.771	632.889	999.651
BnC08g0865990.1	201.097	331.559	622.846	420.134	213.028	326.157	298.062	478.974	502.104	503.794	284.942	334.132	466.134	523.886	516.186
BnA10g0395850.1	86.8322	199.134	295.367	132.192	77.2097	164.03	213.458	412.742	392.403	274.622	204.46	290.559	315.715	373.641	384.931
BnC04g0667160.1	189.165	217.789	312.559	205.675	125.462	167.545	203.687	274.42	252.564	263.649	185.913	279.822	276.377	282.894	367.514
BnA08g0332770.1	790.811	791.84	939.668	808.698	746.515	543.675	494.533	394.307	417.728	437.66	458.692	460.167	503.062	444.765	347.728
BnC03g0577420.1	30.1347	18.5564	34.5889	8.43018	5.15285	15.5579	8.7582	15.8913	9.52181	6.31806	1.55141	6.22601	3.14201	3.44584	4.4156
BnA09g0351150.1	152.211	171.825	248.429	137.856	107.005	99.375	232.9	249.017	244.71	184.253	134.242	273.497	334.959	272.507	264.429
BnC04g0681120.1	251.62	574.709	571.597	344.355	222.304	271.518	584.418	578.834	556.18	520.668	285.258	663.501	713.246	521.454	469.208
BnA04g0182650.1	299.895	750.617	697.313	469.826	369.467	180.009	402.218	244.276	266.149	231.051	130.422	218.399	187.156	190.619	148.711
BnC03g0587970.1	274.149	507.078	608.074	416.626	261.959	460.969	617.011	594.197	635.714	571.442	296.862	525.213	701.445	520.44	463.824
BnC07g0827170.1	108.255	214.298	257.025	158.89	93.8387	139.514	197.376	275.725	275.107	247.979	130.481	242.519	303.172	258.049	257.009
BnA05g0216340.1	241.381	489.225	657.252	394.798	244.868	303.654	439.924	657.331	645.498	502.581	243.559	567.737	697.523	610.039	597.774
BnC09g0922610.1	198.448	315.997	427.643	304.112	186.552	1.63742	0	0	0	0	90.5468	373.717	414.532	443.029	372.671
BnA06g0257510.1	268.301	505.063	587.279	326.289	208.868	116.338	175.208	241.331	246.128	206.714	119.948	203.401	241.182	221.778	216.202
BnUnng0985770.1	203.139	268.188	296.752	228.692	175.832	516.557	567.32	642.333	641.121	545.813	222.403	259.729	355.069	247.907	247.476
BnA03g0123370.1	244.717	322.442	418.614	351.219	275.669	489.468	500.57	762.96	786.573	762.926	236.544	338.255	429.685	405.606	371.484
BnC03g0600890.1	40.0339	8.08487	13.0544	18.5519	9.58742	5.00092	6.77145	12.8459	10.5038	38.0291	5.49961	14.746	2.46648	6.92709	19.2088
BnA01g0044160.1	16.0932	5.14195	10.1292	9.48959	6.48486	26.7802	6.06516	3.2061	1.88963	10.1237	0	0	0	0	0
BnUnng0957180.1	0.663293	2.64117	0.576658	2.03904	2.1437	449.489	375.74	498.074	444.807	447.974	461.341	479.293	544.984	523	465.911
BnC03g0542000.1	765.503	1536.59	2162.81	1279.86	769.587	999.353	1520.23	2351.9	2254.4	1767.6	1038.7	1858.19	2261.38	2248.74	1998.11
BnA03g0096370.1	642.853	1513.15	2129.39	1203.19	696.24	766.442	1387.15	2147.28	2045.81	1608.73	862.78	1670.57	2080.01	2027.66	1819.68
BnA09g0375280.1	1123.02	388.34	1248.6	1418.86	987.6	284.517	77.1085	359.091	354.806	414.368	450.5	83.7514	302.365	312.566	586.904
BnC06g0752820.1	1124.52	352.066	781.99	922.195	860.208	1278.79	321.874	1330	1128.89	1444.19	1688.93	381.747	913.028	1288.3	1859.13
BnA04g0171450.1	45.9631	33.1008	34.8639	56.0959	50.9003	63.6578	91.6952	26.5899	28.3859	23.5958	7.12406	10.6076	2.45788	3.46739	1.47502
BnC04g0662460.1	64.0604	245.188	138.787	131.175	93.1899	125.879	170.751	67.2899	62.0459	54.125	20.6268	9.35959	2.46648	7.59809	2.21962
BnC04g0684180.1	52.4893	91.7932	108.983	82.2005	51.6209	138.732	136.379	225.754	217.049	170.079	117.637	175.338	224.526	223.223	178.545
BnA05g0187280.1	96.2159	232.262	296.952	177.487	135.932	146.668	208.84	320.981	326.613	277.081	86.4796	171.53	227.365	175.508	145.724
BnC04g0620340.1	75.5779	166.221	249.012	128.267	100.464	94.2812	166.681	228.91	245.91	242.171	132.604	200.39	285.306	241.016	224.284
BnA03g0128660.1	105.645	172.003	294.874	205.492	113.557	137.393	151.032	287.117	311.665	225.662	140.822	178.913	219.669	229.723	318.944
BnC09g0909840.1	134.813	149.753	213.892	189.258	164.774	177.717	165.186	196.486	165.255	175.677	331.558	374.784	435.643	400.606	380.308
BnA10g0394010.1	327.389	922.644	1123.68	544.296	270.193	515.443	806.868	1085.38	1036.96	776.017	567.757	999.823	1096.87	885.54	972.767
BnC06g0767750.1	51.6897	103.385	90.4103	79.1449	62.2697	4.18976	0.484065	0	0	0	27.1396	34.3039	35.8742	31.7975	79.2542
BnC05g0690090.1	253.758	637.844	742.373	457.394	241.775	383.534	630.981	704.75	694.128	560.728	359.121	565.805	655.043	589.772	435.214
BnA08g0317400.1	22.5702	80.4581	130.817	77.5812	52.4175	5.05521	13.318	17.8369	25.3007	21.0634	11.8052	17.0636	21.7907	28.9133	21.0058
BnA09g0341770.1	37.1157	58.2918	61.4594	44.7937	37.1496	64.8643	78.4992	104.005	101.109	108.106	69.0795	94.7503	145.96	115.868	88.9184
BnC03g0583080.1	237.903	483.005	859.599	353.552	202.973	422.963	447.831	865.435	676.64	630.876	336.384	531.245	645.523	679.935	737.189
BnA01g0033760.1	161.36	209.065	343.33	172.665	91.9484	148.529	191.653	271.022	200.768	214.762	243.201	276.759	330.356	323.022	337.638
BnA05g0187600.1	126.937	230.451	308.528	169.408	101.254	114.524	197.187	362.341	269.172	258.529	105.739	169.775	196.368	193.527	182.511
BnA05g0188140.1	15.5552	73.79	116.108	65.4616	22.6482	68.4822	81.4867	178.907	180.929	182.486	72.7163	91.2894	142.285	138.923	151.982
BnA01g0035160.1	324.661	774.416	1088.02	543.225	328.309	463.893	783.052	955.559	898.833	709.039	463.318	981.02	1111.4	940.077	831.793
BnA03g0131620.1	321.119	548.377	731.571	368.606	224.355	338.007	480.317	634.29	546.006	543.124	348.093	636.09	678.811	653.002	634.281
BnA10g0404880.1	45.4805	176.928	382.04	152.99	82.8139	53.6454	157.091	373.023	332.194	255.15	68.2921	219.307	340.93	307.548	300.007
BnC05g0706320.1	27.056	56.1946	71.51	45.501	21.9215	36.3122	38.5931	97.0648	104.785	109.036	112.565	81.7364	146.475	170.838	178.33
BnC01g0428600.1	146.511	165.955	389.654	260.316	153.34	138.077	189.289	356.563	321.212	329.87	130.466	188.62	312.464	387.15	385.955
BnA01g0042550.1	214.343	435.508	743.24	353.357	185.63	200.599	189.251	410.446	355.037	334.609	188.962	274.418	373.981	303.16	435.402
BnC01g0464460.1	56.2862	170.966	282.321	78.9934	45.9741	91.3692	137.718	229.905	209.03	139.635	55.6902	179.399	236.27	220.544	247.399
BnA02g0048240.1	217.577	251.937	419.997	303.939	187.133	198.004	218.942	338.923	350.87	296.596	247.221	396.254	414.108	364.257	416.142
BnC02g0470860.1	240.641	340.358	441.138	328.416	253.357	198.67	231.674	329.2	331.849	288.979	4.68739	5.73364	8.68593	14.5898	11.9671
BnC01g0465360.1	358.728	835.442	1001.87	632.132	349.078	429.431	848.707	850.613	817.21	661.28	454.295	912.377	1010.25	852.164	782.286
BnC04g0621370.1	65.1927	98.7978	183.626	113.664	43.1358	35.1093	34.5773	88.2534	107.716	58.3324	124.961	90.4917	128.725	132.142	146.814
BnA10g0405150.1	5.14865	23.579	33.7628	13.2783	3.67105	48.5723	36.3984	45.5682	67.4786	38.0684	45.8585	57.6839	67.3856	68.6775	71.3796
BnA02g0058430.1	59.2663	107.808	111.762	108.565	68.1753	46.7049	46.7199	60.2027	56.9498	42.7647	129.662	140.099	129.539	116.685	123.097
BnC09g0919630.1	35.6194	95.3034	113.758	42.553	34.3367	80.4231	99.1941	107.562	74.5555	60.4515	54.8371	80.2876	88.022	79.0051	79.4286
BnA06g0255490.1	74.5264	112.559	111.181	106.365	60.47	42.2721	53.6714	53.6766	32.8961	33.7388	54.5952	42.5631	56.0375	44.3466	44.5919
BnC02g0527140.1	68.4145	137.461	208.207	150.212	100.762	48.7846	71.5478	88.316	86.9627	66.1457	192.564	202.216	272.514	304.281	294.728
BnC07g0812250.1	6.20411	3.69905	0.576658	7.02283	0.6844	1.60305	48.367	0.642242	1.27765	5.49299	75.6374	31.7156	65.7056	50.5703	50.8049
BnA02g0084950.1	99.9534	82.8883	129.344	117.265	63.2197	135.723	109.031	183.697	142.865	148.214	27.0174	70.9012	98.8562	82.908	74.648
BnUnng0981310.1	0	0.446256	0	0	0.738119	0	0.771104	0	0.621185	0.667348	35.9179	41.2747	16.1891	28.4325	22.4879
BnC03g0542010.1	30.4375	180.013	191.043	81.8208	62.4738	44.6149	181.992	301.9	303.845	229.307	48.6646	169.43	209.702	141.52	182.573
BnA10g0413530.1	35.6452	132.448	182.434	66.289	26.1551	42.5453	120.215	202.157	189.858	156.535	56.6821	87.3624	160.662	125.24	133.393
BnA03g0096380.1	6.2144	98.4243	110.228	44.1255	22.8248	11.4427	40.6616	121.015	80.5619	83.3298	22.0451	62.6987	88.8	63.0163	53.1604
BnC09g0927200.1	61.7603	199.934	265.984	117.82	65.3705	81.9472	141.302	320.697	310.481	266.377	141.929	178.951	262.557	251.552	269.255
BnA10g0407110.1	156.563	57.2565	158.551	191.976	260.256	246.759	121.254	275.656	278.812	254.786	399.717	120.369	208.178	375.874	338.261
BnUnng0967830.1	834.397	372.2	716.288	826.214	1022.28	1654.21	535.455	1393.09	1412.87	1333.28	2116.29	526.265	976.841	1589.54	1552.18
BnC04g0620780.1	16.9887	38.2935	39.7729	39.9811	22.5512	0.831079	0	0	0	0	14.5281	11.943	17.3079	9.66189	16.4567
BnC03g0572600.1	486.207	476.819	539.936	468.6	376.315	1357.72	596.732	917.808	804.223	587.605	795.319	575	682.507	697.236	725.645
BnC07g0811930.1	162.363	278.844	290.095	205.245	164.328	163.554	134.428	141.309	126.366	117.252	333.016	301.832	335.724	290.859	233.352
BnA06g0255700.1	34.7273	35.0364	35.1882	30.3966	46.4179	0.415539	3.50981	5.37922	5.03736	3.33393	1.55141	4.33679	1.58337	4.87098	3.00141
BnC06g0753060.1	434.669	674.887	1109.09	547.446	266.627	510.458	621.097	1061.74	924.951	1009.16	586.276	870.603	1213.53	1193.61	1183.57
BnA06g0268400.1	419.332	560.909	548.204	364.122	190.401	430.006	519.286	421.644	419.814	375.754	479.944	653.072	617.005	570.972	532.174
BnA07g0297000.1	255.805	262.138	268.392	244.814	207.861	542.455	516.894	718.987	596.717	553.326	399.446	289.842	366.567	329.44	265.108
BnA07g0284040.1	16.1063	11.5054	10.4594	13.3321	19.3091	24.5867	24.802	39.0248	28.3499	37.7358	15.7066	16.1933	19.911	24.1978	30.1136
BnA06g0262320.1	228.306	232.447	128.969	131.017	200.973	155.571	147.033	76.0389	90.5806	65.9084	256.538	225.182	160.229	114.057	141.379
BnA06g0255350.1	343.161	462.072	394.809	379.812	442.374	298.342	468.298	270.954	299.458	303.982	313.197	424.014	314.976	273.788	202.496
BnC02g0486030.1	160.47	183.024	161.106	148.78	168.831	181.633	203.109	144.708	134.71	114.668	97.4509	102.885	92.7598	58.4778	65.0434
BnC08g0870850.1	118.728	112.959	47.775	64.4001	152.394	0	0.51407	0	0	1.49031	129.879	88.6847	50.3672	79.94	106.852
BnC04g0674730.1	304.014	220.051	135.147	267.638	369.616	437.324	313.344	210.642	200.099	164.866	264.983	226.329	167.729	204.046	171.91
BnA04g0159040.1	101.12	48.0951	29.9022	72.459	58.1674	0	0	0	1.26461	0	0	1.04843	0.602363	0	0
BnA04g0177910.1	20.4948	3.62849	1.16533	4.03928	4.21384	43.0355	30.6912	10.8495	8.8638	12.3186	34.7283	23.6637	5.62568	21.4938	13.4043
BnA03g0141410.1	69.2683	112.393	198.54	92.3651	69.5619	21.263	34.3285	50.7377	55.2803	40.1147	90.224	124.092	143.194	137.694	138.535
BnA06g0234360.1	914.442	1212.54	1305.89	1034.71	887.077	531.538	544.383	553.548	542.58	504.805	1110.47	1402.36	1496.91	1411.15	1156.74
BnA09g0384800.1	39.5857	86.2711	107.375	87.7774	80.0419	0.77197	1.50537	1.99889	0.621185	4.00058	0	0.5175	0	0	0
BnC03g0577610.1	42.7087	23.0451	89.81	85.7091	72.5225	61.0298	45.5404	138.156	171.497	171.903	86.9541	37.8342	179.352	207.87	264.738
BnC09g0927340.1	568.357	301.395	683.252	749.853	497.523	654.512	313.515	994.973	1001.52	1112.45	681.063	322.665	767.867	807.267	1025.1
BnA07g0300010.1	18.904	45.9814	103.396	72.3979	40.0554	34.9172	100.018	195.869	142.473	139.742	36.9464	82.7035	111.936	107.054	97.7131
BnC08g0884210.1	9.33653	62.6171	54.6155	47.1875	32.7597	0	0.484065	0.642242	0	0.823661	0.779071	0	0	0	1.47502
BnC05g0703500.1	114.479	269.686	379.452	207.584	117.984	144.618	262.872	342.36	330.518	321.089	168.336	364.643	509.892	347.271	308.854
BnA03g0123540.1	59.1038	273.107	314.307	180.858	97.8552	178.74	301.563	463.078	442.525	411.466	44.1906	117.184	125.619	114.335	86.8731
BnC06g0772820.1	86.7147	157.291	238.419	143.867	83.0656	0	1.05131	0	0	0	12.4651	92.2681	80.1901	92.7269	119.421
BnA03g0123970.1	68.2696	48.1139	169.313	195.361	113.389	16.3549	9.02341	60.3524	57.772	69.6646	16.4988	2.61435	6.74005	7.52727	22.7004
BnC05g0693310.1	54.6965	82.2032	119.304	91.1754	68.6719	64.1864	70.8332	105.859	91.441	92.6038	58.8816	125.685	117.903	155.78	143.196
BnA09g0389210.1	85.9419	172.903	164.62	182.808	160.612	120.318	198.58	245.626	253.858	307.438	271.932	309.036	447.578	410.189	381.342
BnC04g0626780.1	522.548	283.123	1266.69	848.917	506.643	1324.69	256.192	1969.99	1789.21	2192.91	1194.68	234.08	1060.66	1100.44	1521.48
BnA09g0350790.1	287.944	101.544	374.162	410.659	345.177	410.346	151.059	786.387	642.689	842.675	499.732	146.318	603.012	649.853	967.602
BnA05g0192410.1	60.1674	16.1638	41.7915	62.734	35.0015	1.64979	0.794278	2.92361	9.61348	13.1793	1.15851	0.770399	7.40373	2.10384	3.72337
BnC04g0644500.1	653.162	213.137	563.025	627.836	501.9	927.371	266.985	952.895	991.529	1006.05	967.23	264.922	776.996	869.522	1227
BnA08g0304080.1	417.941	244.657	724.558	661.896	523.318	172.947	96.081	467.766	550.661	571.568	554.701	225.98	792.138	722.303	883.286
BnC04g0622900.1	67.6342	135.732	111.696	97.5794	82.6574	31.8939	89.2359	48.5755	60.5143	53.3144	54.3895	68.0547	67.5459	60.6694	39.0257
BnA04g0165990.1	91.2907	122.617	160.741	134.456	103.137	33.0892	46.8781	71.5253	70.2505	73.0298	33.0381	25.6809	55.7233	53.6806	74.3695
BnC08g0880710.1	82.7167	162.11	195.419	241.451	159.029	141.349	178.906	207.101	182.404	180.191	0	0.530927	0	0	0.775696
BnA05g0210130.1	358.477	121.553	594.413	602.032	420.733	345.89	125.493	709.77	660.424	868.013	551.798	123.565	627.676	709.801	964.279
BnC08g0839640.1	120.56	145.556	312.009	351.084	412.591	512.521	116.861	1002.23	830.098	1133.5	663.162	144.687	872.881	856.833	1348.32
BnA08g0306650.1	253.601	86.1925	547.112	574.785	434.063	565.442	160.044	959.646	891.407	1209.06	668.229	141.419	947.28	862.513	1357.75
BnC05g0719230.1	6.78052	0.440195	6.99337	6.35222	3.09965	6.26472	1.73582	12.0048	8.59387	13.3014	7.52344	2.81484	6.19366	10.3568	22.5538
BnUnng0994280.1	20.7558	25.1554	56.6102	24.7517	8.18183	36.4416	24.7951	53.2414	59.2007	64.0419	75.1453	34.0813	61.29	33.8536	74.8657
BnUnng0974200.1	12.9778	22.8697	32.8198	29.1438	18.2306	22.9046	13.4455	45.4048	46.3091	43.1174	11.8249	7.7131	2.5235	12.5029	8.14134
BnA06g0256520.1	108.311	194.355	529.855	276.813	171.268	62.8512	181.198	453.079	475.023	477.812	83.1346	195.674	324.363	331.506	346.164
BnC03g0576580.1	735.557	1632.92	3427.36	1919.78	1225.72	493.233	1324.79	3377.44	3162.6	2910.17	719.282	1918.28	2766.39	2887.33	2474.35
BnA05g0221500.1	32.9054	68.7235	5.22305	2.62782	2.75745	0	4.00888	5.85234	8.88759	6.15964	2.37037	5.70851	6.83795	13.117	5.31768
BnA01g0029400.1	30.2858	71.9935	139.542	68.6381	44.7165	58.8013	139.727	401.714	358.088	318.745	90.5646	183.251	298.101	325.329	339.619
BnC05g0731590.1	18.3981	43.001	105.027	204.54	104.048	129.662	276.184	486.859	484.74	428.989	130.184	299.402	537.649	482.971	504.397
BnA03g0133680.1	616.359	1539.31	3263.29	1837.4	1137.14	2.4685	2.53351	8.64162	8.19813	9.19736	3.14271	2.31077	9.46041	11.3848	13.4506
BnA10g0397600.1	10.1542	13.0058	111.481	64.7238	22.9221	3.29958	9.45498	19.8865	17.8925	32.3984	0	15.1864	21.923	46.4889	26.9586
BnC05g0731610.1	3.30967	7.6488	14.8323	38.175	19.3952	0.385985	3.13894	8.36169	6.03971	2.15695	0	7.56091	4.37147	6.90168	4.19468
BnA08g0329450.1	641.427	1341.15	2790.31	1585.58	965.61	470.889	1033.52	2505.33	2465.99	2397.28	670.757	1657.8	2589.77	2429.89	2208.14
BnA05g0202540.1	1096.56	2086.48	3998.39	2508	1618.46	727.59	1658.72	3804.58	3545.51	3309.67	1157.81	2585.85	3981.52	3822.33	3289.91
BnC05g0716800.1	699.27	1376.63	2577.53	1564.6	956.497	492.626	1271.16	2353.25	2357.32	2191.64	708.217	1666.99	2518.64	2269.66	2046.52
BnA03g0135680.1	491.264	829.035	2149.48	1202.02	767.241	16.7282	61.051	146.024	133.785	131.755	381.578	1106.33	1937.07	1778.46	1338.11
BnC01g0461620.1	966.791	1942.56	3108.35	2286.37	1322.93	890.277	1784.63	3896.94	3688.92	3349.17	1146.51	2220.18	3430.64	3196.15	3104.4
BnC01g0450730.1	730.549	1234.21	2643.88	1522.07	950.64	434.093	942.693	2338.89	2259.75	2312.02	696.384	1529.54	2554.97	2455.17	2111.91
BnA08g0310530.1	471.216	1189.83	2412.04	1327.47	862.363	463.287	1173.48	2461.55	2102.81	2133.24	632.231	1427.94	2396.67	1937.84	1795.37
BnA01g0031170.1	835.519	1611.64	3394.14	2272.8	1412.66	612.376	1634.15	4378.11	4214.72	4057.71	830.944	1943.93	3779.79	3627.18	3146.72
BnA01g0023850.1	711.665	1146.97	2821.13	1671.04	941.768	260.345	619.241	1759.9	1488.24	1677.39	396.58	1045.42	1796.54	1639.16	1441.21
BnC03g0586200.1	1128.24	2092.92	5134.8	2775.47	1686.25	562.913	1672.44	3874.38	3676.48	3709.08	1.55814	0	1.28649	8.33375	6.38457
BnA01g0008910.1	909.312	1349.33	3920.46	2408.43	1353.96	417.423	1261.59	3387.25	3574.86	3170.17	776.238	1821.54	4098.61	4018.8	3059.43
BnA09g0357740.1	1161.27	2166.31	4383.83	2915.75	1489.96	717.858	1808.16	4401.66	4125.91	4086.74	1138.77	2786.6	4943.09	4611.24	3310.11
BnC03g0549580.1	743.781	1118.17	3341.61	2213.25	1129.76	363.731	999.261	3013.83	2993.41	2848.36	642.124	1460.93	3157.77	2956.23	2263.53
BnC09g0898710.1	1316.11	2289.04	4303.87	2894.43	1754.99	432.325	1063.64	2493.94	2447.97	2017	1233.52	2676.13	4211.34	4144.78	3174.91
BnC03g0615900.1	356.852	730.997	1604.42	929.669	615.652	140.025	649.584	1291.56	1454.99	1250.56	481.193	1297.52	2477.05	2673.66	2161.97
BnA03g0152800.1	9.75855	65.0947	165.011	106.085	45.278	3.14699	15.8112	57.5477	29.1831	56.0094	14.2222	86.7956	164.598	219.525	69.2455
BnA08g0319570.1	473.85	541.274	2146.71	1527.29	915.42	55.7719	341.608	1165.06	1105.77	926.31	140.425	449.384	1011.33	1050.42	1002.53
BnC08g0877070.1	240.601	294.067	775.209	499.13	280.361	124.563	253.947	710.728	667.527	664.49	198.03	354.864	561.863	632.292	550.545
BnUnng0940540.1	115.705	186.628	344.237	189.197	153.926	192.469	284.233	485.627	496.229	447.331	89.2616	230.132	268.416	320.774	199.962
BnC02g0480980.1	172.903	64.5581	329.953	316.904	305.043	463.355	60.1156	628.243	536.346	558.032	0	0	0	0.351666	0
BnA10g0423300.1	150.432	293.772	556.485	291.87	206.326	43.6755	45.5991	175.632	196.363	168.913	59.8902	84.1952	159.484	139.443	151.741
BnA05g0219520.1	1302.16	2886.74	5608.86	3692.9	2301.81	840.941	2470.74	5186.1	4884.56	4747.16	1191.03	3357.59	5578.56	5175.14	4149.01
BnC05g0728410.1	1407.2	2940.68	5194.7	3451.33	2146.62	555.608	1411.57	2392.34	2172.73	2174.57	1292.7	3494.91	5245.24	5081.65	4029.78
BnC03g0562670.1	36.9015	68.7187	164.572	106.788	58.7163	3.91896	36.8682	66.9158	101.482	29.3783	15.8428	98.6612	119.273	154.823	109.15
BnA03g0124920.1	949.253	1897.62	5024.89	2738.93	1611.29	485.999	1602.38	4185.15	4077.69	3999.36	847.746	2458.05	4864.35	4332.72	3674.17
BnA02g0047090.1	111.237	252.885	569.182	373.767	219.678	68.6784	240.896	610.516	563.17	523.9	219.446	558.721	757.283	817.725	950.399
BnA02g0089000.1	801.052	242.085	2093.14	2093.24	1677.68	1460.22	311.613	2680.61	2713.21	3171.45	4015.78	652.841	4512.65	5480.79	7765.31
BnA01g0042650.1	641.4	1462.1	2533.88	1727.28	1096.2	516.659	1270.22	2258.21	2190.2	1980.37	94.014	186.382	298.606	260.144	227.912
BnUnng0998710.1	406.76	490.555	1205.93	683.137	489.42	231.175	347.94	825.696	786.034	790.17	189.32	288.02	444.2	438.17	460.645
BnC01g0469150.1	3.17586	5.46795	12.7453	8.23551	9.67792	166.16	310.848	1068.86	926.962	925.433	146.487	250.816	425.284	374.727	327.249
BnC02g0516660.1	12.5204	23.1332	124.579	70.0641	51.2443	167.628	444.866	751.072	718.925	722.345	124.731	35.1156	60.8785	48.8674	71.6079
BnA05g0221250.1	243.196	471.737	1007.03	673.449	400.294	464.247	948.65	2032.23	2053.78	2259.73	645.408	1274.19	2363.88	2432.1	2025.28
BnA06g0226450.1	1081.56	2858.88	5995.45	4300.52	2944.09	609.263	2293.81	5894.99	5931.12	5440.44	28.4631	105.972	199.077	170.127	159.149
BnC04g0655450.1	118.932	210.355	256.993	171.745	108.385	179.826	205.428	308.231	312.594	328.888	164.994	218.424	233.588	222.861	260.942
BnUnng1005800.1	100.468	135.658	209.697	152.302	102.609	69.2947	159.965	198.137	241.882	212.075	115.765	149.485	198.769	210.102	187.071
BnC06g0753720.1	257.521	483.039	1292.61	794.003	493.217	132.698	411.353	1079.38	1100.39	1184.81	124.556	454.543	944.756	1002.57	758.267
BnC04g0682440.1	10.71	20.2002	1595.16	29.2203	45.4754	3.95333	20.2463	58.8936	70.576	35.1927	10.6433	397.199	44.3058	243.939	131.211
BnA03g0127300.1	133.83	307.777	853.277	517.469	288.293	76.8865	212.296	642.465	720.308	679.243	117.086	362.95	689.988	656.82	510.082
BnA04g0161250.1	358.138	764.65	1853.77	1184.03	721.276	259.494	688.514	1770.92	1689.5	1595.94	342.001	898.928	1545.21	1553.2	1344.61
BnA09g0375920.1	55.1653	155.715	236.751	192.793	105.556	0	0	0.666297	0	0	75.223	179.225	204.353	232.644	189.089
BnA05g0189430.1	280.497	642.473	1161.39	656.788	404.571	215.392	197.502	985.517	758.543	813.017	202.454	642.879	909.872	817.899	714.46
BnUnng1018400.1	531.753	1115.06	2409.81	1548.17	906.687	248.034	681.456	1691.57	1617.01	1482.22	401.115	1052.57	1586.57	1547.93	1261.39
BnA09g0336710.1	3894.28	640.32	4522.58	5874.9	4675.03	1625.93	151.778	2570.13	2110.02	3207.91	3248.15	538.758	3658.38	4169.69	6083.13
BnA09g0370750.1	513.684	889.326	2020.01	1298.67	788.995	300.949	828.958	1921.55	1886.86	1807.17	414.236	1331.06	2166.74	2094.55	1594.16
BnC07g0793460.1	253.235	584.571	865.793	579.62	382.906	98.9064	172.858	390.946	367.437	310.666	233.824	546.825	829.385	946.683	688.485
BnA06g0266840.1	406.563	545.831	1329.98	851.515	544.384	198.697	511.165	1316.67	1261.09	1256.44	275.202	699.042	1274.95	1230.39	975.432
BnC08g0867720.1	58.0487	85.8937	147.794	120.214	140.332	25.2356	24.8824	45.6872	43.1204	41.9569	143.082	145.845	361.832	489.879	170.238
BnC03g0575130.1	1442.95	456.73	2635.32	3127.5	2386.06	2006.47	727.946	5274.05	5025.57	5383.19	2028.01	560.429	3468.63	3916.55	4963.63
BnC02g0508910.1	97.8548	77.2521	155.781	97.2144	93.9408	72.9452	352.296	578.941	566.775	471.896	333.42	341.059	651.418	667.743	505.419
BnA04g0162210.1	986.94	1721.61	3222.89	2573.1	2022.13	2804.75	2844.2	6196.24	6413.77	5032.82	632.006	722.498	1107.69	1377.35	1274.88
BnC06g0753120.1	20.8525	38.6608	47.3189	22.4944	22.2321	25.1747	50.4894	56.6381	51.5194	61.1645	28.0513	32.5587	69.5552	52.1508	38.6966
BnA03g0121340.1	1321.17	307.039	2404.82	2491.77	1923.07	1300.01	214.638	1972.37	1878.73	2512.29	3473.86	383.634	3476.03	4102.74	5710.9
BnUnng1017770.1	1831.97	385.048	2953.97	3515.8	3059.72	2756.09	663.964	5227.2	4955.36	6911.6	1922.09	300.742	1833.09	1868.64	2918.21
BnUnng1002070.1	296.935	559.858	1253.47	806.646	427.09	122.493	400.543	871.197	762.448	788.75	238.415	720.695	1125.45	1077.59	808.625
BnA02g0051510.1	1837.45	345.334	1759.45	2288.45	2007.68	1916.23	428.395	2977.15	3018.6	4357.59	4495.36	541.094	3450.29	4078.77	6803.82
BnA05g0219720.1	1020.46	1806.76	3411.99	2263.88	1290.45	1670.19	3121.74	7212.69	6938.2	7260.43	2414.8	4172.76	7573.31	7645.11	7351.77
BnA03g0125170.1	2096.56	3189.23	5883.25	4041.45	2310.67	666.161	1452.04	2442.28	2295.4	2482.81	2308.5	4257.38	6413.67	6203.42	5467.51
BnA01g0042810.1	1776.68	2462.05	4791.82	3208.32	1774.62	590.174	1100.66	2082.2	2019.76	1841.76	599.946	900.899	1214.38	1117.21	1052.44
BnC09g0890160.1	1187.08	1620.14	2781.56	2000.49	1187.28	1401.87	2605	4446.08	4420.82	4062.19	1327.93	2006.97	3114.71	3052.96	2964.38
BnC09g0928210.1	1106.78	360.815	1793.03	2001	1397.24	1459.37	460.714	3868.77	3397.43	4709.65	1633.36	458.368	3050.26	3546.06	4719.84
BnC03g0563050.1	969.43	1725.82	3647.02	2264.34	1519.34	678.538	1896.31	3832.83	4019.73	3436.58	877.547	1981.44	3129.89	4099.51	3264.38
BnA01g0040070.1	7.66121	26.9414	30.7251	31.1427	18.2866	1.63742	1.50537	5.11132	0	0.667348	1.97747	15.4933	18.9671	6.52846	14.8908
BnC05g0725450.1	210.723	251.348	359.24	260.838	221.322	284.617	233.708	454.993	417.472	455.31	380.507	325.618	391.51	493.097	532.852
BnC04g0684490.1	1218.43	195.426	1356.28	1687.74	1472.87	1163.58	280.395	2463.62	2628.8	3741.46	63.5462	6.22601	30.3787	51.7922	94.9005
BnC03g0599330.1	273.12	545.339	856.371	420.987	224.727	305.319	385.311	582.793	533.595	481.367	330.967	559.144	517.171	545.333	569.9
BnA07g0283390.1	609.268	1185.42	2245.15	1440.85	908.044	436.424	1045.1	2934.69	2844.72	2355.88	416.751	969.034	1697.88	1778.11	1389.73
BnC03g0558550.1	152.46	511.648	795.69	555.285	249.297	103.047	36.2123	46.3499	30.0428	35.5039	24.4491	29.8938	18.0151	24.8565	27.6853
BnC04g0653160.1	1501.38	2281.1	4490.18	3127.71	1890.15	1067.85	1752.05	4104	4102.72	4062.19	1340.64	2386.84	4211.3	4478.11	3690
BnA03g0110320.1	576.415	1372.89	2197.33	1203.02	643.871	18.9953	9.68266	7.71817	6.35836	11.9646	21.0997	20.8563	22.1274	18.0295	14.4915
BnA04g0165130.1	700.527	989.079	2391.36	1340.09	912.553	448.305	830.444	2254.77	2333.8	2288.97	631.179	1219.24	2193.57	2359.77	2175.44
BnC06g0749410.1	1189.45	2056.08	3582.78	2410.26	1594.35	853.398	1734.26	3980.25	3888.1	3775.17	1345.23	2559.82	4429.22	4565.28	3792.58
BnC03g0605200.1	3.74877	10.5887	30.437	18.124	8.18474	0	0	0	0	0	0	0	0	0	0
BnA08g0322370.1	303.04	201.01	255.184	241.155	213.693	122.814	127.408	168.755	178.532	171.009	137.65	153.25	183.053	171.376	120.334
BnC03g0587070.1	695.575	1417.59	3035.75	1771.14	1019.99	592.668	1363.66	3077.6	2720.07	2620.98	660.386	1673.75	2688.52	2452.69	1904.86
BnC09g0899420.1	81.3853	268.279	428.97	290.323	216.634	107.881	329.743	709.055	581.265	621.691	136.424	435.075	709.194	570.693	519.775
BnA03g0122050.1	107.15	224.948	346.407	245.855	143.375	42.6623	86.4229	170.788	172.261	207.125	184.206	264.721	347.88	281.949	278.904
BnC07g0785970.1	1044.19	1764.15	4724.08	2889.38	1708.09	695.765	1478.09	3709.29	3699.84	3798.93	1106.36	2347.23	4586.45	4298.83	3434.73
BnA06g0259200.1	1232.89	2354.11	5294.3	3325.46	1909.6	231.118	724.348	2112.28	1926.51	1844.44	485.627	1579.4	2690.12	2606.45	2205.31
BnC07g0809320.1	885.53	1927.04	4932.52	2855.11	1695.29	373.341	1574.65	3461.56	3564.63	2322.47	293.316	1118.03	2049.47	2057.44	1488.51
BnA09g0339490.1	675.87	923.113	2203.57	1234.93	705.344	515.27	1061.21	2044.57	1923.85	1995.21	744.267	1523.23	2486.37	2457.68	1968.94
BnC05g0705470.1	1001.37	1878.4	3609.03	2260.29	1344.24	764.738	973.235	3319.04	2836.63	2931.48	1151.65	2235.37	3559.64	3440.65	3367.59
BnC03g0575560.1	72.6327	133.286	240.058	150.623	55.0038	116.67	141.918	245.314	287.35	251.73	211.324	179.707	269.589	239.218	211.428
BnA07g0271850.1	1094.04	2061.3	4728.9	3149.31	1975.09	647.738	1664.71	4644.73	4520.18	4189.66	593.307	1799.34	3289.77	3178.05	2349.88
BnA09g0345980.1	146.531	318.082	714.008	356.256	222.468	65.9517	152.739	342.032	287.725	347.394	65.5361	202.05	290.757	294.946	278.281
BnUnng0984520.1	166.225	348.704	603.993	328.098	203.922	189.366	317.839	523.534	457.081	467.327	170.285	210.439	243.877	171.287	227.574
BnUnng1008330.1	0	0.462381	1.74502	1.92155	0	1.29817	0	1.28448	7.61069	3.80568	107.793	134.693	184.669	208.976	209.888
BnUnng0963070.1	821.564	1045.51	2547.25	1755.68	1077.84	565.599	1102.32	2515.72	2430.9	2473.76	992.663	1239.22	2339.6	2289.68	2043.29
BnA03g0150710.1	903.003	2159.47	5942.86	3148.9	1810.46	806.715	3219.22	8372.52	8149.19	7822.83	776.145	3166.09	6488.91	6075.74	4413.76
BnC07g0825860.1	878.593	2346.76	5956.42	3156.22	1808.46	42.6846	132.432	293.708	302.347	254.814	852.154	3256.49	5920.03	5142.9	3701.84
BnA08g0319780.1	941.926	1908.73	4421.7	2704.25	1557.38	748.64	1974.14	4599.59	4265.28	3987.59	1040.83	2881.01	4744.1	4826.12	3994.72
BnC03g0554270.1	1387.93	2981.43	6100.79	4062.02	2484.15	991.308	2495.09	6243.63	5647.97	5516.73	1437.57	3656.55	6067.41	6302.4	5208.11
BnA01g0019440.1	1151.16	2076.01	4379.43	2959.99	2000.08	862.286	1803.97	4382.85	4323.86	3540.09	1173.72	2585.43	4060.21	4669.33	4069.42
BnA09g0388290.1	676.631	1151.98	3326.15	2096.82	1284.21	532.836	1063.28	3205.18	3056.67	2970.46	684.445	1638.3	3360.52	3401.09	2873.54
BnA03g0115130.1	35.7338	30.3741	43.5946	62.8751	43.2648	0	0.484065	0	0	0	25.9202	22.1186	30.3141	30.3323	25.3403
BnC04g0667380.1	933.682	1270.13	4068.03	2693.92	1466.37	492.848	1093.39	3912.3	3795.86	3965.65	867.157	1807.23	4141.99	4560.52	3846.07
BnA10g0396120.1	390.544	613.918	2106.47	1031.31	722.392	268.972	541.302	2015.23	1935.83	1619.92	392.09	904.86	1812.62	1890.21	1871.46
BnC08g0886670.1	658.161	1079.67	2519.16	1601.59	839.397	21.7147	86.9071	182.962	167.338	168.265	11.9109	21.5777	31.7975	38.6691	18.8936
BnC05g0687710.1	526.263	724.222	1919	1152.41	748.47	315.002	676.478	1664.81	1491.04	1582.41	491.661	996.134	1694.45	1705.48	1438.17
BnA09g0391740.1	6.90755	138.013	57.7873	22.5138	23.4482	362.093	1206.31	2621.08	2557.39	2526.37	679.815	1966.99	3372.72	3184.24	2670.68
BnA09g0371140.1	2467.89	507.295	3754.77	4769.72	3407.66	3283.01	573.678	6316.28	6087.38	8597	3804.84	546.883	4052.58	5656.11	8455.41
BnC03g0538950.1	29.9103	41.6824	75.4107	38.515	39.3774	0	0	0	0	0	37.8446	43.4313	60.0954	55.9661	50.0421
BnA03g0093920.1	26.0631	48.8661	87.0172	85.3398	44.1688	65.2086	107.174	185.589	155.303	138.403	38.3307	78.4779	81.3325	90.266	91.6214
BnC06g0750620.1	194.264	30.6414	221.093	254.363	226.593	295.155	62.5482	520.34	446.311	503.42	349.257	50.7506	285.384	379.867	501.559
BnC09g0894810.1	131.992	142.615	228.85	171.042	104.791	158.517	123.206	209.858	199.194	224.144	162.023	151.815	203.579	162.657	183.319
BnC03g0559460.1	245.795	591.588	1586.52	919.605	520.875	146.214	514.352	1467.47	1331.28	1250.84	215.941	625.227	1305.16	1415.02	1232.01
BnA03g0109410.1	346.519	641.876	1689.48	950.765	607.152	243.97	489.307	1651.73	1616	1593.48	320.683	797.132	1556.68	1659.63	1554.11
BnC04g0675250.1	721.707	1737.7	4374.75	2568.94	1488.45	438.929	1642.16	4562.5	4512.86	4420.45	565.215	2422.08	4652.99	4702.47	3669.6
BnC04g0633810.1	960.637	2637.78	3944.73	2607.04	1689.19	892.585	2471.9	4596.12	4052	3765.72	1005.73	3114.16	4584.04	4678.61	3759.6
BnA05g0196170.1	723.302	1501.54	2527.32	1548.5	1120.29	247.975	723.487	1468.07	1298.72	1257.12	354.579	1143.04	1509.06	1374.12	1243.57
BnA05g0215720.1	1072.51	1391.91	2737.35	2410.06	1605.09	402.334	950.555	1789.16	1659.01	1494.33	469.6	1019.54	1449.95	1376.88	1052.59
BnA05g0196200.1	13.0414	24.161	33.9778	29.9666	17.1161	1.23425	3.56982	2.24785	8.24224	3.23648	3.53224	6.70323	8.44554	5.54429	9.32616
BnA07g0277940.1	913.772	1424.09	3621.68	2092.48	1261.07	464.844	1127.23	3449.49	3725.67	3274.85	452.648	867.45	2178.98	1505.23	1632.25
BnC02g0526280.1	1565.07	2496.21	4474.83	3029.58	1996.05	1197.45	2508.48	4557.57	4264.96	4214.57	1814.39	3049.25	4414.91	4265.08	3749.76
BnA09g0338650.1	1484.06	2900.7	6897.64	4193.48	2437.93	905.063	2587.8	7620.5	7305.28	6602.54	1349.98	3819.54	7422.14	7612.78	5470.15
BnA07g0290230.1	479.427	1310.5	3044.23	1724.52	1022.49	326.874	1446.22	3385.24	3096.83	2985.62	715.492	2209.21	3910.35	3735.22	2638.92
BnC06g0767440.1	103.298	441.408	1690.81	1049.55	625.386	2.40939	97.3076	307.474	221.813	100.365	19.7115	266.248	601.208	758.939	830.733
BnC07g0811210.1	1523.81	2538.75	6758.85	3934.94	2328.95	1152.67	2151.17	6700.29	6062.62	5909.24	1621.59	3281.31	6446.03	6866.68	5763.72
BnC09g0894860.1	228.972	417.753	636.097	474.819	278.373	333.125	369.073	813.408	804.512	814.248	330.923	411.034	730.811	672.921	783.949
BnA06g0256480.1	1694.21	3006.38	8143.53	4637.97	2598.72	1180.28	2652.71	7558.34	7179.78	7175.11	1469.51	3443.63	6674.32	6769.91	5872.98
BnC08g0855830.1	1490.51	2077.09	4919.96	3225.85	2039.19	1093.76	1669.89	4519.06	4423.51	4859.11	1411.47	2660.25	4859.94	5126.83	4816.02
BnA06g0250610.1	156.446	275.388	389.721	298.236	192.586	159.63	248.483	399.477	386.209	405.557	71.21	145.46	206.99	204.568	184.597
BnA02g0068520.1	315.297	939.424	2664.69	1595.18	852.245	113.835	601.338	2009.15	1642.91	1350.44	95.6359	836.173	1536.02	1351.04	1044.09
BnC02g0495340.1	422.254	1000.6	2923.17	1753.85	1085.76	190.422	844.113	2799.27	2705.89	2485.26	371.866	1327.18	2651.41	2740.46	2171.8
BnC06g0759840.1	629.79	1633.56	2582.19	1522.36	1010.27	101.769	299.341	615.951	583.463	544.277	337.273	1145.88	1081.33	1391.24	1522.88
BnUnng0977770.1	595.638	804.989	2174.06	1232.64	743.307	397.548	589.346	2059.01	1679.97	1839.46	491.385	961.171	1843.57	2089.88	2098.02
BnUnng0964850.1	13.0077	40.3502	78.9211	59.1019	31.3702	15.0661	56.6753	223.022	154.466	165.834	23.6757	69.1885	141.679	138.209	85.4528
BnUnng0963560.1	230.364	338.595	538.929	375.455	267.493	323.061	333.9	535.723	540.73	580.99	319.955	400.823	585.295	560.867	527.161
BnUnng0936190.1	1459.64	3110.97	7197.16	4686.4	2778.94	1308.31	2953.67	7609.09	7491.48	7268.92	1730.46	4445.71	8405.29	8440.4	7216.96
BnA10g0415630.1	3.78542	20.3167	6.66631	55.1714	6.5669	4.93699	55.7431	11.0067	5.72413	30.4922	3.13598	4.62153	12.4884	5.18261	14.2347
BnC07g0799970.1	1200.81	289.519	2230.03	2583.47	1899.39	1301.89	369.292	3328.13	3135.8	4347.46	1939.29	326.021	2570.48	3280.6	4940.25
BnA06g0265560.1	231.715	50.3893	322.88	543.782	455.117	37.3764	15.1186	110.86	81.4288	121.163	429.994	68.0204	305.717	574.228	746.372
BnC03g0539950.1	240.75	292.25	409.456	261.615	179.035	0	0.51407	1.97484	1.24237	0	0	4.31708	1.88885	9.75042	1.51557
BnC03g0618010.1	83.5833	24.1771	315.683	190.367	130.076	375.722	33.4865	548.204	274.925	433.109	167.746	41.6563	174.899	263.356	303.278
BnA09g0359570.1	1496.42	344.169	2296.91	2926.09	2467.82	1749.64	471.678	3368.12	3846.48	4141.69	2751.74	436.939	4000.92	4873.8	7291.53
BnUnng0995390.1	1018.74	2356.14	3933.48	2490.43	1859.55	858.973	454.426	4016.7	3183.77	2825.82	1283.43	2712.06	3577.52	3867	3399.91
BnA10g0406630.1	2212.61	3003.29	7464.24	5891.49	3976.96	1926.03	3238.97	9630.28	9305.3	8574.2	2086.63	3306.24	7432.76	8272.37	8381.28
BnA02g0056660.1	754.563	1620.15	2722.85	1725.67	1248.56	247.495	803.693	1540.24	1427.22	1201.62	994.306	3201.51	4008.76	3822.04	2865.31
BnC03g0546520.1	923.627	1734.65	4167.35	2454.01	1464.09	568.638	1458.42	3456.75	3389.67	3171.63	816.954	2127.24	3833.71	3606.99	3202.37
BnA08g0321150.1	1870.99	3820.21	6173.06	4230.58	2775.32	1627.26	3247.17	7375.03	6662.02	5993.98	1993.31	4366.56	5927.58	5775.21	5264.55
BnC09g0920870.1	1238.25	2714.53	3877.18	2446.38	1452.75	96.0989	95.1647	169.353	168.443	84.5732	81.0331	99.7576	74.5844	70.5005	77.9372
BnA08g0330160.1	76.1221	118.857	165.006	136.318	69.5476	133.717	123.059	221.22	186.383	213.501	195.284	166.965	243.269	162.469	180.165
BnC08g0853660.1	290.016	182.558	361.549	383.522	340.126	132.428	92.938	175.312	163.859	178.053	204.526	113.685	173.776	193.072	171.723
BnC06g0734910.1	598.513	1233.04	2753.15	1594.21	981.939	381.692	976.168	2355.24	2229.15	2183.07	712.544	1373.83	2284.89	2262.96	1987.32
BnC07g0781090.1	48.99	42.7083	77.8219	52.164	69.7445	3.33395	4.1289	13.5946	35.9055	7.65135	10.2072	9.32732	10.749	10.4545	11.2583
BnC02g0480020.1	3.87579	9.46195	44.3239	167.925	14.0506	39.9929	168.069	512.121	494.676	411.656	82.4616	20.4273	16.8899	32.8047	26.4859
BnA08g0325770.1	90.0678	299.196	1028.57	511.407	264.317	17.7366	184.323	560.469	588.643	472.553	9.40793	186.679	457.63	493.632	322.375
BnC07g0789900.1	6.39515	11.0874	47.2896	14.9044	15.1292	27.703	32.1856	71.271	72.3407	137.522	6.71483	23.5248	30.3029	49.6291	38.2482
BnA07g0275830.1	658.008	1228.18	2995.57	2051.6	1529.39	131.783	359.532	1064.59	1085.13	830.519	599.356	1144.91	2242.43	2421.54	2141.23
BnA07g0291660.1	1191.62	2360.66	5327.71	3480.04	2208.48	864.309	2081.7	5499.33	5336.68	4885.81	291.639	534.635	946.083	949.61	658.444
BnC03g0599810.1	67.5104	201.887	647.166	348.659	156.954	11.816	190.951	384.117	309.583	240.315	17.2644	188.259	349.137	344.467	193.325
BnC06g0763000.1	490.622	1040.12	2183.24	1461.13	1004.68	150.095	274.298	620.542	543.179	604.285	425.567	1113.56	1839.27	1794.01	1736.17
BnA07g0293320.1	8.09003	21.0868	42.6747	32.321	24.0961	5.58112	29.5655	125.998	169.666	101.063	18.3294	734.295	64.3211	153.223	58.349
BnC01g0447480.1	730.405	1648.12	4870.22	2377.87	1243.5	473.151	1231.6	3994.26	3593.94	3765.51	800.278	2040.5	4265.25	3913.25	3133.6
BnA03g0143330.1	1007.04	1936.88	5136.19	3197.25	1907.2	814.855	1912.92	4909.03	4872.75	5119.36	1145.38	2481.14	5240.76	4844.26	3767.99
BnA01g0000950.1	170.744	369.25	507.992	280.081	126.278	148.157	292.93	464.122	462.314	480.821	270.771	387.721	476.654	381.366	475.481
BnA01g0021620.1	1262.73	2442.48	6481.73	3791.21	2073.47	794.512	1867.98	6171.96	5401.67	5903.7	1135.23	3080.35	5973.8	5399.41	4748.3
BnC07g0778870.1	30.7157	37.43	109.394	59.2246	70.7401	171.014	383.725	1031.21	960.62	960.691	40.2409	80.5996	114.733	157.865	98.9355
BnA03g0143640.1	898.688	1484.67	3441.7	2125.56	1316.99	467.53	1227.15	3145.29	3080.68	3056.33	765.436	1653.88	3056.32	2989.39	2468.07
BnUnng0980970.1	772.261	1616.66	3543.53	2105.85	1212.43	501.799	1158.45	3107.38	2848.65	2751.46	683.509	1801.42	3033.56	2898.81	2271.08
BnA02g0045400.1	57.3203	129.806	234.796	124.546	71.0866	8.07435	33.8847	88.1285	55.854	67.6749	6.20564	31.0687	32.8129	38.0913	31.4431
BnA01g0015090.1	66.4836	89.7466	184.474	113.199	71.1426	41.4187	75.4551	188.621	207.641	235.958	93.6943	127.771	223.694	185.338	173.766
BnC01g0441320.1	135.564	209.563	266.539	205.109	184.382	50.3702	162.602	245.965	240.285	306.187	168.815	248.085	304.821	239.917	220.674
BnA08g0321030.1	148.273	261.678	377.119	250.067	170.189	153.962	258.728	394.115	359.574	377.857	230.259	338.098	462.452	435.062	350.462
BnC02g0475820.1	148.424	27.2637	112.199	202.437	126.617	186.016	81.3286	80.4445	44.2542	64.2271	0	0	0	0	0
BnA03g0096660.1	337.667	247.024	329.7	298.356	222.43	155.339	149.581	201.514	178.671	177.509	163.976	184.225	206.538	215.734	213.854
BnC03g0542340.1	197.722	189.763	272.651	223.012	197.654	215.234	224.869	291.588	266.319	226.562	29.1163	37.4368	69.5273	76.6157	100.596
BnA02g0052510.1	105.811	33.6927	62.1409	67.9664	40.96	156.638	64.6352	48.706	44.9709	46.3656	139.375	76.8457	101.104	100.523	165.073
BnA06g0227300.1	69.0788	181.141	253.038	130.811	87.1667	75.3034	142.706	283.425	274.643	247.129	82.6886	173.263	194.883	173.913	188.574
BnC08g0885240.1	65.6996	181.468	266.296	140.699	101.154	4.84352	25.766	17.1972	12.0978	19.5766	21.2328	54.3543	34.1478	37.9974	22.3162
BnC05g0691060.1	294.574	381.413	413.063	373.587	220.533	90.0305	218.562	260.224	256.491	271.155	154.258	297.458	264.41	231.039	210.245
BnA09g0390140.1	143.135	209.555	297.994	207.365	151.112	171.27	193.275	312.696	244.442	212.256	0.77234	24.2549	10.6146	18.2673	12.8313
BnC03g0564870.1	6350.16	1848.21	8569.94	10068.7	8087.43	8644.17	2450.52	12346	11842.9	15524.2	8967.08	2022.33	10815.5	12364.5	17258.4
BnA10g0401270.1	87.017	143.939	267.596	136.462	87.0692	25.3538	35.0778	37.0823	35.5971	42.3638	29.9083	34.2619	44.6075	25.8715	39.6939
BnC02g0484970.1	109.396	171.721	227.355	137.471	102.764	120.995	195.401	229.538	249.595	213.693	306.224	456.442	499.767	388.941	382.348
BnA09g0359210.1	717.347	1733.32	4158.86	2400.67	1446.6	573.888	1873.51	4865.5	4511.59	4469.24	800.247	2753.28	5220.9	4660.22	3517.48
BnC02g0513150.1	80.8018	268.924	356.709	221.76	130.085	152.452	212.547	434.888	423.679	307.531	187.696	252.631	364.858	301.007	345.886
BnA07g0286350.1	363.667	497.307	797.522	447.082	266.293	462.75	442.524	791.649	799.978	610.045	412.993	528.521	630.406	592.577	655.171
BnA03g0113900.1	285.548	180.213	125.472	148.443	218.001	22.9073	32.3622	50.0557	55.0959	30.5205	39.2867	27.2925	32.5311	63.855	40.0758
BnC02g0515600.1	2003.44	2724.52	6115.9	4978.21	3169.89	1475.07	3019.38	8525.35	8024.67	8250.97	2433.07	3811.93	7635.55	7488.1	7390.52
BnA06g0264900.1	1026.83	1750.47	4762.11	2539.97	1519.91	508.036	1369.26	3603.83	3544.14	3663.28	622.485	1429.6	2327.12	2197.51	1832.77
BnC07g0800750.1	45.6434	67.0702	193.014	81.6339	66.1165	10.845	64.7511	137.56	133.515	151.232	33.9759	99.8412	186.83	197.492	169.765
BnA04g0184890.1	298.778	734.763	1094.43	652.166	502.103	176.778	255.095	639.519	622.078	576.467	217.94	264.454	558.136	607.276	534.804
BnA02g0073290.1	148.807	221.835	517.915	278.251	148.417	147.323	200.61	472.617	461.864	399.099	155.439	239.916	450.928	475.286	480.33
BnC06g0756000.1	215.762	450.826	603.055	342.055	201.337	280.775	368.543	570.222	572.497	500.498	281.083	412.274	554.841	507.406	476.618
BnA05g0189810.1	63.8902	86.4559	249.163	185.933	130.125	71.4752	97.2871	490.739	416.421	400.274	118.929	229.226	445.596	506.138	429.038
BnC04g0623900.1	759.702	1181.38	2323.87	1608.34	985.793	497.432	904.198	2757.03	2588.5	2322.69	728.138	1444.35	2345.66	2540.3	2381.22
BnUnng1014890.1	1089.15	2637.18	6023.95	3518.05	1919.64	677.119	2029.7	4674.12	4565.21	4277.18	930.225	2868	5203.93	4976.61	3702.59
BnA09g0345030.1	526.536	978.743	1846.85	1274.09	787.515	467.102	731.841	1886.91	1895.35	1793.51	634.596	1152.22	1795.79	1975.16	1872.5
BnA09g0357730.1	781.806	1309.52	2325.68	1686.81	1174.48	321.522	564.498	1199.04	1157.37	980.921	372.593	803.926	1148.38	1102.96	913.158
BnA02g0060330.1	918.304	1648.97	3895.03	2316.81	1424.78	274.724	729.277	1889.98	1768.69	1738.23	356.258	1113.94	2260.51	2400	1877.75
BnA03g0103700.1	64.8171	87.2637	253.385	114.621	95.727	10.4934	32.1768	114.243	82.5316	76.486	46.4302	112.952	208.817	209.989	177.067
BnC03g0549690.1	0.376834	1.55784	4.37149	9.86495	0.667463	4.48227	42.8971	112.215	114.506	133.923	0.389535	7.91149	7.89318	1.72292	0.739874
BnC09g0898720.1	747.905	1114.36	2402.43	1709.31	1039.07	359.794	833.22	2087.2	2168.79	1955.67	817.872	1423.87	2351.61	2653.55	2555.98
BnA10g0401990.1	392.493	836.743	1907.09	1147.7	672.11	248.675	555.444	1877.75	1817.63	1540.11	388.282	825.671	1659.87	1896.1	1712.73
BnC02g0483450.1	17.5021	21.6983	74.3603	49.2633	26.8197	22.31	58.8236	187.501	172.986	152.313	55.8915	124.326	202.029	239.531	171.413
BnC09g0917530.1	646.156	1121.13	2776.17	1679.33	1018.87	399.709	831.43	2734.07	2498.88	2321.06	595.777	1318.4	2255.73	2531.45	2308.79
BnUnng0940570.1	21.4199	9.56106	9.85585	11.9648	5.72686	471.963	510.748	1733.33	1504.43	1573.75	509.029	809.287	1434.98	1667.97	1726.76
BnUnng0959270.1	45.3755	95.6789	371.431	208.587	101.213	45.925	94.5526	549.49	434.57	502.326	84.1261	119.28	272.188	390.587	457.796
BnA03g0144270.1	1218.3	2865.2	6959.06	4157.32	2345.59	728.657	2340.48	6370.42	5870.52	6015.22	1143.19	3761.33	7517.19	7272.34	5661.46
BnA09g0362320.1	28.9294	62.239	178.267	103.016	55.4406	8.52908	59.5873	163.438	136.219	119.405	219.598	802.409	1376.49	1329.83	1118.28
BnA06g0266190.1	776.725	1326.78	3126.03	2442.62	1516.33	334.713	1024.1	2824.26	2657.21	2409.18	491.744	1477.07	2492.9	2545.59	2129.46
BnA02g0064810.1	329.223	809.01	1985.79	1190.47	657.81	165.222	432.219	900.523	720.039	707.776	225.305	540.936	798.507	812.785	728.45
BnC07g0820390.1	991.549	2077.26	4447.3	2459.55	1397.3	514.623	1422.77	3531.92	3319.42	3378.71	24.5817	212.708	437.614	517.087	295.61
BnUnng0950850.1	522.211	1085.54	2440.96	1557.61	909.901	409.978	989.285	2276.46	2074.11	2212.32	568.041	1460.1	2606.02	2565.22	2054.87
BnA02g0054610.1	107.674	134.493	246.248	160.281	128.262	64.2521	82.5613	97.9564	102.591	44.9235	87.3569	189.033	220.345	204.916	208.035
BnC04g0629610.1	1896.36	292.544	3173.89	3437.78	2625.39	2220.39	308.451	4246.88	4462.03	5574.2	2921.03	342.116	3170.87	4269.41	5871.2
BnA08g0324950.1	278.462	37.517	249.392	340.761	365.629	747.183	179.485	1009.53	989.566	1322.36	834.718	132.636	738.173	1237.91	1395.75
BnC09g0905760.1	235.836	320.956	482.157	324.055	230.994	226.615	289.382	543.447	465.67	483.797	224.896	369.869	474.871	417.438	357.385
BnA07g0275020.1	61.6569	59.2095	147.799	131.66	94.5053	0	3.96253	3.79767	3.79384	3.80427	1.54468	1.00987	4.37147	2.06227	3.77101
BnA03g0129480.1	3.30967	2.02628	3.76489	5.53105	4.81911	30.4998	53.7647	83.3771	73.0884	74.843	1.99741	4.39376	0.618506	5.17646	14.7732
BnC09g0889340.1	78.8737	229.378	793.684	417.442	233.828	39.0594	31.7889	628.44	433.144	502.695	142.318	635.935	1317.65	1570.38	1272.95
BnA04g0158900.1	1705.72	3911.35	5960.88	4470.94	3828.35	414.279	1493.21	2761.47	2653.31	2291.2	564.366	2215.81	3210.28	3402.96	2416.29
BnUnng0974810.1	27.8326	64.5787	81.3494	75.3575	55.9028	9.35534	30.0013	69.0687	84.6682	79.5529	3.10282	4.16858	7.39943	6.95172	9.0245
BnA08g0306960.1	1886.28	446.347	1921.86	2774.89	2576.93	851.325	279.888	1476.58	1560.29	1989.62	1196.4	210.366	1273.59	1706.22	2523.96
BnC08g0874220.1	2835.29	401.488	3331.55	4380.47	3602.17	599.671	105.513	1073.55	1035.32	1386.66	494.891	61.0154	525.603	955.967	1131.98
BnA09g0380250.1	2837.9	613.165	3505.53	4573.94	3793.42	5434.77	1089.86	7496.83	7402.63	10239.8	6072.57	880.726	6264.21	7516.75	10184.8
BnA07g0288800.1	414.869	819.566	1750.11	1070.58	724.94	699.094	1274.06	3002.71	2993.15	2539.01	837.273	1347.33	2433.64	2367.91	1859.31
BnA07g0298590.1	580.425	1053.68	2792.82	1679.35	985.783	690.95	1874.05	5219.03	5273.01	4801.9	905.112	2120.9	4051.45	4126.84	3241.81
BnC04g0652610.1	399.39	841.923	1855.76	1189.15	751.806	633.369	1854.55	3720.51	3525.05	2959.32	932.25	2182.98	3671.77	3594.41	2782.79
BnC03g0570930.1	282.004	489.353	880.771	647.394	457.17	22.6736	51.356	154.96	123.991	128.019	142.936	303.558	379.348	473.621	637.059
BnA02g0070760.1	1069.11	1883.09	3405.45	2120.59	1418.05	23.8437	57.3802	102.863	86.092	88.1241	20.819	56.853	81.5747	84.4407	73.0526
BnC08g0864830.1	211.347	344.381	931.645	570.42	312.173	168.398	359.024	833.992	680.785	743.99	249.26	446.283	766.342	776.772	720.469
BnA03g0110570.1	822.803	1531.28	3944.27	2415.64	1366.24	548.188	1327.38	3564.17	3292.09	3338.78	777.254	2097.84	4092.2	3946.44	3161.76
BnA04g0180420.1	594.723	1037.39	3014.96	1754.52	986.853	315.536	557.557	2658.87	2257.99	2501.2	580.204	1369.14	2450.72	2621.8	2422.77
BnA05g0195420.1	1302.7	2332.81	5623.93	3480.84	2079.75	465.849	1294.24	2660.75	2780.53	2596.73	949.934	1739.62	3568.94	3428.81	2585.49
BnC06g0750430.1	0	1.76078	2.60698	0.666384	0	20.9125	65.2139	95.0595	107.646	70.6509	28.9582	31.9615	53.5968	63.4426	83.2738
BnC04g0627990.1	944.672	2023.32	4620.68	2743.62	1636.53	938.351	2320.45	5113.94	4835.06	4678.05	1141.17	2882.4	5419.02	5253.05	4069.25
BnC06g0750310.1	0	0	1.73906	0	0	2.37502	5.54153	18.7622	12.4096	6.80594	0.779071	6.44535	8.5224	9.32563	13.5675
BnUnng1014290.1	772.889	1272.4	3315.92	2009.49	1201.62	483.68	1044.67	3086.78	2814.79	2919.5	698.534	1546.68	2765.04	2823.28	2752.27
BnC03g0613040.1	133.161	229.758	588.978	380.054	226.251	80.955	149.997	522.458	541.807	483.103	97.6866	239.856	402.029	496.679	434.936
BnA08g0318240.1	54.163	137.869	347.865	202.057	100.335	41.7519	114.657	398.988	358.066	389.948	59.4874	203.91	308.427	311.006	308.559
BnC07g0836160.1	477.738	889.586	1964.13	1357.62	877.107	4.57301	4.52978	1.30854	2.5461	0.823661	506.435	1271.93	2107.27	2364.11	1810.5
BnC08g0876900.1	108.99	244.79	287.473	200.404	157.754	0.865448	4.89317	14.1672	14.2405	9.80549	274.559	301.882	245.989	316.357	303.772
BnC06g0735740.1	3.17586	28.3843	67.6593	29.2992	16.0725	0	16.0472	5.18093	8.25182	18.7337	4.87335	14.6534	14.1298	8.61613	19.4341
BnA10g0423120.1	411.311	911.951	1600.05	949.787	568.26	433.689	770.745	1817.21	1477.49	1283.93	479.729	968.958	1725.34	1499.32	1298.48
BnC05g0728310.1	2920.79	4815.2	10517.2	6637.66	3847.76	1972.63	3636.48	8096.53	7559.82	7816.44	3391.44	6391.51	10717.4	9272.97	8765.33
BnA05g0219420.1	2997.74	5585.41	12259	7736.98	4372.01	2250.89	4944.01	12177.9	11590.9	10946.7	2894.73	5461.38	9728.65	9183.59	7846.21
BnA01g0042610.1	5349.04	10220.2	18740.6	12973	7458.71	2121.95	4938.86	11340.2	10445.4	9935.21	3008.85	7046.55	12933.3	11951.1	9928.63
BnC03g0533780.1	1178.55	1547.08	2728.53	1662.98	1059.53	65.5992	100.113	184.642	148.127	149.252	24.3289	22.2369	21.8574	28.8979	38.1094
BnA03g0124870.1	486.258	627.53	2466.01	1304.02	624.995	270.301	204.322	886.253	720.651	817.185	477.218	392.846	998.462	1084.41	1478.63
BnA03g0091160.1	1321.35	2010.14	3509.96	2010.05	1211.27	1099.19	1488.46	3352.38	2748.25	2705.53	1608.22	2951.44	3567.44	3646.46	3784.06
BnUnng1012990.1	673.349	1271.59	3067.17	1747.59	871.382	636.816	1268.48	2872.19	2497.5	2256.5	742.673	1672.73	3067.9	2860.9	2085.69
BnA02g0074590.1	1132.95	2038.67	4217.16	2699.58	1640.73	889.432	1677.96	3946.63	3791.95	3501.22	1087.4	2432.41	4181.83	3908.57	3257.06
BnA09g0368650.1	521.957	749.911	1760.32	1113.53	541.908	442.59	566.413	1439.36	1424.42	1425.69	434.129	929.379	1993.61	1362.83	1089.72
BnC02g0512530.1	1292.23	2611.6	5081.47	3568.14	1959.09	1056.78	2585.65	5352.77	5184.57	4700.62	1512.56	3281.71	5391.75	5134.67	4025.52
BnC09g0901650.1	975.276	1250.8	2350.28	1411.04	939.315	646.785	1105.81	1964.26	1880.6	1846.9	2024.83	3047.92	4601.78	4393.39	3626.76
BnA09g0362090.1	1765.9	3109.86	8602.94	6260.43	3677.65	1028.95	2630.66	9240.23	8180.29	7228.06	1910.43	3923.67	8640.22	9189.81	8141.18
BnUnng0951630.1	2333.69	3668.19	9583.53	6422.82	4245.56	1582.43	3441.31	11927.3	10692.4	9861.28	2147.65	4550.51	9989.79	10331	8769.55
BnC02g0497790.1	10.2973	2.4332	16.8643	13.8863	6.29535	22.9101	48.3644	97.9743	106.391	100.921	99.7529	82.1683	95.1483	389.056	144.002
BnC05g0702990.1	992.776	2168.03	5422.44	3240.54	1723.92	686.05	2089.36	5377.13	5259.84	5293.36	990.919	3026.56	6450.66	5854.11	4524.23
BnA02g0070610.1	1821.92	3419.86	4880.53	3727.17	3081.63	135.468	180.171	447.905	397.495	327.989	323.803	420.943	576.442	522.805	530.304
BnA07g0298030.1	23.3071	12.831	19.8117	17.7256	4.90115	45.6789	45.0653	172.73	79.3788	45.8943	44.2295	62.4675	33.005	43.4094	41.9616
BnA07g0270170.1	82.5718	167.329	197.277	175.018	88.6462	118.2	142.563	276.601	327.284	305.291	153.215	185.216	246.437	210.956	257.389
BnC06g0770910.1	218.719	308.649	352.951	278.896	180.515	0.831079	0	0	0	0	25.1751	49.1875	35.9474	25.3335	27.8248
BnA08g0329170.1	848.001	1582.87	4217.97	2881.3	1629.39	270.91	772.157	1882.06	1880.67	1963.65	359.085	1160.54	2280.59	1934.22	1663.54
BnC03g0571130.1	29.4009	23.4201	35.4257	20.0812	25.1478	0	0	0	0	0	8.13649	18.2194	15.5153	10.4437	19.6335
BnA06g0251900.1	71.9938	119.085	212.677	125.807	73.2414	51.0882	118.831	233.757	198.329	239.718	101.864	146.865	236.844	157.079	161.694
BnC07g0778320.1	169.781	177.433	296.477	275.861	176.236	188.448	145.406	449.342	398.234	393.765	181.197	200.087	349.824	333.552	383.236
BnA06g0237470.1	756.233	1665.65	4706.04	2795.34	1522.03	279.753	909.69	2201.28	2212.82	2254.68	273.116	871.394	1735.58	1608.92	1181
BnA09g0382860.1	852.38	2089.65	4532.92	2946.69	1723.2	469.141	1246.9	3093.02	3097.08	2811.73	1187.07	3460.74	5941.9	6128.41	4961.27
BnUnng1013270.1	1063.87	1965.21	4238.28	2929.86	1842.15	200.455	455.002	1050.18	976.763	955.993	304.769	786.828	1494.14	1169.42	987.758
BnA07g0290450.1	162.892	250.566	312.719	233.024	153.44	178.951	219.192	291.362	267.692	319.222	148.757	191.225	208.941	183.401	141.429
BnA08g0330330.1	360.104	1052.51	2153.55	1249.17	846.888	250.285	914.882	1964.12	2093.51	1858.51	411.606	1103.31	2105.43	2059.25	1539.48
BnA01g0033650.1	788.188	1061.54	2852.05	1932.56	1210.9	541.973	1156.68	3180.92	2955.55	2802.03	713.732	1747.14	3084.05	3221.41	2717.13
BnA09g0359070.1	41.0989	31.9825	36.1976	28.1186	35.1139	16.6894	31.0478	10.2656	26.9369	20.2815	19.0049	31.1361	25.0709	10.3683	9.639
BnA04g0158810.1	362.723	700.641	2052.9	1280.13	620.457	226.946	586.568	1945.98	1805.74	1936.22	377.284	886.361	2032.93	1904.01	1642.59
BnC08g0871630.1	1097.12	1702.19	3774.65	2492.44	1564.03	763.195	1393.44	3585.78	3637.42	3472.27	1919.37	3880.04	6590.56	6787.46	5986.93
BnA07g0301460.1	178.766	394.16	1168.85	665.66	347.343	177.785	428.784	946.608	934.77	902.468	95.2639	193.01	287.709	293.545	217.164
BnA03g0131680.1	992.948	1683.14	3815.81	2669.26	1719.57	1308.4	2819.04	6978.43	6348.75	6128.8	721.824	2034.68	3610.74	3552.67	2726.34
BnC04g0672770.1	258.427	675.375	1177.45	702.826	353.955	156.913	483.266	894.066	835.615	845.775	147.97	568.093	860.379	855.392	807.202
BnA07g0285640.1	734.105	1146.02	2920.69	1867.27	991.64	488.075	872.137	2827.94	2664.86	2742.18	818.26	1462.82	2513.97	2617.56	2793.02
BnC08g0878810.1	953.383	1570.3	2932.89	2101.12	1405.34	903.424	1496.29	3476.94	3093.49	2881.69	3.92851	1.27533	6.23559	4.17226	6.40012
BnC06g0774020.1	72.6054	417.025	762.439	308.389	176.287	14.4962	19.4785	84.3875	56.9537	71.3589	18.8231	287.519	274.027	366.223	307.372
BnA03g0147310.1	1173.47	2800.55	4953.38	3060.76	1670.81	906.539	2316.95	4787.69	4563.11	4015.72	1197.76	2560.86	3888.56	3803.29	3387.92
BnA09g0378540.1	283.255	449.234	975.222	583.481	475.2	264.627	486.642	1436.55	1362.65	1214.81	0	0	0.602363	0.703332	0.735146
BnA09g0340860.1	152.15	502.88	817.345	307.962	160.602	155.107	636.189	1171.84	1167.34	998.9	187.463	776.558	1029.87	978.747	740.225
BnA01g0014440.1	420.752	948.131	923.089	590.653	371.981	472.751	782.662	1119.6	1211.51	875.926	538.092	950.37	961.571	876.622	705.839
BnC04g0669340.1	231.46	460.253	688.821	369.483	215.051	172.63	359.209	583.667	499.683	602.243	238.776	455.847	686.593	553.762	549.607
BnC02g0503290.1	402.324	439.461	714.064	553.81	408.282	419.484	518.062	1114.89	898.924	1031.49	401.333	660.42	818.318	677.61	865.97
BnA07g0292910.1	158.57	219.316	299.413	127.082	107.471	71.5235	130.673	337.929	267.781	229.141	153.791	278.182	341.97	313.996	332.546
BnC03g0583160.1	883.64	1770.16	3785.93	2671.9	1775.72	667.702	1677.21	3814.56	3513.08	3248.44	1196.88	2893.77	4907.4	5256.22	4636.5
BnC01g0439720.1	383.676	789.598	1187.54	680.474	430.477	362.957	689.505	1095.5	1063.25	861.252	393.407	866.891	1090.7	1081.37	922.645
BnC09g0907960.1	293.973	894.24	1367.29	602.369	304.383	170.216	441.847	923.846	907.266	718.494	396.948	1156.22	1575.01	1575.91	1260.25
BnA10g0420260.1	105.288	302.615	772.045	402.628	242.136	66.2852	222.459	493.039	476.423	369.153	33.5514	116.474	152.742	132.204	125.998
BnC09g0913110.1	89.7826	170.721	280.855	163.589	95.6067	297.168	292.916	487.641	452.237	404.638	180.149	286.893	389.143	325.093	309.86
BnC02g0487420.1	128.63	140.453	366.768	183.409	89.7157	162.721	157.905	381.411	355.153	379.574	203.855	198.924	364.564	296.483	327.962
BnA10g0399560.1	201.11	412.749	510.916	356.408	234.666	129.857	97.187	199.664	135.763	127.317	145.428	125.436	182.754	124.654	169.997
BnC06g0765380.1	3035.14	302.723	3232.44	3521.6	3244.37	2746.83	459.297	5439.4	5349.43	7274.97	3837.35	456.701	3963.12	5323	6694.59
BnC06g0760730.1	88.7497	23.0182	81.3628	95.8123	79.9204	0	0	0.61563	0	0	33.4327	9.82967	32.6537	51.9516	122.534
BnA07g0291050.1	701.725	137.637	909.691	1137.07	894.22	2631.61	590.111	4340.28	4281.42	5454.11	1451.14	201.972	1811.83	2186.31	2544.86
BnA07g0294210.1	3998.66	463.189	4731.29	4823.01	4141.69	1231.41	179.507	1862.23	1900.36	2451.6	1461.37	158.092	1165.2	1326.34	1860.02
BnC03g0553730.1	1.41696	12.6201	23.4988	7.6877	2.33612	3.25765	6.11492	20.3115	16.5129	20.1851	3.94172	7.04797	21.3679	20.7228	14.5806
BnC01g0440480.1	462.471	707.731	1292.82	889.022	529.008	323.807	621.1	1255.99	1144.14	1111.19	431.83	810.646	1159.62	1227.55	1138.28
BnC03g0594330.1	65.6696	265.569	557.864	370.655	200.627	17.0389	52.6365	70.8724	90.2172	62.7697	18.9422	112.431	100.34	92.5591	57.6449
BnA01g0038990.1	225.416	55.0077	329.818	320.848	314.644	485.606	151.195	938.971	869.158	1125.95	766.385	124.73	703.316	920.212	1214.22
BnA01g0030630.1	709.856	1053.92	2080.75	1350.77	967.117	540.229	937.811	1967.25	1936.68	1667.35	755.536	1144.06	1997.32	2058.75	1956.99
BnA04g0179180.1	1445.66	494.037	1802.34	1335.23	1465.95	513.457	107.793	478.457	481.414	556.817	733.637	184.542	431.403	559.07	715.987
BnC03g0560500.1	298.05	765.735	1699.25	1066.32	567.921	220.505	356.038	956.178	806.418	778.952	202.64	719.71	1231.94	1343.11	1085.51
BnA10g0405770.1	241.736	562.184	1638.51	873.606	569.729	115.635	453.24	1487.68	1458.54	1382.36	231.495	773.063	1526.13	1650.28	1475.59
BnA06g0262170.1	1565.84	2473.86	5145.52	3383.86	2111.79	1063.63	1967.49	4308.13	4335.79	4435.02	1543.62	3074.58	4838.59	4796.34	4022.62
BnC04g0676430.1	21.3109	60.6407	184.357	112.319	74.1999	21.3118	87.6105	442.522	382.734	375.59	97.7014	368.129	797.639	859.369	766.174
BnA05g0217950.1	760.946	1403.67	3440.01	2246.23	1361.28	184.534	492.933	1104.09	1139.91	1042.57	304.028	763.509	1483.44	1425.93	1350.65
BnA10g0418530.1	82.1608	109.133	288.571	212.578	99.5407	29.9664	81.6538	253.036	270.901	231.477	64.3118	97.9462	261.296	323.756	306.338
BnUnng0970400.1	1096.22	1976.44	4286.62	3090.74	2138.6	806.624	1877.19	4554.32	4464.31	4475.56	1080.16	2353.18	4492.26	4864.27	3850.13
BnA03g0091210.1	708.876	1412.2	3017.83	2051.66	1355.88	651.397	1881.94	4428.38	4412.38	4292.35	844.957	2420.52	4686.2	4648.74	3777.5
BnA10g0423090.1	17.0515	27.0909	52.0282	24.6106	29.2802	65.5452	153.93	273.09	240.327	243.135	118.002	200.07	325.892	349.478	318.397
BnC03g0533830.1	1061.75	1356.08	3183.31	2084.29	1335.29	1.7309	6.70876	12.2354	10.722	3.23683	14.1818	9.83768	19.9115	30.5956	17.507
BnA01g0042590.1	46.969	56.8177	112.64	95.9975	50.3371	183.392	210.285	590.64	514.006	489.114	132.504	238.698	380.559	377.716	335.162
BnUnng1017270.1	219.133	264.614	438.266	374.136	234.546	342.192	451.362	944.355	822.433	804.877	311.924	425.829	658.499	512.441	484.997
BnUnng0971660.1	1090.14	1832.93	4036.74	2642.01	1674.68	495.987	707.44	2216.22	1868.34	2658.06	1.58456	4.13002	3.79385	9.03708	9.688
BnUnng0980430.1	133.23	118.533	161.278	92.4805	89.0167	36.998	128.33	195.604	181.873	192.216	83.8233	140.297	279.529	258.698	237.586
BnC04g0650330.1	46.2969	24.8798	54.8069	19.6499	32.9349	35.0095	70.9102	160.801	150.245	185.968	181.754	92.3766	33.8795	44.9629	54.5901
BnA04g0160540.1	859.188	1354.2	3137.31	1946.26	1151.47	798.767	1329.19	3587.22	3542.63	3354.97	1219.92	1889.86	3303.57	3357.22	3289.17
BnA03g0126810.1	16.3573	23.669	260.589	48.7176	20.793	17.1324	108.723	307.71	268.261	282.575	38.2527	96.7828	178.876	182.304	140.905
BnC08g0869210.1	406.44	911.435	1960.65	1153.52	713.434	3.97807	4.58979	0	1.24237	0.667348	446.671	1042.86	1727.85	1668.09	1368.86
BnC04g0683510.1	1205.65	2544.05	4262.21	2824.03	1731.88	861.338	2114.24	4064.3	3856.56	3733.45	756.394	2437.1	3769.75	3336.72	2651.75
BnC02g0512840.1	122.103	492.979	1249.16	656.309	316.147	34.3298	392.624	1053.37	1008	912.531	45.0728	663.64	1047.22	925.886	582.133
BnA09g0376960.1	456.063	1182.38	2260.74	1490.95	1000.76	798.756	2083.78	4392.46	4223.05	3137.91	541.72	1301.75	2057.04	2193.49	1674.31
BnC04g0625560.1	735.924	1402.1	2595.73	1943.09	1037.74	581.027	424.766	2106.34	1894.99	1937.41	190.934	393.624	782.368	774.778	624.561
BnC09g0909130.1	787.082	1191.88	2064.82	1448.07	928.585	667.561	1260.36	2352.66	2252.77	1873.28	1556.02	2636.58	3706.02	3829.41	3246.98
BnC09g0927460.1	21.5939	3.58812	23.2481	22.4717	22.7072	603.529	48.9003	485.773	1015.33	1185.89	311.208	139.107	318.53	928.9	793.382
BnA07g0301330.1	93.8567	182.79	347.668	221.145	140.832	119.982	263.435	718.27	785.945	797.414	133.932	209.755	433.919	382.492	253.294
BnA09g0361430.1	720.966	1695.13	3804.06	2177.77	1308.59	590.365	1313.64	3116.21	2693.97	2748.58	850.921	1977.13	3623.27	3538.06	2850.62
BnA05g0207030.1	8.87859	19.4653	45.0006	14.2783	13.5951	45.8807	87.2417	234.47	206.537	165.327	48.3559	112.272	174.902	157.106	140.221
BnC02g0474720.1	94.279	27.9024	166.239	221.269	192.623	129.715	13.6889	278.013	290.297	355.523	0	0	0.618506	0	0.739874
BnA02g0051930.1	0.753668	0	0	0	0	0.77197	0	0	0.621185	0	19.8938	5.13817	14.9377	27.0681	28.7391
BnA10g0413710.1	1714.89	592.17	2339.89	2879.43	2245.33	1305.5	385.318	2316.8	2441.06	2700.87	1095.69	246.881	1252.86	1646.55	2117.75
BnUnng0993900.1	459.943	1152.85	2153.32	1389.54	846.911	395.811	1060.08	2381.07	2122.78	1976.4	488.077	1376.69	2211.93	2164.57	1830.48
BnUnng0984010.1	28.2516	73.5949	102.158	49.9157	32.2099	97.5239	184.498	583.46	348.443	377.162	141.862	280.434	328.965	336.892	275.767
BnA02g0077930.1	1.18423	5.2884	1.733	2.23588	4.84743	178.848	24.3164	817.18	554.56	658.796	178.47	504.836	763.448	695.103	698.551
BnA01g0004800.1	446.2	795.18	1921.96	1037.3	638.052	101.979	564.909	555.441	688.875	473.659	201.065	552.746	832.687	969.357	746.642
BnC01g0429600.1	423.263	854.726	1826.59	1114.47	609.669	259.716	768.079	1514.36	1552.43	1237.09	363.687	934.731	1498.55	1487.29	1433.08
BnA06g0247940.1	220.765	167.961	472.128	303.741	213.435	150.863	134.856	376.139	334.798	368.917	252.515	204.459	346.474	476.026	503.652
BnA10g0402200.1	189.798	182.088	199.067	204.854	213.849	1.60305	9.30228	9.81404	7.04091	7.96187	0.77234	9.72287	5.96722	4.13839	3.69464
BnA02g0060250.1	185.996	333.527	565.756	285.378	214.596	248.049	295.63	534	575.52	558.627	116.289	238.362	337.949	230.672	250.003
BnC07g0816420.1	199.204	270.184	619.909	368.616	212.036	96.6228	199.363	554.403	553.215	478.756	115.685	266.313	458.128	510.355	496.707
BnA02g0085520.1	999.101	1962.69	4208.68	3029.34	2091.83	218.472	504.718	1313.83	1198.27	943.004	1.5913	1.03586	1.83937	6.55156	4.45143
BnA03g0139760.1	282.753	581.386	1671.17	843.902	474.167	247.878	539.566	1689.58	1485.66	1502.01	227.069	605.92	1236.6	1169.21	1137.48
BnA09g0340240.1	551.612	932.689	2445.14	1293.95	744.041	300.592	720.438	1945.81	1865.6	1769.01	429.544	1092.68	1869.9	1885.58	1741.32
BnUnng0999940.1	4.64654	11.0553	8.1332	4.74555	6.25301	806.936	1822.88	4421.15	3823.09	3683.9	1772.8	3627.84	6283.68	6897.86	5625.13
BnUnng0990380.1	394.146	857.835	2524.29	1380.58	700.421	165.609	708.149	1893.79	1973.9	1903.52	295.955	1066.28	2069.61	2087.45	1817.71
BnA06g0262070.1	51.5699	127.701	163.144	80.3656	55.8488	64.3154	98.0638	156.802	136.492	141.368	107.874	136.663	155.848	163.957	151.467
BnA02g0081150.1	88.7398	64.1784	127.154	90.2054	56.0739	144.46	131.11	267.242	252.601	246.861	135.233	174.694	278.045	251.89	251.02
BnC06g0750360.1	4.53909	9.23385	14.2167	14.2762	36.2318	47.2653	100.241	202.72	172.403	243.76	60.3763	88.2479	325.323	144.038	120.654
BnA04g0164920.1	802.556	1702.1	4035.75	2524.17	1478.27	347.644	836.292	1922.38	1862.42	2011.98	606.199	1640.49	2503.7	2561.81	2319.36
BnA07g0283600.1	555.072	1071.16	2004.35	1430.67	882.169	74.0984	208.574	551.416	667.039	376.751	3.14271	0.504936	1.22087	4.18304	3.38317
BnUnng0981120.1	296.114	789.269	2402.92	1455.61	743.366	172.384	717.979	2337.57	2316.86	2194.27	237.558	1006.15	2270.1	2417.18	1706.84
BnUnng1015960.1	397.594	600.093	761.963	488.857	322.837	414.954	508.692	685.032	618.998	677.233	361.583	718.601	737.596	596.6	606.361
BnA05g0221830.1	771.262	1438.68	2636.23	1998.72	1235	186.825	793.136	1507.47	1735.58	1706.07	868.615	2008.66	3139.35	3104.88	2402.78
BnA06g0257060.1	1239.11	2319.88	5132.44	3743.4	2268.02	1096.52	2308.14	6073.49	6135.11	5161.23	1594.63	3484.42	6158.51	7020.59	6070.3
BnA01g0044140.1	147.061	658.935	1510.24	912.265	445.268	58.0592	227.625	517.218	418.633	428.311	55.655	226.106	302.291	303.496	273.418
BnC08g0879930.1	616.983	977.883	1826.52	1113.53	759.081	482.59	685.158	1698.94	1388.68	1286.2	888.115	1290.93	1664.42	1603.37	1605.68
BnUnng0957330.1	0.807396	5.55893	6.97696	0	1.40558	121.609	490.616	1242.02	1153.24	1156.14	215.69	761.28	1320.41	1318.48	1027.39
BnUnng0996990.1	1151.99	2494.03	5574.32	3389.45	1895.9	650.776	1816.89	4838.97	4475.11	4599.14	1032.88	2585.06	5071.39	4678.65	4105.31
BnC04g0662320.1	8.17237	16.6695	48.7685	24.0431	18.4819	39.177	64.1102	114.572	136.846	137.781	68.9547	71.2657	144.888	166.486	135.683
BnC02g0491960.1	265.031	474.515	975.239	784.203	427.002	29.0913	104.98	221.788	212.616	183.8	70.7039	147.238	233.707	262.053	217.115
BnC08g0876000.1	484.092	931.913	1751.39	1212.4	818.263	156.498	405.832	815.789	816.583	711.585	234.105	541.097	942.894	908.737	727.001
BnA01g0004970.1	210.118	334.581	1052.67	595.255	397.718	8.73774	218.061	162.381	390.084	241.887	141.871	297.399	625.694	709.392	670.137
BnA03g0138900.1	445.242	993.939	1687.82	1148.67	825.794	184.005	536.132	813.572	857.374	798.589	416.724	1090.39	1885.29	1715.72	1239.09
BnA08g0323340.1	745.097	1473.29	3035.93	1887.48	1281.72	515.477	1337.88	3034.46	2960.95	2773.02	608.369	1616.04	2513.11	2768.41	2332.43
BnA01g0000490.1	0	0.440195	0	1.25516	1.35186	72.9564	16.5414	479.341	363.001	426.184	45.1945	120.946	219.382	251.559	223.633
BnC03g0603460.1	514.066	1138.45	2674.06	1652.13	1051.86	131.581	336.396	862.859	844.241	848.696	458.005	1227.84	2135.99	2325.9	1855.94
BnA09g0381400.1	4.79065	7.63667	15.9274	6.66818	6.49769	94.6014	258.299	464.381	498.163	439.916	133.553	349.337	636.384	592.466	370.141
BnC01g0425020.1	385.492	624.754	1243.4	773.312	540.366	326.604	615.962	1110.33	1162.06	1053.45	464.982	644.38	1044.47	1132.08	1160.37
BnC03g0531930.1	6.74512	13.2047	28.4993	20.6682	6.39317	86.6715	238.913	351.876	350.174	321.42	117.222	316.058	317.548	267.648	280.171
BnA09g0373510.1	41.0147	182.19	356.614	178.172	93.8256	10.2473	168.083	207.357	156.071	170.689	18.4564	258.431	187.167	187.935	152.034
BnC08g0865440.1	189.364	488.98	646.076	407.879	287.175	12.3329	38.713	87.6661	71.2437	59.2718	16.8521	59.0782	60.3498	70.2672	50.8428
BnA07g0284470.1	1099.62	1995.2	5148.3	3579.46	2169.8	512.007	1649.88	4105.56	4049.61	4133.53	895.819	2560.27	6015.31	5821.9	4317.65
BnC06g0751380.1	1044.25	2109.56	5556.16	3601.59	2320.66	559.419	2061.67	5295.84	5004.35	5163.16	1002.35	2783.8	6203.71	6104.1	4711.9
BnA04g0182420.1	1186.63	1843.76	3365.99	2240.38	1441.97	48.6221	222.632	242.199	285.413	198.54	167.09	235.591	417.535	517.982	334.91
BnC03g0531940.1	7.51711	17.1824	34.8231	21.4944	8.79994	28.9332	94.8839	125.06	102.976	92.9989	44.44	115.269	96.8576	111.484	102.132
BnC05g0694690.1	327.079	780.488	1880.21	1029.8	607.007	211.882	674.048	1448.51	1353.59	1257.53	277.437	1076.56	1958.62	1818.64	1313.65
BnUnng1015650.1	45.4285	126.334	206.048	110.527	49.9651	35.7881	117.44	203.477	193.376	175.478	44.8158	188.454	248.183	216.095	168.535
BnC03g0557060.1	1029.23	1895.8	3817.17	2584.33	1617.31	341.608	687.187	1300.77	1246.06	1278.51	458.558	879.164	1529.12	1404.79	1132.74
BnA04g0176680.1	616.157	843.763	1909.88	1396.19	995.234	130.075	248.486	670.845	627.605	525.614	166.267	310.458	541.919	683.317	567.938
BnC07g0836980.1	766.285	1526.66	2630.03	1659.23	1097.72	518.177	1407.11	2683.46	2541.02	2222.24	746.752	1592.43	2412.67	2472.17	1842.63
BnC04g0671590.1	1051.52	1144.32	2556.78	1665.34	1208.77	54.3259	172.978	205.926	244.574	283.311	57.1054	132.714	160.406	137.697	162.38
BnC04g0671910.1	1222.89	1691.34	4506.41	3217	2153.61	800.881	1506.47	4100.75	3963.47	4504.19	1103.06	2216.01	4456.97	4924.92	4247.27
BnUnng1007590.1	2.27808	18.6274	10.4489	6.74579	14.627	825.301	1843.74	4719.19	4216.41	3590.73	953.026	2229.09	3829.12	4028.06	3372.51
BnA09g0357720.1	475.579	790.658	2418.64	1393.32	901.986	186.054	307.512	1286.1	1072.82	1087.81	319.29	519.335	1422.78	1462.1	881.441
BnC08g0877040.1	112.906	112.366	407.999	319.005	179.8	77.1655	108.252	429.853	385.996	436.773	131.775	174.571	478.701	495.34	389.106
BnA01g0008930.1	564.358	1828.09	3083.37	1927.63	1344.6	479.346	1408.57	3890.46	3603.43	2937.63	500.242	1913.23	2644.86	3076.62	2460.11
BnC09g0898730.1	310.805	426.253	1364.02	794.099	489.593	108.683	215.915	725.461	760.122	636.048	329.811	522.066	1173.11	1393.52	1308.03
BnC03g0549600.1	359.544	1051.57	1683.49	994.394	531.042	231	706.383	1782.68	1588.97	1300.96	333.865	955.087	1486.58	1636.74	1273.42
BnA03g0103740.1	564.57	919.052	1827.11	1256.37	784.599	416.116	769.281	1536.78	1515.41	1488.11	605.857	1029.39	1763.44	1734.58	1610.94
BnA08g0317560.1	1003.36	1775.87	4240.52	2496.13	1349.96	773.836	1568.99	4046.95	3945.87	3402.24	1265.35	1945.61	3746.51	3691.73	3499.68
BnA03g0155880.1	218.036	328.108	773.272	474.31	278.549	42.8257	79.5974	234.479	201.193	178.323	371.888	513.449	925.465	1059.99	852.859
BnA03g0123560.1	1360.15	2490.14	5391.63	3418.94	2030.57	442.615	1073.72	2644.76	2715.82	2770.44	626.048	1886.68	3206.82	3065.83	2606.45
BnC03g0576170.1	1986.03	3182.99	5969	4373.32	2707.21	1191.19	2317.52	6173.39	5883.48	6103.74	1851.63	3501.6	6168.9	6109.71	5307.94
BnC07g0832950.1	783.561	1301.87	2449.6	1525.03	1063.7	732.794	1122.87	2939.73	2622.25	2188.03	1229.89	1954.16	2813.32	3050.53	2844.6
BnC05g0732390.1	574.182	1229.5	3297.57	1830.23	931.345	579.174	1234.05	4790.37	4209.45	4032.3	0	1.04843	1.82323	4.20767	8.41573
BnA05g0221890.1	556.696	1071.53	2907.8	1546.52	752.089	116.012	749.958	1790.64	1959.25	2281.67	1051.44	3561.28	7165.47	6159.58	4866.89
BnA01g0044190.1	2227.49	4032.53	9524.16	5858.09	3230.4	704.804	1638.56	4393.18	4209.22	4558.45	708.3	1418.39	2921.56	2890.41	2632.3
BnA01g0004010.1	512.385	964.86	1712.8	1007.61	665.323	500.441	1197.75	2366.36	2062	1804.76	550.414	1124.53	1542.19	1543.69	1451.94
BnUnng0957280.1	0	1.36496	4.64932	3.2554	1.35186	120.256	38.5214	177.747	110.982	117.447	301.469	199.131	1094.63	417.805	509.804
BnUnng1013750.1	53.2635	8.94308	22.7086	30.5156	22.5997	2372.53	299.383	1191.35	1267.25	1974.64	3383.69	257.375	994.658	1216.19	2289.79
BnUnng0971280.1	1061.68	1816.44	4458.17	2711.4	1529.84	660.982	1600.99	4209.01	3946.8	3620.9	1211.38	2215.75	4095.99	3968.52	3483.38
BnUnng1012890.1	760.553	1406.46	2567.62	1703.27	1080.13	529.513	1273.34	2494.77	2350.75	2137.54	742.157	1732.3	2308.86	2240.66	2363.5
BnA03g0102350.1	2283.14	3892.91	6541.46	4614.55	3045.44	1943.48	3579.7	6901.45	6767.51	6579.82	2508.26	4600	6871.99	6784.41	5808.02
BnC09g0932990.1	1376.61	2224.52	5546.42	3237.21	1919.51	939.495	1896.22	5171.77	4954.73	5255.36	1401.62	3037.63	4723.26	4758.23	4111.74
BnA10g0419860.1	1087.12	1708.51	3968.14	2442.79	1468.31	340.604	712.829	2031.52	1871.94	1871.85	533.052	1062.2	1859.09	1722.27	1639.05
BnA02g0048820.1	364.781	609.122	1742.61	1087.57	597.526	130.747	430.999	1438.76	1368.48	1386.28	522.026	1355.33	2646.39	2742.08	2482.85
BnA10g0403450.1	660.289	1488.74	2311.27	1422.93	963.246	522.279	1418.57	2836.5	2686.33	1968.59	615.108	1970.47	2430.27	2688.17	2035.86
BnC03g0589310.1	890.336	1852.43	5209.71	3538.52	1978.11	914.4	3222.74	10404.7	10224.1	10581.8	1591.24	5192.64	11448.9	10802.5	8503.87
BnC03g0537910.1	3.92952	12.8331	39.5178	23.514	17.0457	0	0	0	0	0.41183	0	0	0	0	0.739874
BnC03g0537900.1	11.8217	15.7004	42.5831	30.1655	12.3054	0	0	0	0	0	0	0	0.602363	0	0.775696
BnC08g0854940.1	31.5426	65.3848	228.277	254.658	85.0913	1.7309	0	0.61563	1.28686	2.00204	0	0.5175	1.905	5.52966	0.735146
BnC02g0471490.1	405.502	704.833	1398.33	930.12	562.409	221.52	511.486	1271.97	1172.39	1043.18	1.58456	0.5175	0.618506	3.51666	6.13392
BnC02g0482190.1	343.621	694.856	1362.91	778.391	455.917	257.794	678.434	1148.71	1052.45	908.684	525.281	1285.08	1817.02	1666.66	1532.9
BnC03g0542330.1	1192.09	2405.1	5388.46	3413.58	2018.19	1014.57	2319.64	5748.17	5608.21	5276.19	415.336	1121.59	2026.2	1959.81	1417.95
BnA02g0052500.1	1284.19	2239.87	6014.97	4186.92	2578.57	600.154	1890.08	5667.55	5406.01	4992.21	2658.66	6356.14	13022.6	13196.4	11134.8
BnC02g0475810.1	1587.96	2738.81	6864.51	4960.15	3104.16	1166.84	2373.34	8309.17	7963.32	7305.37	1.16188	0	2.84513	11.1101	6.67105
BnA10g0413120.1	304.048	547.293	1095.67	668.428	381.658	230.745	422.867	961.874	873.219	790.89	376.228	600.726	1042.33	1397.77	932.187
BnUnng0935540.1	449.145	662.386	1514.81	1035.18	587.56	317.283	682.329	1361.71	1251.64	1242.5	471.907	866.131	1626.87	1566.39	1048.26
BnC08g0856640.1	454.98	802.17	1059.05	821.729	611.062	952.427	948.574	1410.39	1296.68	1135.62	824.184	998.212	1287.87	1129.35	977.617
BnC05g0703820.1	695.224	1320.08	3140.32	1839.95	1095.01	501.692	1072.55	3025.5	2894.33	2786.63	732.548	1796.15	3059.96	2874.6	2457.89
BnA03g0097810.1	2010.25	3934.68	8664.4	6152.44	3677.85	792.433	1694.93	4505.97	4047.18	3859.69	2317.75	5580.31	10792.3	10671.7	8244.5
BnC03g0544410.1	2722.7	5044.35	9380.01	6693.1	4429.91	2521.38	4994.98	12176.7	11391.2	10843.6	2955.89	6268.04	10294.1	10729.9	8979.36
BnC03g0559110.1	477.93	946.814	1553.47	1008.75	567.543	509.647	907.239	1515.82	1500.12	1385.97	737.721	1035.76	1501.41	1222.16	1162.16
BnA03g0113200.1	1672.17	3694.67	6234.35	4290.17	2702.95	818.253	1852.63	4948.17	4588.07	4528.43	1139.2	2746.42	4958.77	4762.19	4039.22
BnC03g0564330.1	7.015	44.701	8.11522	7.29576	18.8974	2566.59	4353.47	10059	8981.92	7252.71	2300.81	5409.43	7482.75	7018.98	6259.27
BnA02g0061910.1	251.443	474.24	702.346	509.564	254.324	292.231	401.49	754.064	745.702	756.685	379.217	585.282	913.457	772.45	739.945
BnA04g0178040.1	0.753668	1.37102	4.62831	1.6859	3.38813	18.8138	3.608	38.6999	40.4132	50.7623	23.4432	6.78207	41.117	51.6346	78.2121
BnA03g0097180.1	595.402	1167.77	2883.17	1876.91	1075.26	314.35	827.469	2303.16	2398.73	2250.46	363.142	1145.76	2044.43	2222.85	2014.42
BnA01g0038060.1	1482.89	2439.49	4352.21	3324.58	2343.12	120.71	260.657	392.291	330.188	310.159	208.149	517.528	660.681	632.654	534.931
BnC03g0543150.1	527.882	1237.84	2663.48	1884.41	1000.73	177.212	722.164	1858.26	1818.48	1667.32	340.718	1041.35	1619.7	1771.92	1443.16
BnA03g0122760.1	671.129	1157.84	2212.53	1511.99	929.291	402.924	926.793	1931.04	1874.56	1825.3	547.764	1341.1	2220.07	2406.27	2176.23
BnUnng0980610.1	117.46	328.972	640.627	329.823	179.602	24.6404	132.517	220.958	222.779	171.632	87.2686	400.67	487.149	469.474	380.93
BnUnng1001600.1	2.83392	14.1589	4.34897	4.74663	6.18235	926.465	1942.89	2775.51	2700.7	2242.09	1054.86	2331.77	3059.57	2913.83	2288.67
BnA02g0058500.1	454.58	1003.8	2532.22	1423.43	813.857	88.4484	274.01	512.158	475.66	419.366	252.401	687.875	970.424	939.459	947.859
BnC03g0547450.1	777.161	1386.18	2887.15	1809.36	1081.02	614.593	1505.91	3260.86	3167.27	3033.69	773.013	1774.97	2703.71	2663.31	2188.7
BnC09g0919520.1	160.853	313.962	669.341	421.276	193.439	118.065	202.743	434.119	459.369	470.166	145.66	355.903	518.741	472.787	434.407
BnC03g0545710.1	2071.49	4627.86	9927.24	6432.08	4090.14	1649.51	4695.87	12454.1	11810.5	12093.9	1919.75	5614.35	10419.7	10394.8	8327.15
BnA10g0408070.1	1053.38	2422.61	5240.03	3405.11	1849.8	827.302	2998.52	8348.28	7912.81	6367.68	1390.76	4875.22	8549.73	7857.14	6498.94
BnA02g0055610.1	1160.74	1722.62	4678.88	2881.1	1729.4	121.075	207.48	419.059	466.828	446.376	160.735	243.533	508.027	410.548	345.884
BnA03g0098840.1	1998.33	4492.99	10336.6	6790.1	4367.51	556.812	1449.52	4524.84	4204.05	4154.71	649.026	1663.21	3227.79	3242.63	2730.04
BnC09g0921130.1	2195.4	4993.36	10404.7	6724.34	4177.8	1589.41	4310.53	12113.7	10970.1	9364.65	2065.87	6558.66	11451.6	12190.8	8590.33
BnC02g0471150.1	159.038	255.565	464.668	267.614	193.484	111.643	222.11	393.456	378.801	338.83	0	0	0	1.72908	0.775696
BnC03g0573510.1	10.455	8.41796	16.5397	4.51057	8.00956	7.87229	14.8023	21.9069	14.5565	30.9351	58.6503	149.264	153.472	102.063	109.387
BnA02g0048530.1	502.353	975.155	1784.26	1146.25	675.786	593.563	873.825	1639.22	1658.36	1354.49	861.2	1555.43	2185.65	2125.29	2020.82
BnUnng0939180.1	1193.41	1930.01	5284.19	3492	1955.68	761.142	1617.37	4448.83	4452.02	4566.99	2187.01	4423.26	9730.52	9119.71	7389.29
BnA07g0281980.1	0.807396	10.4009	13.9001	14.3164	5.18963	19.4754	18.1381	8.62523	17.9887	15.3006	14.7889	14.0422	8.02549	11.067	24.4812
BnA03g0147280.1	67.338	85.6966	156.48	126.838	72.9041	192.785	106.75	232.099	185.881	173.187	166.833	175.542	193.91	200.527	230.287
BnC04g0634350.1	91.8235	140.631	220.267	139.94	91.8786	41.5589	70.5864	94.4168	100.893	49.3797	58.6112	64.1892	84.6617	84.0261	84.9056
BnA05g0186200.1	188.312	232.926	347.271	195.152	158.283	54.2087	63.4318	93.6077	53.7334	80.816	37.0329	52.8486	85.7654	78.2264	56.4804
BnC01g0461040.1	97.9511	271.601	503.618	255.241	119.98	106.255	232.99	423.463	393.276	334.531	135.458	318.371	372.666	303.012	327.705
BnA01g0036000.1	25.7478	73.3169	204.781	94.6137	32.0689	13.0017	39.0083	37.679	39.0033	51.2376	50.4361	130.222	152.057	110.06	136.468
BnC05g0723460.1	246.05	411.176	684.137	316.491	200.479	224	359.588	533.828	522.519	519.539	327.912	469.94	673.608	489.494	498.837
BnC03g0581620.1	407.514	425.014	886.465	514.307	267.678	427.142	492.793	819.231	692.12	714.66	279.396	417.819	731.137	683.544	786.871
BnC04g0658680.1	19.1274	39.8615	62.7506	42.2402	22.1986	72.6196	66.5543	154.716	105.542	83.5624	68.5791	73.4376	98.1559	111.504	94.4915
BnA03g0130250.1	252.558	400.916	831.774	417.209	210.647	223.647	279.269	454.177	368.543	393.392	209.347	482.641	732.46	548.925	616.839
BnA03g0091980.1	382.48	964.775	2293.65	1503.71	974.956	567.266	1205.31	3235.61	2936.1	2953.19	961.163	1909.45	3538.61	3705.8	3343.84
BnC02g0470630.1	294.218	530.676	1178.35	797.035	455.031	212.578	283.885	1002.16	799.939	929.325	0.812225	1.5408	4.32954	4.794	1.10272
BnA03g0110810.1	157.111	331.424	508.133	258.68	145.481	261.713	425.236	533.829	489.154	432.003	290.697	558.152	629.358	570.871	453.844
BnC03g0561140.1	77.5929	327.48	358.415	175.717	96.6589	45.4875	45.0216	56.2221	43.1173	50.6439	41.6143	68.2944	67.9466	64.6523	63.1295
BnC04g0677040.1	23.3458	94.9002	82.4596	8.51212	4.02172	32.6032	38.3557	17.3175	8.90829	13.1387	41.9057	43.5561	67.5524	60.9294	67.1092
BnA03g0100470.1	1.61479	0.902576	4.6374	3.2554	4.07544	2.59634	0.537243	4.61341	1.26845	0.333323	21.2893	22.0418	32.6081	55.2157	46.9299
BnA01g0003940.1	32.0651	11.1361	53.4997	61.1037	48.2483	269.801	61.3189	485.775	463.754	579.499	54.6402	15.4665	74.0505	119.029	130.237
BnA01g0003780.1	87.3203	35.4069	151.534	161.198	163.304	1.24662	20.1426	1.64041	20.7438	18.3142	178.127	49.1758	216.242	252.598	335.84
BnC07g0833000.1	300.766	159.125	509.735	499.217	449.549	393.916	172.688	859.13	842.113	909.508	474.868	148.474	599.402	790.592	1062.1
BnA08g0310870.1	44.7288	139.372	301.996	131.399	56.222	51.9444	119.411	267.76	215.968	213.284	70.836	177.55	250.656	229.402	246.195
BnA01g0023080.1	260.951	607.768	971.806	531.667	285.973	336.724	539.896	762.022	723.958	672.296	392.052	701.209	774.997	852.344	765.008
BnA03g0106020.1	793.688	1698.45	3557.39	2177.12	1351.05	502.018	1351.8	3871.56	3571.46	2902.97	712.87	1933.61	3527.51	3752.55	2835.72
BnA08g0320190.1	178.972	437.369	905.223	480.024	247.214	57.7139	261.039	434.203	416.446	389.792	139.861	360.88	552.15	449.917	337.58
BnA01g0017300.1	710.234	1310.19	3152.36	1924.59	1152.06	304.313	847.604	2226.76	2184.41	2320.98	674.351	1439.75	3006.6	3110.78	2750.17
BnA03g0149920.1	802.292	1037.42	2060.97	1431.71	885.798	205.039	316.035	555.918	643.262	537.057	242.123	398.821	684.349	577.346	627.323
BnC07g0787470.1	0.663293	0.446256	1.15635	1.37266	0	0	0.484065	0	0	0	397.961	837.019	958.53	952.478	746.772
BnC03g0553320.1	1079.2	2622.19	3983.75	2908.54	1880.16	822.367	2242.76	5073.78	4509.8	3746.28	1142.34	2953.61	4017.62	4494.86	3813.24
BnUnng0944540.1	224.978	386.852	640.478	344.176	213.97	144.422	395.441	533.799	532.325	466.625	208.023	509.295	610.603	553.914	385.003
BnC07g0795560.1	403.032	137.073	615.625	654.397	520.086	866.829	183.39	913.064	919.496	1032.81	968.76	165.244	657.96	817.62	1210.78
BnA09g0342880.1	234.053	42.7336	207.37	195.358	224.668	258.556	108.849	308.799	359.994	389.716	377.668	106.324	344.371	393.589	403.492
BnC09g0896710.1	88.4076	37.8198	138.733	130.902	180.999	227.741	48.1258	227.021	197.754	190.516	220.42	39.8576	185.717	166.867	222.22
BnA07g0281850.1	294.57	102.918	734.529	511.021	485.739	123.383	67.9029	324.047	308.986	266.748	158.653	66.6042	236.126	258.91	361.075
BnA05g0217340.1	307.679	521.907	727.507	350.673	192.267	309.092	432.632	648.862	592.287	509.48	327.313	607.673	629.382	501.073	549.784
BnC05g0720190.1	413.86	1271.23	1522.64	842.368	382.659	579.654	1029.04	1303.74	1331.27	1126.88	531.933	1251.72	1394.22	1284.62	1054.08
BnC05g0725990.1	260.796	778.634	910.515	480.075	237.047	384.493	700.733	746.354	766.609	643.233	414.061	835.384	779.575	722.545	638.685
BnA01g0041030.1	211.338	703.256	914.41	458.179	215.845	179.242	527.822	695.609	677.245	476.759	346.315	668.191	751.98	747.51	750.734
BnC06g0738130.1	53.2841	164.479	231.025	86.2904	54.9743	13.2574	44.89	32.7006	38.1049	12.8331	10.9464	44.155	34.8007	24.992	21.7767
BnA10g0393030.1	62.9582	69.8812	109.496	98.7955	34.1597	48.6396	126.825	77.3936	72.9558	113.971	131.224	112.08	99.1579	87.9506	91.5712
BnA09g0378140.1	209.698	404.516	646.19	370.623	300.105	880.073	1029.77	1546.72	1664.54	1355.06	440.853	519.393	733.31	498.553	539.142
BnC08g0870870.1	230.175	341.383	381.774	226.519	246.434	1.60305	0.998134	0.61563	2.53306	0.667348	323.571	338.747	420.686	437.795	303.199
BnA03g0146080.1	46.316	88.1102	174.913	105.094	57.2448	47.5318	83.6986	185.874	176.457	133.977	151.467	164.761	180.333	209.558	199.189
BnUnng0994690.1	413.399	593.61	919.432	505.783	326.083	500.108	584.833	814.047	779.898	675.709	542.357	774.958	847.945	860.929	758.442
BnC03g0533630.1	503.838	750.109	807.834	718.748	496.9	20.2497	16.5278	30.2483	27.8353	26.7527	118.748	129.037	193.892	156.453	156.066
BnA05g0210520.1	27.8587	25.0625	293.482	32.6336	34.7548	33.3106	146.577	105.34	28.501	37.6287	28.1046	43.0376	21.7993	40.0665	36.7155
BnC03g0558080.1	466.608	731.339	628.448	510.71	449.58	353.012	346.972	262.828	213.681	189.115	317.635	379.892	317.687	234.931	221.312
BnA03g0091010.1	688.769	931.107	1221.16	1074.04	775.273	1704.98	1428.56	2279.08	2128.34	2007.68	384.283	522.453	779.052	703.834	654.594
BnC09g0906440.1	697.881	333.574	243.504	303.262	465.938	293.279	163.038	163.189	144.769	221.888	339.397	145.954	172.596	175.903	203.241
BnA02g0060910.1	111.101	177.713	195.231	158.217	125.166	59.7107	70.3935	65.183	84.1601	56.655	43.7962	72.8701	75.4251	49.8685	45.8542
BnA09g0349810.1	118.11	155.945	105.305	117.132	118.483	40.2091	70.5795	37.0955	86.1368	48.331	118.973	122.872	118.637	146.758	133.181
BnA01g0043280.1	328.293	246.607	303.467	287.327	249.952	139.248	101.426	183.675	173.742	236.673	148.944	140.945	158.006	185.468	250.043
BnA06g0265250.1	220.515	53.0509	46.7713	79.6696	119.172	426.178	113.942	143.028	151.177	134.495	208.354	59.0974	37.4786	68.7629	91.3019
BnA02g0083490.1	43.9127	12.4121	64.1661	95.5423	94.2869	79.3435	19.9258	221.302	240.671	484.334	118.832	22.0638	166.846	232.523	260.601
BnA04g0177660.1	38.8183	93.7254	71.6512	51.6127	50.7961	11.5705	18.087	16.1103	19.8461	7.80555	8.69567	13.6762	26.2288	11.1425	19.1348
BnC07g0800340.1	326.267	111.327	118.578	202.668	228.171	435.062	146.413	272.65	268.447	254.062	395.689	107.936	135.505	220.718	249.027
BnC01g0445280.1	28.7198	60.337	102.092	122.349	86.0449	81.4137	80.9584	244.025	214.98	190.253	34.0497	81.9303	127.109	132.005	143.556
BnA09g0381520.1	186.22	460.557	666.797	382.995	248.21	346.695	466.901	782.363	747.569	614.132	248.605	637.963	735.548	728.686	687.621
BnA02g0077250.1	482.698	132.44	139.47	266.062	336.893	875.186	258.326	299.278	252.81	328.93	626.381	207.203	214.54	368.339	357.132
BnC04g0654270.1	1630.3	332.069	3208.38	3490.51	2443.8	1511.67	433.009	4376.71	4359.8	5856.85	2136.99	455.344	3828.79	4381.38	6596.42
BnC04g0635890.1	522.084	145.712	115.787	274.037	408.991	845.426	237.84	264.036	231.725	255.64	497.314	143.951	94.3706	141.129	225.91
BnA05g0194040.1	14989.7	2258.15	21419.2	19672.5	11251.4	7108.39	817.951	10436	9589.35	12165.2	4289.72	464.745	7414.15	7087.02	13709.4
BnC03g0558500.1	5622.98	1719.55	7751.33	6134.15	3520.17	6125.37	1403.06	10270.5	10323.2	11478.4	9245.22	2016.29	8297.46	7424.53	11321.5
BnC04g0653140.1	70.4814	11.3844	53.9999	61.5186	19.6986	0	0	0	1.87659	1.3347	0.77234	0	0	2.09768	2.94531
BnA04g0180150.1	6447.61	1139.69	7096.29	6394.76	3917.93	3125.15	369.407	2042.74	1995.25	2354.45	2155.99	443.096	2331.54	2046.9	4540.63
BnA03g0110360.1	3175.33	935.376	5010.87	4022.34	2720.21	3364.34	783.73	6431.12	6065.24	7581.47	4295.34	824.037	4558.21	5891.43	7718.44
BnC04g0628470.1	4482.96	680.561	6969.12	6728.31	4034.35	6493.95	1003.43	11285.9	10291.6	13047.9	3313.71	326.688	5331.29	4917.21	10694.9
BnC04g0676640.1	1442.41	150.082	1045.05	908.549	571.751	2562.34	319.829	1952.53	2006.68	2631.01	537.406	90.6875	481.879	453.637	905.719
BnA08g0313650.1	44.9553	49.7539	57.4797	49.2977	20.2668	37.8025	45.3079	52.3801	70.3169	67.4362	30.575	65.0273	52.0521	47.7954	35.6543
BnC09g0934020.1	713.009	1429.76	1754.33	1316.07	1008.88	997.151	1450.05	2299	2213.06	1657.24	0	0.530927	3.08498	2.41547	0.735146
BnC02g0470480.1	124.643	229.101	411.841	308.948	200.862	52.0478	149.964	377.98	375.865	357.094	14.9743	25.1055	35.8151	28.1207	24.1991
BnA09g0373660.1	64.9948	83.4513	107.076	81.8158	51.9196	88.7724	95.9774	149.218	126.545	94.5899	126.394	162.517	202.595	184.201	194.973
BnA02g0047940.1	172.284	253.387	714.547	395.128	249.446	109.659	113.542	532.103	602.204	493.524	63.3209	128.284	180.611	171.41	204.438
BnA02g0083460.1	224.437	80.6985	537.169	592.821	489.788	361.843	113.529	1415.28	1107.49	1076.07	568.848	143.673	736.359	2076.21	2198.31
BnC02g0484380.1	150.734	231.043	191.282	185.168	182.302	192.423	286.422	220.892	209.295	165.856	342.357	499.041	498.189	371.456	322.466
BnA06g0251130.1	168.995	189.045	268.808	165.318	160.191	146.718	176.679	197.996	261.523	199.448	115.733	170.74	117.622	88.5293	74.1743
BnC02g0530750.1	165.496	127.675	165.664	146.673	144.512	248.454	218.179	246.736	269.94	213.93	2.03056	0.25875	3.69489	0.691014	2.65884
BnA08g0324000.1	1201.34	1124.57	1291.69	1176.59	966.721	707.387	774.153	1008.54	835.933	870.892	592.206	780.362	902.029	907.568	878.22
BnC07g0835680.1	882.183	324.511	2059.6	1947.41	1277.12	997.97	348.738	2937.82	2861.57	3554.04	1661.67	376.467	2724.97	3151.61	3933.89
BnA06g0268190.1	961.299	256.683	1613.21	1627.4	1237.53	1330.81	402.607	2614.19	2659.94	3395.31	1615.16	259.045	2010.24	2247.3	2789.59
BnC02g0472170.1	141.165	355.802	662.433	314.73	176.532	264.115	264.877	726.764	687.53	594.988	0.77234	0	1.85552	0	0.735146
BnC09g0932320.1	239.958	431.952	664.586	436.27	299.364	202.26	377.392	510.906	630.03	608.426	230.659	535.92	587.556	620.909	479.037
BnA02g0049420.1	234.282	399.242	647.572	380.406	222.539	284.432	262.044	572.142	549.034	416.369	312.186	496.819	618.798	616.866	677.181
BnA10g0421320.1	21.766	0.902576	2.04077	1.92155	0.667463	14.9973	61.7179	36.6227	48.0783	24.6736	2.36364	1.03586	1.20473	2.79023	2.29127
BnC06g0755410.1	59.1179	277.494	328.514	164.272	76.9962	69.6979	200.12	395.819	305.605	276.646	84.1121	232.777	313.638	301.705	326.153
BnC04g0624510.1	18.6577	27.0548	35.0773	17.7273	11.8161	31.181	32.9499	71.445	53.8945	51.9134	25.5812	59.4492	82.0899	85.2635	73.985
BnUnng0974090.1	118.807	273.272	470.879	253.613	148.693	188.985	238.363	410.536	362.36	333.356	79.267	111.596	182.901	171.823	147.422
BnA04g0169510.1	3.00489	6.44945	12.5377	10.082	30.0945	50.7173	53.4451	97.6215	76.6273	97.5247	63.5348	70.2189	99.0916	90.4654	59.4447
BnC01g0445190.1	0.403698	6.78956	8.41709	5.0794	1.00119	8.50434	7.53028	17.0402	13.1787	15.9833	1.18182	12.8082	9.23881	10.9723	11.9111
BnA01g0019000.1	179.535	355.893	552.838	292.35	177.032	88.6145	110.048	183.357	142.574	188.979	315.756	391.767	516.932	468.879	513.943
BnC01g0445200.1	4.09874	1.79006	25.8854	4.17683	1.68559	3.22328	6.05699	16.3035	20.6253	24.8901	7.79071	11.8862	17.0873	4.47928	2.96559
BnA02g0084620.1	5.45044	7.03785	28.5943	3.2554	4.00478	20.6533	59.2185	106.429	74.3749	50.5268	11.984	98.0778	114.382	71.6334	94.9739
BnC02g0526520.1	98.5749	221.09	285.944	182.752	93.717	150.989	223.648	297.805	302.573	269.455	199.628	303.985	322.117	280.825	260.471
BnC09g0891150.1	11.7509	119.109	129.575	51.9312	15.4573	29.0515	123.175	169.897	175.441	132.134	31.9274	129.064	152.01	120.091	92.0715
BnC03g0549090.1	131.327	201.589	281.946	172.21	82.8028	153.996	212.842	210.667	197.995	174.537	152.78	228.064	272.611	267.611	209.034
BnA09g0338150.1	3.08548	52.6985	48.9997	34.9091	10.7302	10.7889	57.3365	82.5126	72.8285	50.215	14.0684	36.5367	34.207	32.547	38.952
BnA03g0103390.1	136.806	216.161	353.92	235.587	132.474	190.472	231.164	318.346	306.565	288.85	180.624	258.168	337.062	357.529	260.679
BnA03g0116600.1	60.9378	54.9083	205.248	158.618	112.221	61.9033	46.8467	219.091	319.124	306.365	139.929	47.4873	196.074	206.247	298.95
BnA10g0423910.1	35.1127	87.926	152.963	78.3846	53.1156	52.4087	114.979	198.127	222.003	211.143	153.069	125.541	145.622	156.359	210.692
BnC09g0927190.1	148.686	183.448	367.28	177.463	116.596	173.989	188.222	337.8	313.85	341.794	207.517	243.116	374.211	317.358	366.392
BnA09g0344710.1	237.819	743.966	910.313	519.763	353.416	647.583	822.648	1040.81	904.052	810.792	581.347	873.463	879.244	842.53	766.519
BnC01g0425690.1	11.3733	110.299	121.806	45.7393	9.41223	66.278	130.256	143.909	131.006	112.55	82.303	172.9	195.644	157.85	143.428
BnA01g0029220.1	62.0442	196.904	258.044	139.136	81.8372	75.7159	194.454	147.66	169.126	155.371	185.37	263.293	276.92	254.083	249.608
BnA10g0413520.1	126.272	196.725	312.762	190.348	122.143	140.121	143.229	290.672	254.99	200.444	106.032	180.775	304.8	224.1	262.258
BnC04g0632850.1	300.745	240.709	328.405	286.802	265.519	331.692	289.137	413.609	391.821	332.158	603.484	440.787	452.788	461.127	559.776
BnC08g0875430.1	367.047	552.861	790.456	504.99	349.245	519.09	560.414	705.97	607.341	554.879	725.207	923.451	1039.89	903.298	951.981
BnUnng0998530.1	71.8118	66.2645	64.705	124.455	89.0978	45.1994	74.7685	45.9464	39.0715	25.9732	82.7881	107.917	91.6553	141.072	130.428
BnUnng1002290.1	22.1396	44.3984	94.1573	50.7152	51.4942	43.4222	47.7085	203.798	251.115	199.041	91.0585	68.4982	167.597	227.173	292.559
BnC03g0603840.1	906.91	990.214	1269.61	1142.09	1047.76	452.451	500.313	770.108	755.572	709.6	542.665	565.542	884.746	755.209	782.015
BnA06g0227310.1	12.3622	26.7784	22.625	14.2789	13.8409	25.1747	27.9238	24.5556	21.8205	17.2984	27.5581	60.9011	70.4598	64.9856	67.564
BnC05g0691070.1	173.96	312.387	474.5	255.769	164.348	139.639	254.629	415.446	403.407	345.35	200.224	317.612	452.526	405.168	390.157
BnC05g0686500.1	171.915	188.304	232.205	180.869	198.341	138.436	191.799	213.214	189.371	193.263	108.175	125.029	80.8465	107.392	93.9061
BnA10g0421980.1	56.3234	86.2474	51.0888	64.3962	62.4023	49.1926	92.319	73.4913	82.3556	48.6068	151.499	123.638	127.5	145.549	140.349
BnC09g0930730.1	339.992	362.709	615.332	583.187	323.006	595.412	563.9	1186.78	998.668	809.56	572.723	610.883	1055.38	1046.41	951.606
BnC04g0622010.1	0	3.6194	19.4134	1.88275	2.07305	14.9979	33.3215	2.46252	9.16596	9.07928	8.58274	14.9984	5.3159	3.76979	10.3968
BnA07g0288990.1	220.633	220.824	405.514	302.534	256.474	387.486	377.135	838.733	830.159	751.039	322.803	323.58	476.978	508.805	419.552
BnA02g0081250.1	39.0243	68.7329	191.817	78.3861	57.8987	57.5801	60.432	276.939	324.152	246.94	107.638	100.39	241.411	286.695	424.707
BnUnng0993710.1	71.1465	104.809	107.228	117.192	78.6874	80.2392	91.0426	134.412	134.902	162.213	101.315	88.9783	132.939	131.227	127.46
BnC09g0891340.1	2750.57	640.025	782.416	1524.8	2226.75	5911.66	1021.95	1343.64	1417.07	1533.32	4282.36	716.189	968.528	1324.65	1635.39
BnA09g0352140.1	1534.15	299.259	850.813	937.914	1017.19	2141.16	269.937	1212.67	1096.87	1297.72	3413.21	308.867	919.898	1314.86	1825.9
BnA06g0264230.1	71.8251	111.893	171.915	75.2902	57.3116	78.6012	107.014	91.1477	103.007	65.276	110.537	135.447	151.365	129.037	126.228
BnC03g0590920.1	704.428	173.527	412.968	463.088	513.637	1092.57	169.895	548.601	537.364	660.161	1485.24	178.632	418.11	606.812	816.908
BnUnng0977970.1	33.5963	77.1038	92.8814	48.2865	38.794	62.7992	66.3021	60.5018	62.0888	51.4332	65.8705	91.6846	97.0663	114.06	99.1937
BnA10g0405850.1	158.264	171.162	153.214	172.011	123.04	59.6082	38.1649	47.8844	49.9534	53.4668	28.4895	27.4673	49.4113	36.8178	52.06
BnA09g0338470.1	0	0.446256	0.576658	0	0	47.5016	84.9243	91.4696	89.8037	98.0009	0	0	0	0	0
BnC09g0890830.1	157.234	218.38	296.369	197.344	184.107	263.079	451.937	529.225	523.993	475.699	318.069	268.415	263.322	304.909	333.467
BnA09g0383010.1	210.609	240.489	299.677	260.092	294.759	565.855	502.022	290.588	307.153	302.844	943.715	998.477	635.309	676.18	713.714
BnA03g0095320.1	122.097	205.868	225.806	173.281	118.564	189.277	318.093	332.295	370.825	334.273	164.493	350.069	422.219	377.491	291.73
BnA10g0415110.1	253.981	366.591	749.705	434.656	376.858	104.769	101.409	224.711	195.77	180.018	102.997	146.956	236.611	176.343	181.494
BnC03g0540360.1	158.923	232.548	280.252	255.521	221.884	0.77197	0	0.642242	0	0	0.77234	0	0	0	0
BnC09g0929600.1	315.453	593.674	982.477	647.837	491.372	205.811	290.495	521.16	501.641	448.921	278.668	359.572	489.465	459.024	493.882
BnC07g0810390.1	14.0632	46.2856	30.204	35.1818	18.4171	136.931	123.596	192.836	190.697	151.086	58.7676	91.3311	42.1668	63.4133	83.9158
BnA10g0415990.1	72.407	161.973	278.338	129.198	61.9427	102.614	128.289	323.812	243.925	175.233	87.0836	181.409	188.831	211.057	206.285
BnA09g0354750.1	143.575	352.752	449.278	214.382	119.646	154.878	304.718	336.468	323.909	278.389	188.126	415.519	341.613	342.673	322.648
BnC09g0931000.1	237.471	510.373	715.94	342.847	191.088	391.583	450.095	751.015	671.443	562.326	296.413	558.947	610.032	714.129	578.259
BnC03g0600000.1	347.733	391.278	617.41	325.23	221.746	421.387	346.999	726.896	564.635	504.277	545.354	611.843	677.77	658.693	878.885
BnA01g0023400.1	172.754	468.852	651.97	340.159	114.759	295.345	426.63	498.893	492.554	421.82	299.389	504.256	596.028	525.364	496.045
BnC01g0448030.1	198.601	414.041	569.335	300.596	123.017	289.804	424.859	529.226	473.673	410.301	251.435	477.705	491.182	392.106	433.316
BnA09g0357820.1	343.725	701.272	758.977	459.721	247.531	294.545	476.501	568.876	579.057	518.712	370.554	652.32	668.064	560.537	546.887
BnC09g0898600.1	374.158	746.038	835.034	488.35	321.823	449.152	634.989	648.168	704.395	687.371	489.811	936.532	959.062	939.314	831.566
BnC08g0877120.1	146.107	281.034	259.039	172.595	87.7693	199.04	243.386	246.608	237.428	211.215	173.577	261.874	284.309	216.243	254.49
BnA09g0344960.1	60.8762	194.254	261.92	99.7033	51.8942	51.7309	170.308	230.882	201.312	170.251	67.8765	153.876	150.095	136.015	251.935
BnA03g0119740.1	47.9431	103.47	168.459	87.2672	35.7259	75.5652	73.8534	149.865	135.841	101.545	56.5156	71.4097	156.572	128.708	124.691
BnC03g0572400.1	107.229	195.753	361.778	164.539	104.36	153.567	216.675	318.776	271.116	246.441	139.605	217.785	275.164	300.34	287.918
BnA03g0117270.1	346.685	498.497	540.125	373.201	279.808	351.088	485.704	425.275	370.846	330.52	90.9339	120.223	83.2774	62.3906	76.0878
BnA09g0384630.1	18.3615	13.0894	6.98292	8.23768	12.0505	6.70226	9.80268	3.87239	0	0	22.8837	25.894	17.4773	4.13531	2.21017
BnA03g0139620.1	54.9896	103.588	140.528	118.102	75.3386	59.5093	75.7817	155.693	137.77	154.885	95.8643	130.252	162.046	131.56	160.053
BnC06g0775380.1	227.41	304.717	367.213	235.76	152.281	6.4122	3.1171	10.8091	8.32777	12.3242	13.5556	28.8824	21.7014	16.5428	13.5759
BnC09g0927640.1	6.15388	1.81121	16.283	4.84376	2.01933	18.6172	31.4303	70.1682	51.9566	43.9739	18.7568	45.6456	67.873	63.8059	57.4085
BnA02g0073350.1	388.758	365.499	318.1	341.195	278.067	89.8984	86.5531	65.3158	56.2937	62.1465	75.4579	99.2318	94.2065	66.7008	73.1173
BnC02g0496100.1	802.305	985.577	1942.95	1379.2	829.647	825.744	909.866	1951.13	1664.34	1858.92	790.067	1036.52	1691.5	1500.11	1517.75
BnC06g0775880.1	97.0978	226.611	287.703	166.015	95.2645	178.093	318.121	385.234	373.963	348.165	249.401	392.562	542.477	456.675	306.397
BnA09g0374000.1	199.514	512.81	508.418	358.369	219.87	302.849	492.029	518.349	522	463.676	307.432	587.13	562.351	452.871	369.669
BnC02g0474960.1	100.697	162.952	139.061	144.975	102.217	206.442	153.732	250.548	251.669	228.864	0.779071	0.504936	1.86411	2.06381	0
BnA01g0011100.1	13.1568	2.02628	11.3306	9.41361	4.05704	16.7756	13.4346	15.4586	25.6895	7.78696	32.884	69.6731	98.327	88.0491	90.716
BnA10g0412880.1	161.26	328.555	534.93	304.096	149.949	324.559	403.99	690.449	658.993	517.66	161.454	326.572	482.508	365.252	430.273
BnA09g0355820.1	59.1508	171.942	239.655	125.475	51.4189	76.8087	160.871	237.084	215.366	188.167	108.676	192.788	187.901	193.822	219.325
BnA05g0190780.1	3.08548	4.9047	2.31562	2.58793	2.03626	37.7609	7.43417	74.493	28.3583	44.3315	0	0	0.643245	0	0
BnC09g0926660.1	36.4524	87.3543	208.755	87.9404	56.3075	77.3426	96.8412	180.458	198.084	170.696	63.3696	109.661	179.994	197.867	124.543
BnC07g0780120.1	364.71	421.215	487.866	294.395	177.943	405.866	360.961	480.221	427.178	438.066	602.322	413.624	463.383	418.514	524.19
BnA01g0042080.1	38.8559	88.3669	153.183	72.1718	41.6759	176.76	213.839	363.749	340.835	325.082	190.39	282.724	372.996	336.528	385.937
BnA03g0096830.1	35.6745	183.806	270.247	114.471	51.3208	63.0405	134.798	270.193	262.098	204.405	68.7728	149.558	306.457	259.957	261.535
BnA02g0052640.1	46.0803	146.706	211.944	105.957	53.1106	111.657	113.272	195.829	151.739	158.84	256.738	312.18	340.509	345.359	369.629
BnA05g0190690.1	96.0387	194.326	355.84	165.17	91.7593	43.8985	74.892	74.2883	86.83	69.1378	119.335	266.223	269.09	290.396	328.661
BnA05g0218820.1	89.7143	122.464	196.466	145.431	76.4817	104.602	95.6617	187.467	125.21	157.993	97.1152	114.308	158.013	125.565	143.953
BnC02g0476000.1	93.0953	196.722	253.31	133.1	79.3671	117.404	134.973	213.786	180.444	184.895	141.788	211.376	254.349	220.645	216.227
BnA08g0324800.1	109.891	157.275	243.072	132.945	82.1634	58.6734	46.7192	106	78.3693	68.6181	62.2548	55.4356	63.8608	91.7165	61.8602
BnA02g0065550.1	344.391	448.505	456.277	267.416	182.864	248.213	190.197	241.461	210.281	207.166	204.962	225.99	250.382	228.473	222.941
BnC04g0625380.1	524.342	994.744	1439.83	883.267	477.916	800.463	974.579	1512.41	1406.62	1144.63	771.094	1095.56	1551.56	1383.66	1173.94
BnC01g0468630.1	107.605	211.583	362.85	155.602	81.3102	125.014	176.988	298.656	227.753	216.226	141.624	246.315	237.486	251.626	219.972
BnA07g0293440.1	86.3828	192.814	254.256	115.431	61.5269	259.466	295.207	458.689	343.284	276.372	96.0779	154.524	148.565	109.02	114.15
BnC04g0629240.1	39.2872	137.119	193.289	105.7	36.8004	81.7319	134.325	201.932	186.353	150.911	84.2932	164.234	164.479	161.594	151.39
BnA07g0270030.1	328.874	493.886	796.311	433.757	210.267	386.391	411.301	604.958	603.095	437.739	400.903	508.351	684.682	627.576	653.262
BnC02g0484640.1	48.6034	167.787	402.73	154.986	64.0701	44.8895	115.861	344.522	276.923	256.982	87.699	127.466	322.994	301.243	279.415
BnC09g0926240.1	4.21423	2.72991	3.77383	14.6615	0	22.2962	35.2576	6.22849	63.976	19.4088	36.3942	49.2934	94.6496	7.67815	103.131
BnA03g0114260.1	65.6433	232.553	438.351	196.976	70.1079	70.9527	91.6548	183.55	146.849	146.086	77.7358	118.76	231.071	210.04	220.205
BnA01g0011090.1	83.2171	137.049	216.064	104.992	93.8343	106.928	157.96	209.357	243.862	180.457	5.08677	8.80224	9.27917	9.64881	18.2622
BnC03g0542510.1	0	0	3.19566	1.25516	0.6844	0.77197	0	4.9225	1.28686	0.667348	27.0401	29.6369	37.3502	70.6065	21.7287
BnA02g0090100.1	27.5597	30.923	69.3398	48.1073	42.0359	39.0117	35.1146	65.7492	61.9158	40.6635	66.7078	86.5399	92.9836	116.176	98.474
BnA02g0090110.1	72.7483	74.7248	95.8706	92.6046	72.3506	119.103	86.0315	127.214	109.507	102.593	148.692	148.928	209.632	238.669	197.41
BnC08g0879160.1	82.542	55.7544	30.7435	39.2144	73.9009	98.1772	62.7984	25.0434	27.9492	29.4214	0	0.5175	0	0	0
BnC02g0529860.1	292.951	325.235	331.514	291.392	329.037	300.186	303.934	196.71	211.346	208.717	2.37037	2.09685	3.0441	0	3.72574
BnA02g0052120.1	62.7168	91.9249	104.8	101.024	92.3949	111.713	121.407	180.332	165.191	153.429	163.412	208.795	279.993	270.543	277.102
BnUnng1016550.1	217.89	294.317	481.461	321.306	152.658	420.101	331.549	648.174	503.636	480.78	354.695	390.17	474.616	457.983	532.996
BnUnng0970100.1	160.4	415.205	549.424	292.949	161.6	178.452	342.189	645.443	597.379	480.04	251.709	465.63	595.99	536.43	450.372
BnC02g0478250.1	227.785	487.624	487.125	349.857	237.052	310.117	344.577	575.912	511.67	511.375	324.938	612.629	666.814	575.302	467.783
BnC03g0583180.1	185.33	96.1469	162.317	147.867	136.496	466.028	118.654	143.76	132.032	156.926	140.682	55.0957	76.3609	86.3268	96.5314
BnA03g0131700.1	228.914	192.155	231.301	203.888	191.056	562.88	292.65	522.929	519.605	562.507	254.976	229.424	229.003	236.471	226.584
BnA09g0347610.1	2402	663.192	2042.14	2184.71	2081.69	2541.54	823.99	4813.73	4663.11	6189.25	1886.59	516.031	2939.47	3022.17	4715.88
BnA06g0237080.1	695.987	648.418	936.581	748.424	595.191	342.246	356.367	511.992	469.25	501.106	471.556	531.766	558.801	491.7	529.671
BnC05g0702530.1	521.825	549.092	683.977	641.226	562.386	786.336	783.663	1259.88	1096.86	1243.74	838.898	1040.5	1155.35	1207.01	1113.1
BnC03g0539350.1	47.4446	72.003	113.777	68.0627	83.608	4.10592	4.6498	16.2142	7.05011	19.3817	26.1792	41.347	45.7789	47.0952	52.7449
BnC02g0473110.1	496.33	633.195	642.011	529.673	481.346	469.647	435.874	533.752	542.946	424.656	21.2199	17.6465	24.6164	19.3638	26.0923
BnA03g0094330.1	73.223	123.575	127.084	125.223	98.4417	56.7899	91.0215	129.268	118.996	106.669	18.0368	15.6787	21.0904	24.261	11.2799
BnA02g0063980.1	325.958	344.759	314.501	269.115	258.43	283.604	378.964	297.383	542.812	515.986	231.281	320.688	297.104	375.178	434.349
BnA04g0159710.1	22.0538	33.3381	75.2163	48.931	70.5637	4.15539	3.06392	11.5261	20.3382	14.0429	7.85702	1.03586	9.89065	10.4776	11.213
BnA07g0292210.1	187.553	189.467	273.578	179.973	158.411	371.74	366.836	503.245	418.483	466.363	248.901	309.699	391.455	379.845	288.476
BnC06g0762270.1	252.16	325.811	376.58	309.001	288.148	7.87229	11.2685	13.4211	10.1913	7.80626	90.6868	197.82	205.776	167.782	237.747
BnUnng0941790.1	262.436	340.451	210.562	194.635	191.298	291.405	359.027	237.57	352.62	321.227	136.998	157.958	131.922	145.024	181.066
BnC07g0825840.1	379.295	349.133	408.661	395.343	324.664	153.276	65.3524	140.481	129.558	114.682	433.411	348.382	493.791	445.841	462.076
BnC03g0550880.1	1250.61	491.746	137.77	374.585	1002.83	1132.66	1053.01	119.21	197.368	261.07	1097.96	937.08	122.511	373.909	373.779
BnA03g0150730.1	277.003	255.181	210.181	331.724	274.087	805.77	364.828	487.559	403.2	397.631	420.239	229.128	244.488	228.708	293.088
BnA03g0104660.1	992.951	347.033	111.631	230.282	698.435	1390.17	923.785	164.746	258.93	342.645	103.19	43.1947	11.6843	23.7854	35.3088
BnA08g0304150.1	321.018	310.494	291.892	319.083	330.532	420.461	274.765	274.157	301.912	300.595	826.887	496.757	524.321	535.182	561.42
BnUnng1006530.1	0	0	0.576658	0	0	0	0	0	0	0	170.268	137.396	133.864	196.475	181.233
BnA08g0333190.1	1300.39	2819.59	5297.61	3824.72	2534.75	1283.96	2868.57	6199.78	5702.84	5829.56	1311.64	2670.42	4369.83	3963.4	3083.44
BnC08g0849880.1	1222.03	2937.14	5351.89	3862.22	2426.57	1345.19	2677.94	6791.07	6097.13	5045	1500.08	3888.65	6089.56	6265.25	4755.9
BnA09g0351890.1	490.243	945.726	2072.27	1403.3	709.814	181.375	756.928	1773.38	1662.92	1680.94	417.811	891.538	1454.57	1497.54	1311.09
BnA03g0140520.1	16.8604	30.045	97.2346	62.3668	23.8532	22.6887	47.6846	171.271	153.445	154.884	20.4211	49.4176	84.7607	107.286	88.6636
BnC08g0849790.1	1308.96	1762.18	3111.64	2068.8	1324.8	951.07	1313.58	2901.56	2681.44	2906.94	1281.15	1815.54	2608.18	2852.6	2680.93
BnC05g0693150.1	947.024	1478.36	3152.16	1896.44	1186.5	603.162	1233.7	2543.79	2454.4	2481.64	854.951	1564.42	2639.31	2678.92	2329.33
BnC07g0817200.1	1029.81	1975.29	3506.97	2296.19	1425.71	760.646	1809.54	3437.64	3360.56	2934.2	1046.17	2615.09	3645.98	3473.85	2736.88
BnA09g0368030.1	1330.85	3134.24	6531.89	4215.84	2372.94	1275.28	2904.75	7392.96	6725.96	6423.17	1612.05	4342.45	7142	6967.92	6089.14
BnC07g0815010.1	1523.62	3123.09	5166.29	3920.55	2501.99	1556.7	3042.59	6862.09	6416.89	5290.97	1777.67	4073.49	6176.32	6360.08	5447.58
BnC05g0693020.1	1024.8	2578.79	5463.31	3167.54	1810.03	772.17	2134.74	4758.64	4769.88	4411.92	1243.67	2998.75	5442.97	4832.08	3893.45
BnA08g0333260.1	507.448	1290.18	3029.18	1938.9	1080.13	169.873	355.856	694.887	630.889	703.984	202.382	342.287	580.872	502.104	497.669
BnC08g0857440.1	1008.28	1940.98	4717.43	2790.43	1581.1	627.138	1638.63	4874.66	4486.63	4286.72	740.852	2369.36	4555.99	4413.95	3815.09
BnC08g0884240.1	444.846	1085.82	2308.83	1587.14	1120.34	0.831079	2.48033	2.59047	5.10295	6.78699	0	0.5175	1.84797	2.79023	1.51557
BnA06g0228760.1	369.174	692.195	1567.86	913.595	614.577	242.499	544.701	1345.06	1289.54	1300.48	350.008	766.797	1418	1386.37	1105.09
BnA01g0026760.1	961.151	2025.28	4847.33	3395	1991.15	357.68	993.068	3158.87	2843.63	2714.14	676.044	1754.9	3774.77	3973.98	3493.15
BnA09g0389230.1	689.873	2399.25	2835.3	1856.86	1410.75	625.009	1882.84	2925.31	2967.23	2230.84	1692.09	4371.54	5129.66	5409.75	4045.44
BnC04g0652300.1	436.032	1148.97	2131.15	1340.39	724.869	269.846	855.393	2125.62	1713.57	1460.85	525.496	1413.19	2162.42	2129.75	1752
BnUnng0947800.1	3934.47	749.336	4702.6	5788.16	4589.73	4232.21	940.368	6396.15	6219.49	8221.5	4839.52	802.122	5111.85	6207.45	9485.81
BnC05g0704970.1	239.689	329.978	572.414	337.626	237.648	221.2	231.084	499.835	501.124	530.564	243.607	303.04	490.908	517.992	593.144
BnC09g0924070.1	11.7655	11.0359	9.56465	6.78362	16.7906	0.385985	0.510654	1.30854	2.85017	0	1.99741	1.28747	15.5121	0.351666	1.87841
BnA10g0409830.1	14.0094	9.85984	28.4394	18.1576	6.81303	112.65	62.0259	242.999	245.007	262.327	215.986	55.0257	219.404	210.194	317.184
BnC06g0774100.1	149.839	112.026	333.262	208.125	157.498	19.0544	10.2036	73.5289	61.5689	75.0995	79.4731	64.7309	199.517	227.607	279.757
BnA07g0301530.1	25.6898	25.1091	136.961	88.1379	56.9116	89.9448	43.1092	255.933	266.54	349.012	124.758	26.4527	145.307	150.487	167.334
BnC09g0925760.1	644.253	671.748	1069.19	899.594	681.478	619.222	560.13	1075.42	991.735	1031.01	711.497	892.216	1421.12	1474.03	1401.27
BnA03g0146610.1	0	22.6031	40.9654	31.7159	14.1113	0	1.50537	0	0	0	0	0	0	1.39435	0
BnC01g0429710.1	426.592	241.658	601.619	661.312	460.236	461.263	226.544	899.943	877.359	1019.94	613.969	247.414	823.601	864.55	1233.12
BnC03g0611330.1	189.608	88.615	187.049	239.283	200.531	260.629	146.846	404.375	376.116	480.174	440.313	126.187	319.425	452.562	623.155
BnA06g0243130.1	246.641	152.791	690.059	585.632	395.948	402.037	217.317	1036.17	1030.06	1258.69	573.118	206.174	1025.4	1243.9	1691.81
BnA04g0180570.1	400.507	256.896	1254.6	780.455	534.987	106.972	66.4446	596.319	631.679	630.331	641.998	279.657	1274.38	1418.48	1784.55
BnC01g0434940.1	75.4272	280.93	353.421	165.983	70.3426	139.708	319.836	488.282	420.257	336.15	126.256	398.656	427.791	332.383	303.257
BnA01g0010250.1	20.7209	80.1128	74.4768	34.3947	15.1225	28.762	70.1275	88.2988	70.7931	71.2061	53.7177	96.4131	127.755	93.2656	102.937
BnA01g0001160.1	114.299	72.5741	209.463	225.792	213.078	142.114	72.2301	261.052	363.567	342.77	237.305	107.629	290.115	377.519	391.924
BnC01g0425840.1	107.18	76.6601	240.225	219.644	210.581	113.148	46.3995	308.88	321.53	344.932	56.6265	28.4118	102.911	99.3707	132.931
BnC03g0557110.1	77.1816	262.208	192.812	137.84	129.94	7.06595	24.9696	13.6933	8.2687	8.98253	6.85418	22.7608	24.0141	16.5028	5.90244
BnA03g0108260.1	39.8177	77.4934	108.004	74.8292	60.7283	24.1072	80.1368	59.3187	74.4949	62.7954	4.06113	26.2109	29.1342	18.565	8.33936
BnA09g0335750.1	5.1853	25.6318	4.0666	0.627582	0	0	0	13.1943	2.52923	8.16168	0	0	1.84797	5.5897	2.95477
BnA10g0405760.1	1109.45	1744.03	3733.36	2383.64	1554.94	667.711	1306.95	3432	3378.51	3633.19	314.441	640.292	1349.66	1329.93	1073.52
BnC03g0560510.1	845.218	1379.15	2889.34	1830.58	1126.52	574.91	1246.11	2852.47	2760.58	2864.88	880.299	1766.97	3011.36	3062.5	2601.86
BnA05g0194880.1	1808.64	3314.67	5485.73	4190.86	3213.4	677.983	1750.73	3562.37	3263.58	4038.56	794.418	2655.05	4228.77	3677.5	2877.87
BnC04g0676470.1	42.6913	65.727	139.549	60.0311	48.6533	27.4677	50.2693	109.037	80.6631	67.004	10.6397	11.1206	14.8387	8.29526	12.4793
BnA02g0062960.1	281.299	621.658	751.396	417.998	249.067	393.194	435.159	862.76	825.61	720.202	361.207	673.088	706.526	777.411	883.423
BnC02g0486380.1	225.55	391.074	517.591	267.971	140.012	320.752	312.237	558.704	445.405	366.477	463.55	418.995	423.788	370.214	498.774
BnC03g0558700.1	131.752	277.261	405.058	267.534	185.029	304.609	518.192	697.041	751.351	515.385	300.663	611.179	685.549	701.232	553.131
BnA05g0194270.1	72.9192	89.3555	121.187	82.2647	57.462	38.0009	46.9912	64.8232	69.1051	61.7226	44.4595	73.4701	44.3784	62.543	43.0788
BnA07g0283140.1	317.916	501.475	728.635	540.52	302.645	448.734	464.972	679.529	589.922	522.971	335.614	574.441	815.342	731.612	648.599
BnA09g0335960.1	22.9204	92.297	136.431	70.934	34.897	33.3443	65.3844	68.0355	82.3165	48.6755	28.8236	46.678	44.0859	62.7761	48.7306
BnUnng0995380.1	137.712	284.971	371.164	217.488	111.432	239.381	75.5825	303.097	238.785	271.231	241.387	308.199	327.88	332.486	330.376
BnA07g0299380.1	58.0123	55.5401	97.1963	60.4374	55.4625	171.587	118.553	203.573	224.899	228.708	79.7436	39.5993	72.7565	55.4775	52.6449
BnC06g0772090.1	88.3531	99.896	119.452	80.7024	85.6887	0	0	0.61563	0	0	104.767	125.478	144.99	107.926	139.359
BnC02g0494190.1	6.74337	10.3193	8.10179	10.0012	7.79845	33.9637	45.7893	36.7967	36.2244	51.8022	39.6796	32.9337	36.4992	21.7855	53.9661
BnA07g0269670.1	152.614	301.424	454.051	236.716	143.112	222.154	252.962	454.961	342.059	326.674	80.505	140.988	169.143	154.129	163.758
BnC03g0603010.1	334.24	753.924	1729.97	1032.68	621.081	107.485	279.377	671.256	656.866	642.37	317.073	972.172	1628.68	1663.84	1251.42
BnA01g0035490.1	0.753668	0	0.576658	2.00024	0	0	2.60986	22.9526	13.5265	22.6143	845.862	734.919	539.871	716.647	828.065
BnA05g0204030.1	651.628	1532.58	4093.15	2102.95	1249.65	260.379	852.985	2549.36	2381.86	2267.06	408.347	1295.11	2265.93	2286.92	2033.87
BnA09g0376560.1	942.591	2987.4	6800.45	4472.05	2732.65	1305.78	5135.32	14927.6	13702.4	11317.2	974.006	3787.92	6985.81	7496.35	5636.99
BnA09g0339180.1	212.466	299.508	680.073	348.179	224.499	37.9059	102.42	211.565	213.477	158.864	8.59932	83.2982	162.066	195.138	108.745
BnC08g0868760.1	260.897	908.81	3134.92	1666.04	913.704	3.2061	2.56352	0.61563	0.64343	0	227.609	1167.27	2666.31	2639.82	1863.55
BnC05g0705810.1	5.81194	2.03434	11.6054	12.3141	241.656	43.0167	33.2533	42.8023	220.343	46.5698	5.5198	12.6525	13.9927	8.70697	16.3361
BnA04g0160900.1	1140.09	1979.58	5240.78	3470.63	2203.9	714.044	1553.97	5293.84	4758.87	4498.74	1057.75	2332.87	4819.87	5117.62	4577.46
BnA07g0273040.1	739.799	1264.75	3625.15	2245.71	1405.41	661.523	1194.52	3185.77	3067.61	3108.69	922.978	1697.25	3224.13	3395.7	2986.61
BnC04g0654820.1	11.8039	17.3107	36.8986	32.5518	18.9345	140.18	229.962	500.069	433.565	651.622	168.688	778.825	599.973	401.908	677.557
BnA06g0225380.1	246.967	695.596	1786.65	1026.08	548.268	161.603	532.918	1502.48	1541.47	1356.68	227.816	827.567	1556.51	1545.45	1285.64
BnA03g0114550.1	74.7087	94.0793	168.474	138.682	103.039	33.0796	29.9453	58.2255	38.6555	38.1318	30.0746	66.2771	59.1451	67.2378	54.4779
BnA05g0214380.1	1505.36	2755.11	5015.09	3641.07	2836.66	969.611	2278.7	5593.06	5433.08	4970.7	806.493	1540.78	2341.95	2617.54	2517.3
BnC03g0616550.1	729.622	1520.87	3874.68	2285.47	1307.42	430.135	1171.83	2896.79	2826.4	2608.7	667.099	1766.84	3647.85	3611.45	2920.05
BnA03g0136300.1	262.815	451.882	1313.43	812.654	482.147	134.518	222.754	704.814	650.758	681.69	410.461	767.754	1502.85	1441.18	1332.74
BnUnng1004340.1	1119.69	1866.4	5532.87	3572.09	2254.67	721.744	1488.31	4656.17	4592.16	4446.99	1277.98	2482.43	5803.33	5859.28	4893.31
BnC02g0485500.1	106.113	83.5703	130.366	200.917	177.82	39.6579	55.3118	99.8717	98.9244	91.411	42.8389	70.223	52.8391	85.3033	43.6646
BnA02g0061540.1	212.154	109.962	180.411	265.336	272.037	169.84	73.274	175.497	301.306	328.921	188.479	142.77	142.757	165.285	115.434
BnA09g0375090.1	194.842	235.571	324.363	261.417	206.862	95.3188	231.515	279.83	295.743	316.476	127.185	220.145	330.679	303.163	296.201
BnA04g0161870.1	18.2121	18.184	15.6882	13.5704	11.925	5.49245	21.7754	15.3788	25.3939	14.8838	0	8.98973	4.68073	13.3663	11.7249
BnA03g0092050.1	418.744	297.871	231.278	310.111	308.488	1638.61	1080.84	724.642	692.961	779.405	642.28	402.91	299.342	300.277	316.322
BnC03g0536570.1	539.816	458.013	356.842	424.85	474.708	0.831079	1.5122	1.33259	0	3.64726	443.906	316.264	319.215	353.828	428.773
BnA04g0164950.1	35.5827	27.7967	9.88428	12.3142	17.8311	40.3916	25.421	18.4677	12.5963	14.0265	2.71665	3.12015	0	11.247	3.02641
BnUnng0952480.1	568.395	257.733	228.996	275.884	385.75	520.924	310.443	227.5	215.235	278.465	330.696	425.328	198.379	208.117	187.525
BnC04g0643420.1	402.142	282.267	259.669	378.991	573.335	531.54	329.69	215.588	205.444	216.446	0	0.504936	0.321623	0.703332	2.28654
BnA09g0388970.1	238.176	235.98	281.586	385.204	817.448	351.127	304.572	202.306	188.241	204.114	529.374	604.43	575.112	910.661	791.991
BnA01g0028070.1	414.378	370.584	304.914	334.028	310.196	350.704	460.106	294.38	324.459	340.472	253.177	260.807	237.615	162.608	180.17
BnA06g0264320.1	1331.91	846.933	1381.33	1466.28	1045.39	730.514	343.895	690.383	677.009	954.907	1039.58	697.241	1047.27	1271.24	1171.33
BnC06g0738670.1	26.3257	16.6725	18.0248	33.6551	82.9908	57.4493	55.9896	25.1636	32.9797	24.3623	99.9637	64.7943	106.801	36.6738	47.4103
BnC06g0769300.1	112.681	179.499	216.951	147.147	93.707	0.865448	0	0.963363	0	1.3347	51.7567	125.116	103.003	130.647	115.88
BnA07g0296660.1	192.293	264.432	365.491	225.091	174.461	314.387	533.094	594.355	533.089	481.782	208.419	318.409	396.229	279.351	242.276
BnA05g0213300.1	229.681	678.423	1129.68	443.568	219.726	293.412	450.68	864.721	751.971	619.96	288.091	533.282	711.921	749.775	683.776
BnC05g0722110.1	51.1323	106.936	151.354	87.8393	39.0752	71.155	100.721	136.777	136.626	103.754	85.5451	155.022	117.146	134.242	147.39
BnA09g0377090.1	623.3	909.167	1784.66	1389.7	1122.07	660.93	1333.21	4276.58	3895.1	3557.38	457.986	758.934	1809.28	1745.58	1517.98
BnA07g0284820.1	884.266	1672.23	2760.31	2185.7	1584.47	258.65	679.941	1531.98	1468.35	1195.18	712.035	2123.98	3256.38	3381.12	2766.25
BnC02g0469960.1	105.952	88.8022	71.1157	78.4214	87.1866	160.182	88.4826	92.9074	72.8119	84.7192	1.5913	1.035	4.94155	2.06381	2.20544
BnA02g0047430.1	101.875	98.7668	77.8431	78.4011	79.1227	133.888	103.6	89.4265	96.9324	87.5756	220.392	175.28	151.092	131.863	162.208
BnC05g0728060.1	30.8345	32.6535	30.8002	24.4329	23.506	49.5026	67.367	49.3007	60.4131	52.312	62.2031	65.6372	51.0173	43.5732	49.636
BnA08g0329700.1	94.2191	7.89205	33.573	14.1197	11.7142	47.8059	42.8225	8.95455	15.5278	33.3232	103.485	128.628	125.643	137.373	69.733
BnC08g0854240.1	369.896	380.607	355.756	365.664	397.991	341.778	457.354	309.024	313.277	322.497	171.623	182.492	194.665	185.479	128.082
BnA09g0383180.1	226.049	246.505	314.181	290.74	285.681	241.545	244.477	284.603	244.758	250.996	461.472	536.715	540.418	455.27	487.459
BnUnng0936290.1	320.329	299.273	339.926	346.221	332.178	379.902	386.649	407.301	381.657	345.636	22.0451	38.294	33.4734	14.4544	28.5958
BnC01g0457070.1	1162.39	2459.43	5871.15	3752.48	2214.44	967.3	2246.24	6534.04	6073.68	5875.02	1376.71	3262.86	6628.74	6652.45	5768.13
BnA01g0026240.1	1061.48	2156.1	5478.81	3361.99	2000.64	689.887	1915.15	5330.6	5044.97	5238.53	930.247	2184.58	4248.52	4087.94	3812.26
BnA06g0242250.1	1338.95	3457.12	7124.04	4117.19	2155.5	1114.17	2810.48	5713.08	5304.63	5235.4	1342.79	3532.94	5937.18	5412.41	4544.25
BnA06g0234580.1	282.945	390.532	492.88	251.509	128.756	381.868	367.146	517.672	422.663	398.561	356.876	431.174	434.798	393.732	425.022
BnC08g0872670.1	273.381	186.778	278.218	165.221	170.197	149.842	222.642	325.776	301.447	350.802	213.797	253.732	326.8	364.877	294.528
BnA09g0379310.1	153.729	211.408	292.099	230.815	293.617	105.518	113.228	157.227	139.286	151.274	64.0292	117.81	136.127	213.576	166.145
BnA10g0418150.1	210.613	180.28	93.5267	155.94	109.27	113.931	102.577	32.3163	22.5951	30.6725	73.3859	79.0596	29.8898	35.6796	30.3644
BnA01g0016720.1	25.5635	25.747	10.434	29.6886	28.2574	27.7289	27.9416	22.6625	24.1572	14.6314	2.36364	3.65022	1.83937	1.39435	1.51084
BnC03g0592180.1	1106.22	764.206	2287.56	2146.41	1305.77	1055.54	754.681	2998.76	2808.3	3008.13	1396.15	954.254	3222.8	3277.97	4126.16
BnA02g0053210.1	1584.8	1691.38	1814.09	1472.26	1059.21	1414.64	1209.43	1822.32	1602.56	1271.51	2380.64	2711.92	2675.76	2467.01	2374.35
BnC03g0608240.1	421.507	183.883	748.314	698.78	556.978	626.245	280.66	1052.32	1100.19	1208.42	1131.7	324.238	1494.17	1817.11	2221.14
BnA04g0174580.1	62.7057	144.111	169.391	141.433	98.0891	19.7232	42.3906	40.4101	55.6837	52.1398	15.094	27.8734	51.7241	35.3203	45.5109
BnA02g0055450.1	3.01467	0	0	0.627582	0	16.5515	7.13964	54.6602	26.8107	45.1288	39.2572	27.3551	27.4002	81.4427	70.8961
BnA03g0098620.1	117.266	90.0573	364.627	297.404	206.138	128.214	100.866	421.95	444.772	437.334	285.009	85.9319	414.624	475.462	618.515
BnC02g0478800.1	114.303	61.9119	159.007	176.088	110.563	89.744	33.1886	125.972	129.888	148.119	158.726	50.1655	197.652	198.129	362.403
BnA01g0041190.1	865.206	1224.57	1846.84	1395.94	857.576	1110.99	1290.77	2373.5	2354.07	1963.05	742.654	1442.89	1975.08	1773.43	1749.38
BnC05g0720340.1	769.384	1046.93	1737.94	1404.45	902.943	765.137	1001.37	2140.91	1896.01	1946.78	817.406	1356.6	1979.76	1849.99	1809.03
BnA03g0126170.1	452.886	578.049	836.263	524.611	293.407	703.255	621.31	1129.98	1129.67	986.349	587.656	620.615	902.954	917.515	1015.31
BnA03g0137260.1	1438.15	2622.59	5131.75	4072.56	2257.23	625.683	1438.69	2916.77	2763.47	2215.87	628.223	1525.56	2547.91	2298.91	2019.31
BnA03g0137270.1	1330.58	2521.77	5716.85	3414.67	1951.46	459.592	955.74	2637.98	2547.96	2112.19	1207.8	2568.84	4649.51	4526.95	3923.36
BnC03g0587410.1	1850.91	3163.98	7114.82	4554.6	2699.53	1250.98	2974.16	7493.53	7149.35	6383.84	1940.91	4182.09	7457.09	7491.68	6283.57
BnA02g0067730.1	576.526	565.517	623.048	524.531	440.569	546.762	456.979	875.286	736.985	778.536	768.518	637.38	828.715	914.711	912.531
BnA09g0353890.1	877.842	223.336	965.83	880.095	653.89	1511.32	218.614	1426.71	1343.88	1460.48	1737.51	235.617	1080.72	1151.57	1827.53
BnUnng0995750.1	566.43	244.443	532.29	476.582	386.524	915.709	242.753	793.981	833.427	884.577	1243.53	270.022	705.99	755.963	1272.01
BnA05g0205480.1	297.435	775.464	1094.73	558.803	242.311	208.462	610.038	1016.01	1091.92	926.088	336.166	763.08	1690.39	807.82	1065.53
BnA08g0306270.1	2040.66	3703.2	5402.25	2756.68	1395.55	481.857	512.868	713.059	618.027	466.934	329.795	517.936	634.148	667.223	634.3
BnC06g0736680.1	526.489	868.985	1530.19	932.629	542.843	544.428	896.135	1036.45	919.014	842.264	415.506	827.432	1347.73	1114.7	1163
BnUnng0987480.1	570.437	868.703	1550.01	955.659	548.046	523.087	752.717	1310.93	1206.87	1165.35	335.151	882.118	1297.1	1196.29	1074.8
BnUnng0987470.1	817.157	1345.2	2468.05	1419.98	843.218	783.064	1343.89	2005.84	1808.38	1797.81	150.367	299.606	384.203	369.924	413.579
BnUnng0951240.1	719.575	1246.15	2825.29	1397.01	674.396	569.292	1158.84	1889.31	1693.16	1741.02	385.229	1220.73	2322.31	1928.91	1961.31
BnC01g0449960.1	69.8764	145.487	191.422	99.7597	57.4643	98.1061	121.046	214.535	169.278	141.841	88.2333	155.957	181.282	182.985	186.639
BnA01g0022970.1	136.243	150.015	242.122	124.081	91.7587	142.275	77.1234	147.638	116.365	133.271	68.0629	90.2461	119.461	125.43	132.361
BnC08g0869620.1	62.044	87.4301	10.4432	14.9421	20.1389	0.865448	0.484065	0	0.634224	1.3347	2.39679	14.9758	8.66119	3.46739	5.42987
BnC04g0674590.1	342.522	381.333	288.102	320.883	142.973	249.396	278.211	328.395	280.04	297.904	292.08	313.527	306.571	259.754	321.127
BnC04g0626960.1	677.058	1789.07	4060.66	2637.64	1453.27	437.569	1572.41	3933.53	3784.05	3699.07	631.34	2167.19	3941.16	3809.23	3305.46
BnA05g0192540.1	708.021	1408.59	3602.65	2210.1	1301.83	381.01	1020.27	3443.76	3133.57	3033.18	650.865	1555.7	2867.73	3016.58	2713.09
BnC04g0678400.1	651.314	1138.71	2266.43	1795.6	1107.19	399.677	1056.76	2401.53	2485.95	2395.17	655.935	1675.26	2397.74	2555.69	2197.92
BnA03g0112000.1	761.317	1111.87	2627.51	1849.37	1153.93	474.032	933.484	2288.46	2177.3	2384.74	840.712	1328.81	2556.34	2822.67	2387.62
BnC03g0562710.1	506.781	618.026	1449.25	968.808	641.293	347.289	534.694	1446.06	1220.27	1373.16	551.498	795.503	1334.61	1471.64	1571.28
BnA04g0181950.1	499.407	773.954	1598.08	1127.09	694.572	343.597	676.321	1571.3	1407.7	1441.35	513.939	908.743	1299.33	1458.21	1248.43
BnA04g0183840.1	1205.82	2522.28	4346.44	2833.61	1670.63	438.134	1665.19	2341.04	2427.9	2108.52	685.572	1731.44	2589.65	2587.04	2050.94
BnC03g0579560.1	1070.18	1678.41	2973.71	2169.72	1309.96	976.161	1762.2	3387.58	3301.89	3042.44	1155.46	2224.74	3271.45	3065.55	2427.47
BnC05g0720210.1	728.057	1235.4	2161.38	1553.57	1020.84	600.397	1176.11	2549.75	2372	2132.6	987.365	1541.7	2327.65	2439.04	1919.15
BnC05g0726050.1	893.229	1558.96	3478.59	2199.93	1378.06	623.177	1367.46	4180.83	3875.25	3413.97	1012.53	1844.96	3347.78	3570.75	3210.72
BnA01g0041040.1	195.295	338.671	892.117	654.247	327.831	156.985	280.938	1065.57	931.204	929.315	476.962	943.826	2038.6	1960.1	1848.47
BnA05g0217380.1	601.943	1017.46	2571.68	1435.02	906.251	189.353	427.207	915.467	772.206	888.211	272.975	557.205	947.298	868.351	795.112
BnA03g0126290.1	1036.82	1550.06	2684.25	2042.87	1351.46	704.713	1009.92	1754.3	1577.2	1457.94	497.554	749.369	951.872	933.839	868.608
BnC03g0558440.1	550.561	944.878	2153.22	1214.79	743.231	348.65	773.457	1767.02	1574.51	1654.83	447.523	1033.02	1836.47	1813.44	1537.59
BnA05g0194010.1	779.332	1180.92	2824.32	1662.7	1087.54	77.4336	205.715	673.099	642.638	679.664	145.599	297.94	566.26	525.694	534.883
BnA04g0180170.1	27.7432	63.058	109.133	76.3869	39.4939	6.06058	34.9162	44.1249	56.8701	33.1507	13.862	42.3622	60.1739	55.9507	58.726
BnA03g0110410.1	628.617	1113.49	2409.04	1582.92	899.014	416.865	946.83	2139.05	2070.67	2022.08	591.972	1168.88	2181.04	2332.78	1891.16
BnC04g0628420.1	418.373	819.823	2022.13	1148.93	726.457	304.697	711.732	1741.3	1665.73	1646.94	464	1137.46	2027.36	1928.04	1840.95
BnC04g0676660.1	34.5342	66.8998	143.29	68.4861	25.2471	29.3937	95.066	218.994	200.848	174.343	78.2121	195.842	370.979	312.063	314.501
BnA08g0331990.1	116.924	121.953	384.072	348.707	235.604	45.9178	36.2736	129.262	115.094	142.202	129.969	33.6716	126.777	131.852	164.126
BnC06g0757590.1	76.4802	39.3506	113.322	135.98	81.3604	73.628	29.8819	166.322	145.537	221.396	267.232	60.4118	262.514	231.875	442.267
BnC08g0882920.1	428.11	257.952	962.59	847.307	500.229	532.174	245.313	1337.35	1336.73	1619.13	0	0	1.28649	1.37125	1.51557
BnC05g0719570.1	96.3899	107.835	267.405	261.64	159.892	167.711	123.245	363.2	384.019	363.907	40.2652	35.6545	83.2527	106.394	139.68
BnC02g0472650.1	301.855	417.776	497.134	490.763	378.959	217.559	265.206	279.25	263.649	257.222	7.07071	3.63765	6.88638	2.75482	1.47502
BnA02g0049860.1	264.691	351.621	408.122	308.755	347.054	286.428	367.164	354.991	367.04	356.901	604.41	682.312	768.844	752.521	640.659
BnC02g0510550.1	295.547	388.433	303.176	360.077	417.557	634.611	564.381	395.149	416.815	352.101	310.002	429.847	389.16	446.675	371.699
BnA09g0337350.1	233.635	432.499	556.916	398.253	304.806	554.316	640.266	811.213	796.566	683.753	308.029	455.821	704.65	599.319	438.728
BnC02g0504170.1	163.737	230.104	61.0015	85.3503	74.5024	40.2528	77.124	14.1278	10.768	5.07976	36.9396	49.2438	16.0445	16.8821	11.2536
BnA03g0122150.1	53.5665	55.903	52.5929	42.7491	28.2317	70.433	108.826	77.6673	75.1004	78.2863	102.326	140.309	166.03	152.443	115.107
BnA03g0108030.1	0	0.223128	0.576658	0.627582	0	0.831079	0	0	0.64343	0	15.6467	10.3443	11.7537	6.50845	6.82852
BnA01g0008640.1	121.065	92.7779	50.4864	48.7115	53.915	8.92469	5.94514	2.61708	5.08454	8.2759	98.4398	98.9678	36.6476	37.8857	43.1455
BnC08g0865740.1	229.844	425.91	425.069	297.881	123.447	377.328	330.299	419.748	401.469	343.111	355.018	408.624	433.975	432.789	403.17
BnC02g0530420.1	15.5454	14.3899	6.97393	10.687	15.01	727.907	289.513	317.803	302.52	260.92	19.6283	19.7212	16.4102	17.3223	6.85588
BnA09g0376570.1	210.387	254.152	223.53	181.091	181.608	438.092	463.724	333.529	335.225	315.295	219.48	255.833	239.632	219.026	250.325
BnC08g0868770.1	270.266	266.378	180.279	198.061	201.318	0	1.99627	0	0	0	139.329	151.557	125.246	120.733	141.227
BnC04g0624890.1	157.596	189.631	120.235	133.991	151.738	132.12	90.7625	117.208	89.8194	102.533	60.0958	78.1849	49.499	47.019	39.3125
BnA03g0123470.1	216.626	385.82	393.672	377.045	282.448	80.4959	136.706	141.069	132.825	133.435	168.824	245.05	279.844	224.133	214.728
BnC09g0915310.1	4.07013	3.16611	5.22891	3.76549	9.80229	15.8284	37.288	3.28082	7.60993	5.6486	11.9777	11.365	10.6641	6.20066	9.82384
BnA02g0061230.1	133.294	138.561	137.309	131.292	114.016	4.9961	16.7446	16.6512	15.3372	22.5394	10.3862	15.5319	23.941	11.3825	9.84884
BnC02g0484990.1	27.8526	19.6135	20.6769	9.76609	19.2183	35.4093	28.054	42.5008	23.7478	24.737	53.7218	67.3328	54.6219	49.0898	45.3948
BnA10g0401260.1	211.233	249.695	270.544	220.032	219.326	236.14	187.756	167.189	198.086	146.924	111.897	211.256	165.312	150.507	106.918
BnA07g0283410.1	656.675	364.051	3307.36	2027.33	1240.67	1638.34	538.68	6483.7	6329.58	6571.65	1650.49	481.62	4571.88	4831.98	6986.05
BnC06g0749460.1	2529.28	1302.99	6753.3	4491.98	2808.11	2693.38	1406.71	9439.63	9007.31	10355.4	2466.59	1136.75	7700.42	6947.84	11330.7
BnA03g0141970.1	1309.07	297.618	1595.42	1921.15	1315.21	542.701	128.849	1232.37	1174.56	1754.06	1734.74	362.416	2007.67	2823.97	4151.79
BnC07g0818560.1	1512.7	431.534	2451.59	2913.1	2506.05	1602.26	434.293	3024.8	3236.15	4071.78	3064.29	532.896	3253.28	3889.9	5705.01
BnA03g0148210.1	4142.8	1860.94	8570.57	7877.4	4882.58	2496.15	1430.71	9981.27	9665	14055.1	4428.2	1876.35	9042.93	11458.2	14590.2
BnC01g0442220.1	361.493	116.035	460.203	366.197	259.302	390.531	128.47	702.144	655.141	777.355	600.843	187.639	457.275	639.618	925.929
BnA08g0320650.1	3879.9	2470.11	3990.92	4042.46	5323.57	2414.19	910.518	4959.52	4840.86	6107.39	3612.52	1044.43	4325.84	5957.19	6928.02
BnA01g0015750.1	1377.59	540.21	1478.26	1296.88	1055.7	1443.68	454.773	1679.16	1833.35	2054.88	3315.77	606.506	1607.88	2272.26	2714.8
BnC07g0824360.1	6362.1	2747.14	9183.75	10199.3	7869.08	6144.41	2202.17	10644.7	10004.6	13355.3	9931.04	2986.94	11928.5	12918.1	18318.7
BnA03g0137410.1	311.132	148.307	735.114	550.748	307.017	332.133	72.1272	575.231	506.646	659.682	715.543	121.735	1032.39	847.652	1236.53
BnUnng0949710.1	773.366	281.489	980.734	946.603	719.683	993.545	301.148	1503.63	1428.93	1788.67	1413.06	259.938	1303.23	1290.11	1951.93
BnUnng0962420.1	42.8731	53.179	66.8577	55.5178	60.1064	4.87789	5.6111	13.1018	13.3011	5.49369	19.3657	32.7556	36.0071	64.8954	62.5328
BnC08g0854260.1	94.9776	84.074	49.0461	62.1164	75.8636	93.4128	56.9153	37.137	51.2602	44.6771	27.3686	79.502	84.8478	72.0134	56.3659
BnUnng1015470.1	42.3702	99.3833	134.532	55.3192	51.9739	56.3919	115.02	150.58	174.63	128.981	66.5682	187.173	172.332	122.446	101.978
BnC01g0459490.1	3.0684	61.9273	16.8807	42.9425	3.8293	63.4572	70.2101	198.295	210.053	110.589	9.56747	23.0068	11.7941	24.528	14.8408
BnA03g0114710.1	143.268	310.582	350.391	260.217	163.992	100.756	162.378	167.026	158.288	189.449	179.66	437.658	360.379	275.099	279.086
BnA03g0128700.1	97.8922	204.465	264.275	207.763	172.08	33.123	114.145	120.143	111.002	103.079	48.764	135.099	141.662	117.988	98.356
BnC03g0575720.1	3182.76	2599.69	2757.34	3064.02	4409.57	7093.11	3442.32	3665.2	3363.06	3620.32	6616.18	3739.97	3443.29	4515.06	4110.4
BnUnng0984560.1	1447.06	1883.74	2083.27	1678.2	1801	1360.31	1091.42	1409.59	1659.12	1364.12	30.6843	13.209	78.0336	132.532	267.862
BnA08g0331060.1	85.0887	85.4813	121.077	113.784	86.3678	47.2256	31.3566	32.4734	47.2244	27.4786	78.92	40.358	66.0222	72.4434	75.3023
BnC08g0852200.1	139.044	115.802	134.806	151.785	119.822	349.669	145.232	223.43	216.374	212.801	184.635	108.137	155.961	180.196	129.32
BnC08g0881000.1	197.623	139.462	163.638	190.038	156.896	233.622	177.339	202.588	200.195	213.597	0	0.504936	0.952498	0	0
BnA09g0385970.1	116.206	135.248	202.05	149.122	128.989	161.352	160.874	195.459	195.915	208.691	335.855	298.127	442.948	412.315	394.462
BnC08g0868860.1	64.8465	61.9554	74.2245	57.3824	34.928	0	0	0	0	0	95.7003	90.0947	68.5925	83.7445	86.5486
BnA09g0376680.1	64.9542	72.4261	90.8466	83.2124	58.676	152.281	150.074	189.719	161.631	181.953	74.8288	76.6754	90.0347	118.952	96.9504
BnC06g0769410.1	268.245	566.109	746.538	397.984	197.796	1.69653	1.02131	0	0	0	130.265	334.134	221.152	254.61	342.911
BnA07g0296780.1	298.039	650.594	924.541	463.045	275.264	865.042	1158.71	1441.85	1272.29	1267.97	656.592	1019.06	1298.74	1119.57	966.653
BnC08g0865980.1	268.723	462.093	668.612	436.634	214.275	265.226	391.592	639.768	547.865	476.462	287.72	555.725	664.897	524.361	476.47
BnA07g0288390.1	249.99	205.713	820.658	714.318	469.111	445.296	244.108	1247.22	1330.19	1439.98	478.861	257.01	980.803	1253.53	1749.18
BnC04g0635690.1	158.131	134.873	384.133	437.218	265.539	199.499	111.143	658.193	697.718	858.947	252.848	180.066	582.376	546.111	844.705
BnUnng1003300.1	39.1009	32.5603	123.904	56.2786	49.8665	34.8834	36.5517	140.438	140.002	148.422	51.9492	36.3882	111.377	136.156	202.996
BnA10g0407340.1	75.5377	103.114	167.039	112.286	76.8015	22.0319	29.8533	53.1813	41.9757	37.3489	38.6434	94.2462	117	119.247	89.4868
BnA09g0391930.1	582.5	851.436	1515.21	994.854	709.135	1495.61	1729.17	3025.73	2589.31	2659.35	1519.28	2023.25	2847.45	2764	2776.88
BnA09g0388090.1	348.721	398.681	552.849	423.562	304.361	119.84	145.943	157.251	145.741	192.517	391.499	470.183	547.1	558.718	565.711
BnC08g0886880.1	688.581	838.656	1444.56	1083.16	635.726	2.37502	2.54034	2.46252	0	0	0	0.504936	3.71963	2.74405	0.775696
BnA03g0112220.1	288.331	478.114	840.585	493.491	364.1	163.01	252.405	408.47	409.73	445.386	178.019	335.7	463.404	428.373	399.559
BnC04g0626540.1	237.343	363.428	677.176	337.397	260.517	214.692	260.244	518.579	464.733	556.903	159.517	393.402	494.644	455.284	471.453
BnA03g0147630.1	152.023	75.6922	61.5511	53.9071	68.299	33.6615	13.7359	4.17202	2.8659	5.33668	114.882	61.7304	43.3184	52.1408	68.8839
BnC09g0909480.1	1198.14	1793.29	2198.84	1623.47	1225.96	1304.01	1680.37	2217.69	1870.76	1641.35	2628.45	3784.74	3992.51	4035.61	3522.32
BnA06g0243710.1	1024.02	1449.01	2153.49	1698.63	1136.81	1075.81	1540.59	2432.54	2517.11	2529.44	820.962	1444.41	2170.19	2054.7	2007.04
BnC04g0632360.1	591.189	1108.03	1892.67	1148.27	714.419	507.426	1012.53	1970.97	1582.92	1677.24	606.419	1321.66	1702.14	1632.27	1437.83
BnA04g0162600.1	703.952	948.026	1603.62	1248.71	875.845	719.697	883.763	1859.61	1720.08	1745.15	708.512	1103.13	1670.73	1814.52	1825.32
BnC04g0651300.1	573.992	777.092	1270.44	943.604	668.64	612.088	811.803	1487.43	1321.29	1296.52	617.076	885.356	1344.63	1339.89	1439.78
BnA05g0218100.1	365.894	575.214	1245.37	713.929	448.686	392.532	619.184	1205.71	1057.59	1105.44	419.579	736.063	1266.52	1182.71	1062.86
BnC05g0726710.1	355.548	589.219	1254.55	811.372	427.97	349.381	515.104	1279.42	1025.61	1087.87	379.189	676.137	1264.19	1256.16	1098.78
BnC03g0579330.1	754.872	970.6	1294.4	919.701	616.032	703.731	898.886	1379.23	1191.1	1294.99	711.892	1117.73	1220.85	1073.84	1059.36
BnA01g0040900.1	37.7872	57.2225	124.696	56.2026	53.0221	97.4062	113.61	135.293	115.184	120.067	97.5972	162.748	133.721	113.759	120.355
BnC01g0467030.1	2337.4	2572.69	3950.14	2611.78	1755.89	186.294	237.575	379.194	326.523	334.443	254.134	300.65	415.409	367.566	384.238
BnA01g0037350.1	1608.76	1950.83	3213.37	2107.42	1345.03	2340.31	3186.97	4788.57	4558.56	4484.14	3262.71	4287.64	6415.42	5491.84	4957.83
BnC06g0769710.1	9.59911	34.7689	30.1244	17.9218	4.35545	0	0	0	0	0	0	13.0284	4.21654	3.48048	5.24131
BnA03g0106160.1	398.137	245.222	423.841	559.453	770.017	177.277	153.271	264.392	236.734	482.899	113.38	14.8605	70.7778	75.0266	117.661
BnC03g0531480.1	54.568	72.1632	116.271	98.6744	9.8972	56.8436	73.535	57.918	26.2248	81.5917	32.7234	36.0976	76.5339	32.7732	78.7239
BnC03g0567180.1	183.687	325.953	277.973	252.974	144.031	263.131	350.817	323.089	290.86	335.854	159.823	174.782	231.171	160.396	140.898
BnA02g0064790.1	634.193	616.094	1066.98	766.627	603.561	266.498	388.726	658.511	550.695	692.974	362.489	525.918	815.586	724.212	677.405
BnA09g0362310.1	4.59961	9.60616	36.4317	18.9165	26.0384	5.4629	16.9212	8.63343	19.1931	13.9897	26.7224	5.99954	2.16477	4.15533	8.62447
BnC02g0482680.1	1968.35	1884.71	1673.07	1427.25	1246.19	2172.45	1763	2150.82	1848.51	1864.19	4135.08	3799.96	3287.31	3259.75	3244.16
BnA05g0218210.1	59.6846	67.1104	86.9465	81.4578	58.533	47.6562	56.3863	119.943	108.084	105.611	87.828	72.2619	92.9509	81.5121	123.67
BnA03g0117130.1	256.69	262.489	328.703	280.576	166.405	294.481	261.686	333.576	334.549	372.012	279.45	327.847	421.299	347.869	313.667
BnC08g0838820.1	5.23903	13.8691	25.8849	24.3964	9.88582	36.2353	12.3744	29.2438	41.0351	33.0879	18.9855	8.55236	15.1662	13.8265	12.8455
BnC07g0825690.1	170.426	66.8811	252.448	199.584	120.271	137.238	124.205	295.123	319.143	344.625	134.928	155.853	221.888	361.833	274.212
BnA03g0150240.1	527.756	486.086	1008.78	886.382	597.684	362.6	399.452	1158.29	1044.77	1296.33	455.336	409.758	1043.05	1194.37	1384.35
BnA01g0018710.1	137.866	214.68	252.334	360.742	213.067	178.49	138.178	505.253	481.347	303.997	459.539	430.361	457.807	305.373	625.495
BnA08g0320030.1	12.3158	31.8733	108.863	49.9705	46.1741	30.5556	42.0019	47.2036	38.667	64.6861	13.31	17.1658	23.9328	23.5345	14.18
BnUnng0970140.1	3.0684	1.80515	3.48398	5.25455	2.68679	36.9538	17.3705	107.745	88.1157	89.523	3.95493	3.58567	1.26175	4.78476	7.3751
BnC04g0625520.1	100.801	76.0304	134.739	157.101	157.157	120.697	13.7461	134.843	108.64	148.992	3.10282	2.8287	0.643245	2.4378	5.15548
BnA05g0190830.1	0.403698	5.34901	2.03487	8.92358	0	18.711	26.9761	12.3285	29.1578	30.7493	44.0863	32.929	72.4941	48.7457	106.817
BnC04g0625480.1	189.621	116.959	287.422	247.534	255.547	134.238	83.8335	250.044	227.748	310.199	110.92	75.4305	129.382	106.449	109.811
BnA01g0026210.1	776.888	1704.44	4417.42	2688.78	1664.22	565.084	1602.66	4123.82	4038.92	3693.93	906.553	2335.78	4552.35	4594.28	3742.22
BnA06g0242340.1	654.998	999.814	2326.1	1577.07	970.747	788.958	1210.45	3238.47	3278.44	2599.79	886.723	1449.33	2776.56	3037.88	2571.42
BnC01g0457040.1	613.328	1188.98	3097.59	1931.01	1327.42	436.072	1163.77	2914.53	2833.17	2592.34	591.481	1582.5	2874.8	3127.35	2719.03
BnC08g0839030.1	88.2947	37.4696	63.2437	73.5188	102.301	70.2774	57.7566	82.4903	72.7387	98.0442	110.895	81.0819	60.1772	78.9942	96.2651
BnC07g0815520.1	386.599	695.384	722.699	563.357	389.887	510.982	670.58	955.377	892.966	853.139	530.454	705.082	915.078	717.839	769.168
BnA07g0302290.1	3371.06	1231.93	6848.24	7809.74	6060.72	7482.48	2830.33	17043.2	17450.6	22137.2	9043.06	2012.32	12836.2	14048.5	17501.7
BnA04g0163530.1	416.702	594.929	768.151	459.539	277.706	130.853	282.728	311.736	314.713	275.51	183.985	386.441	344.326	331.163	238.921
BnC06g0763020.1	50.3516	23.9043	39.1964	44.2794	45.8608	0.831079	0.537243	0	0	0	28.2947	10.3318	21.4157	22.1294	46.2563
BnC06g0763010.1	90.3745	33.4402	54.3769	52.1626	85.9763	0	0	0	0	0	24.7788	21.3924	22.7679	43.3192	57.4825
BnA01g0044410.1	97.1556	490.028	760.571	335.484	211.337	7.34638	130.057	271.986	260.179	251.028	7.90313	137.917	145.866	130.635	138.358
BnUnng0957090.1	0	0.924761	2.88935	1.25516	2.81117	0	0	1.90011	1.28686	4.98266	2.33721	31.8304	46.3339	48.5928	32.2924
BnA05g0188590.1	993.411	117.638	815.089	1050.16	1095.52	6.78611	156.836	35.1657	320.908	214.744	641.479	60.9665	483.553	819.252	1160.96
BnC04g0621800.1	253.906	67.3934	489.823	636.494	479.884	350.708	83.406	794.879	806.687	932.89	567.003	63.0238	555.773	723.709	1081.6
BnA08g0306800.1	181.697	121.417	168.133	139.8	151.67	28.5702	28.7945	34.1525	24.688	24.241	33.5913	31.4037	33.5379	32.3853	36.5817
BnA08g0307200.1	53.9318	61.1226	87.0639	74.8388	47.8255	11.8015	12.9307	5.42861	4.38741	4.00303	8.24294	11.9098	16.1376	8.71313	2.94058
BnA01g0027620.1	1313.72	2939.3	6714.08	4282.66	2503.24	798.252	2449.34	6440.78	5952.27	6499.9	1210.83	3703.94	7003.01	6860.55	5841.11
BnC07g0833800.1	1548.34	3179.04	7346.15	4747.63	2774.87	1009.58	3249.24	7694.3	7644.68	7948.07	1396	4434.63	8566.62	8231.32	6697.88
BnC01g0427530.1	984.171	2038.59	6068.72	3457.5	1883.65	577.293	2469.65	5980.45	6071.49	6350.55	830.295	2933.57	6028.21	5627.68	4797.65
BnC03g0590550.1	931.859	1184.39	2159.42	1576.32	954.044	792.553	843.66	2235.83	2088.56	2540.61	921.932	1251.7	2066.82	2123.87	2537.8
BnC07g0778660.1	370.279	593.723	1033.64	658.811	480.374	961.165	1403.76	2514.46	2367.23	2420.75	723.124	1216.44	1629.24	1495.3	1387.9
BnA01g0002660.1	1624.44	2865.27	7403.67	4526.53	2633.37	551.702	868.734	5174	4412.5	5019.57	559.647	1920.27	4052.16	4029.93	3275.88
BnA06g0252070.1	40.5807	21.0383	12.182	9.13645	8.23555	70.2005	22.5596	22.981	14.2885	19.538	2.3569	6.20002	3.68735	8.20905	12.638
BnA03g0119530.1	457.644	132.883	839.16	1032.14	786.983	996.959	271.962	1458.74	1420.32	1542.59	1144.04	195.958	1250.87	1484.13	2045.91
BnC03g0572290.1	946.528	286.5	1330.21	1583.99	1357.33	313.571	99.7122	402.738	425.085	468.408	1809.51	392.765	1861.27	2036.93	2997.3
BnA09g0392530.1	95.5375	182.888	579.14	314.038	206.266	135.974	329.548	935.625	903.824	816.582	166.176	494.905	907.917	1079.46	808.251
BnC08g0887590.1	1614.82	2874.89	6411.47	4716.39	2909.38	21.5374	51.3192	160.774	139.33	126.509	27.8171	65.5616	143.966	159.255	142.862
BnC05g0686230.1	1305.69	2606.79	5577.85	3644.75	2163.8	905.215	2161.01	5289.55	5024.14	4824.32	1247.33	3173.64	5711.84	5812.78	4875.44
BnA09g0335950.1	556.545	1056.44	2238.79	1166.04	733.147	118.859	486.706	534.019	563.476	439.574	175.141	440.254	462.498	477.681	349.672
BnA09g0391510.1	575.833	241.46	1385.02	1370.27	1233.43	1462.47	413.797	3977.86	3951.22	4777.57	2004.73	289.621	2515.45	3907.99	5267.33
BnC05g0688450.1	997.321	179.657	1674.11	1730.72	1715.1	1182.63	235.041	2609.55	2451.81	3002.24	2185.03	329.766	2134.79	3332.04	4553.07
BnUnng0968610.1	149.95	59.4282	189.526	196.055	114.161	319.361	106.251	432.29	469.451	409.712	310.368	107.686	365.146	478.016	576.256
BnUnng0968600.1	286.411	119.136	328.588	355.559	251.051	517.16	219.142	790.373	783.23	896.44	629.09	201.316	600.822	726.723	1009.83
BnA02g0055290.1	906.817	1061.54	1251.91	745.637	503.997	1041.45	939.651	1160.49	927.457	828.977	1653.81	1909.84	1883.4	1603.86	1746.11
BnC09g0921630.1	1036.5	900.023	962.753	849.639	597.314	1223.54	883.221	1179.69	968.203	999.322	1169.87	917.842	954.754	1075.7	1213.2
BnA10g0408380.1	1591.89	1033.65	1439.32	1055.54	738.138	2002	976.764	1775.94	1467.93	1294.65	2030.49	1222.57	1371.2	1419.03	1965.87
BnA03g0098490.1	1062.19	708.946	916.018	738.835	673.881	1992.15	872.095	1449.17	1210.88	1193.88	1739	813.449	1111.54	1270.72	1423.51
BnC02g0478570.1	1047.11	997.618	1155.99	841.777	552.16	1159.01	1018.58	1223.91	984.805	1018.42	1376	1197.94	1196.36	1252.39	1366.14
BnC03g0587880.1	2764.84	674.624	2428.65	3344.06	3809.1	5846.55	1033.89	4721.82	4959.4	5827.21	8276.62	1036.36	4034.75	5837.22	8565.21
BnA10g0410590.1	29.9379	27.5106	92.9712	70.3213	43.6531	96.1237	40.3275	80.2691	46.8823	63.7965	53.3587	24.075	57.8554	75.4377	125.92
BnC02g0513900.1	140.044	294.833	419.333	219.531	106.269	306.128	302.844	456.936	399.103	310.041	287.151	413.241	452.735	420.533	448.147
BnA01g0012440.1	126.88	263.084	463.978	198.353	84.0986	191.565	280.584	380.659	328.502	279.772	145.887	263.377	266.208	238.539	300.783
BnC07g0779790.1	9.42011	36.9635	18.2922	12.158	2.68679	10.6628	34.2508	22.4478	28.7498	28.8182	30.8415	36.0202	28.8857	37.2149	58.0209
BnC04g0625200.1	153.134	472.495	532.05	357.415	207.679	288.548	457.211	545.946	508.02	438.295	247.876	504.067	644.96	549.866	392.934
BnA05g0190600.1	5.09492	39.8697	102.166	13.5317	1.35186	37.996	17.8266	62.5196	39.2099	48.6552	22.7184	41.062	30.9155	23.5823	33.6816
BnA01g0038180.1	193.758	90.9053	458.719	504.262	411.658	58.3173	23.9586	205.67	207.187	226.329	88.0308	24.9556	171.91	199.41	258.755
BnUnng1001710.1	0.807396	0.924761	0	0	0.36906	232.939	112.727	562.858	491.61	675.946	472.599	112.809	472.324	650.445	908.303
BnC03g0565380.1	378.815	549.625	1014.75	585.392	347.771	586.312	470.392	801.323	763.148	821.078	538.19	621.66	904.735	879.281	1034.04
BnA03g0113620.1	283.568	674.685	1170.49	542.993	272.121	434.419	529.055	825.833	712.853	638.055	344.148	675.202	924.066	907.014	743
BnA03g0094180.1	459.452	959.588	1896.51	1222.31	929.637	412.048	1118.62	2650.45	2311.69	1958.34	618.926	1518.1	2445.19	2640.84	2076.85
BnC03g0539200.1	1229.36	2437.58	4683.25	3355.89	2545.2	13.6404	11.6994	24.6862	25.938	20.2846	1194.35	3058.12	5264.06	5770.87	4363.58
BnA02g0050100.1	1065.92	1427.48	3626.73	2516.22	1634.14	407.224	804.931	1964.35	2095.96	2107.96	1077.03	2362.01	4514.64	4709.98	4458.69
BnC02g0472950.1	896.681	1351.98	3283.28	2232.55	1481.3	737.303	1465.45	4124.6	3679.05	3840.2	188.669	334.657	653.932	487.056	477.091
BnA10g0416740.1	1506.23	3009.15	5799.49	4158.14	2621.63	665.349	1340.16	3745.17	3309.14	2606.29	1763.99	4009.74	6412.29	6636.53	6114.45
BnUnng0958630.1	1638.68	3250.61	6588.33	4649.84	3239.59	1252.62	3070.97	8442.22	7516.18	6431.52	1847.98	4342.96	7480.44	7976.45	6861.24
BnC06g0747610.1	563.562	1385.92	1294.11	909.538	516.036	584.254	1355.99	1313.44	1188.88	1166.55	857.992	1630.64	1538.16	1166.02	1056.64
BnA02g0056950.1	1597.64	295.012	1241.96	1681.45	1407.06	1666.42	266.117	1354.1	1418.09	1641.94	5599.61	598.277	2482.66	2710.68	4277.14
BnC07g0799710.1	2232.99	607.907	1657.33	1950.88	1957.44	3059.32	704.76	2416.14	2259.02	2887.67	5222.52	756.893	2318.88	3081.73	3849.29
BnC09g0897560.1	6.80009	7.85677	8.7039	12.4727	3.35425	3.42742	3.09393	12.3456	5.70112	9.65339	9.55737	5.15203	19.5775	8.65847	20.7386
BnC04g0649430.1	1027.27	1257.33	1052.95	572.916	851.884	281.09	710.196	347.741	381.622	512.797	689.873	973.407	664.156	656.214	383.728
BnC04g0649420.1	1133.04	1254.57	923.225	595.557	875.684	316.604	623.856	331.763	342.581	585.678	742.57	929.807	663.6	599.606	364.69
BnA02g0046710.1	449.979	562.952	669.377	539.366	587.357	577.227	652.662	755.5	757.825	591.676	1188.86	1171.38	1275.4	1047.66	963.364
BnUnng0956350.1	664.385	809.943	961.142	851.135	801.248	674.041	608.724	885.541	835.249	788.147	1.17845	1.00987	3.71209	1.73985	4.09331
BnC09g0922950.1	13.4988	50.35	50.7534	26.5738	28.0583	1.69653	16.4746	10.2124	9.41825	7.10032	12.2808	37.9476	32.7979	25.3083	15.3685
BnA01g0017190.1	218.767	406.58	565.206	261.994	152.013	204.789	413.886	423.345	472.618	422.244	270.994	487.296	585.37	462.155	421.268
BnA03g0149870.1	8.69959	11.9033	46.4422	12.7886	8.04343	3.26521	0	0.642242	1.88963	0	0	0.504936	0	2.0869	0.739874
BnA08g0320240.1	205.793	856.19	2170.54	883.692	352.339	152.64	833.628	1878.33	1685.73	1460.49	189.031	1115.46	1737.92	1596.12	1203.25
BnC01g0444300.1	1721.49	3821.67	4984.65	2553.26	1510.71	1529.25	3059.94	4006.4	3669.19	3121.08	1964.06	3988.52	5096.5	4397.27	3364.73
BnUnng0965210.1	19.3961	102.997	233.427	89.0788	30.6858	10.5772	80.1845	186.314	202.975	152.804	23.842	530.934	162.107	155.979	103.502
BnC04g0661980.1	1.88417	2.28469	4.64023	2.51033	3.37264	16.05	11.3135	29.2502	17.0616	15.9279	10.5304	23.0001	25.96	10.4191	14.2908
BnA03g0149590.1	6.46844	19.0826	31.9549	9.74789	15.0868	28.6299	11.9694	27.6021	199.644	91.5375	16.0153	94.07	19.5969	30.774	20.5199
BnA01g0016980.1	195.243	966.717	1476.7	615.892	294.503	260.136	750.47	1164.53	1236.68	994.068	297.638	864.266	1152.78	1168.76	863.116
BnC01g0443970.1	177.293	897.031	1414.18	590.453	253.24	146.245	681.049	1093.41	1059.09	894.661	157.29	738.589	1211.72	1123.58	778.254
BnC07g0825040.1	142.889	452.959	653.352	257.462	139.509	36.5064	108.213	141.792	133.249	120.821	66.1502	108.274	133.332	91.2279	143.422
BnA03g0095810.1	167.154	262.307	239.815	224.472	159.816	559.248	458.272	538.474	528.801	472.811	580.112	465.284	491.451	386.782	431.363
BnC03g0540770.1	317.024	389.259	437.409	387.534	299.177	98.9139	95.4532	118.062	123.705	118.97	97.7907	97.514	109.009	123.742	87.6981
BnA02g0051490.1	134.624	181.47	158.484	125.493	111.106	197.997	198.482	175.522	139.661	138.443	347.684	421.697	328.907	266.148	271.897
BnC04g0684520.1	158.667	196.95	184.979	172.904	117.454	190.342	181.247	197.813	169.384	174.497	0.77234	0	0	0	0
BnA04g0172850.1	31.5412	31.1273	42.6416	47.8684	29.7152	56.8231	40.007	104.906	39.511	48.1393	64.4776	48.9695	75.3068	114.577	78.8055
BnC08g0873640.1	22.0262	19.7822	36.9048	30.4769	30.9141	17.2107	15.7492	15.2628	30.7975	11.6298	3.10282	4.93898	17.3385	8.63538	11.3158
BnC07g0814150.1	1165.71	327.102	1438.91	1801.87	1492.11	1826.52	483.335	2609.54	2552.73	3400.1	2627.75	469.855	2232.44	2801.51	3896.51
BnC04g0625470.1	207.73	114.576	341.489	348.165	316.198	129.035	125.033	161.236	209.965	203.914	322.221	112.091	422.029	505.784	579.226
BnUnng1019110.1	14.619	26.3793	6.38682	52.0289	9.5337	14.624	15.1874	13.036	12.6339	13.1415	53.6353	25.6376	16.1338	10.7238	15.3266
BnA03g0108100.1	257.302	450.317	928.625	470.917	247.124	170.406	326.312	684.214	685.536	687.231	17.3313	26.8081	39.5444	41.2139	51.7232
BnC04g0666400.1	4.24285	2.06962	4.62841	0.980175	10.0966	0	8.58233	8.05388	8.92019	5.62966	2.78296	24.6135	17.579	19.2484	4.13386
BnC04g0671760.1	6344.69	6195.41	8325.07	4347.49	5100.71	2017.53	4056.52	3261.85	3503.37	4517.85	3977.55	5979.37	5337.43	5176.14	3380.23
BnA03g0139210.1	1138.86	1288.01	1191.6	919.622	875.06	335.099	562.511	314.64	297.912	397.443	1179.69	1172.41	1095.79	973.056	650.971
BnA09g0340480.1	2819.97	4527.26	5850.68	2957.26	3359	1188.25	2585.2	2563.2	2758.83	3370.36	2245.4	4854.27	3827.11	3636.48	2480.39
BnA10g0423380.1	7249.55	8141.19	10339.9	5654.37	6514.91	1838.17	4124.74	3250.88	3811.83	4249.53	4639.17	6251.15	6027.92	5850.48	4127.41
BnUnng0998620.1	2302.15	2789.47	2573.25	1631.02	1755.29	966.403	1838.52	1395.84	1314.31	1913.87	2091.3	2731.39	2589.01	2161.41	1561.77
BnA03g0126590.1	1210.9	796.833	99.7691	149.074	298.17	108.172	194.594	14.6626	36.1516	30.4407	193.352	501.821	109	194.518	79.3975
BnA01g0039870.1	68.3611	156.842	44.7723	29.4118	61.7004	39.5388	157.274	46.7502	76.2964	102.721	74.274	316.77	128.503	258.671	76.5191
BnC08g0853520.1	86.2836	161.886	94.2449	125.802	94.3437	288.018	202.367	242.936	222.047	217.638	98.8699	143.899	107.197	94.6868	118.436
BnA08g0330300.1	182.242	176.296	194.139	200.348	206.508	126.576	93.735	173.826	148.463	123.581	83.1017	86.8373	80.0816	90.1944	110.596
BnC05g0700630.1	146.811	92.8662	87.6344	89.9966	76.7641	159.678	130.62	113.304	100.071	93.0336	46.2916	79.3049	72.8478	104.305	108.463
BnC07g0810730.1	55.2338	62.4584	57.5038	26.0419	39.2232	70.0831	90.4945	86.455	110.294	84.8594	61.8337	101.467	74.6508	62.4408	27.9059
BnC02g0523600.1	2.27808	1.7729	0.868017	4.15689	4.16303	20.8499	48.6848	32.151	15.8341	37.3496	2.37037	2.58836	1.80709	2.73173	3.71628
BnA08g0321700.1	64.1094	119.65	187.145	150.345	82.749	49.4345	79.6344	192.977	162.45	170.138	78.4856	114.898	219.01	192.898	156.632
BnA08g0312920.1	283.112	346.889	633.317	331.491	226.244	262.11	275.041	464.078	472.885	485.26	290.196	380.716	492.35	490.99	438.011
BnC02g0497310.1	101.574	43.4426	39.2425	31.1769	22.1074	39.9408	25.2908	40.6071	87.7671	98.2685	46.4341	30.2616	49.092	129.391	142.471
BnUnng0950050.1	375.113	345.148	681.388	459.069	340.067	288.954	325.597	665.283	603.243	731.46	290.536	418.426	711.124	693.584	718.299
BnUnng1012490.1	3.44523	4.24344	11.0212	7.84249	7.90182	23.9288	4.3491	7.11841	8.81548	16.1778	39.6558	74.3748	55.49	92.1842	59.9991
BnA03g0109440.1	143.532	275.965	399.783	244.815	192.901	199.222	292.239	338.862	344.426	348.58	75.9495	119.915	172.882	170.181	164.807
BnA04g0166610.1	174.046	356.277	517.279	275.058	138.207	120.257	160.256	259.394	234.338	296.439	156.576	225.367	306.546	261.223	209.37
BnC05g0715470.1	47.3512	34.8092	29.3196	32.4712	44.0791	2.84211	36.0125	2.48913	6.91664	6.29455	62.4113	52.0207	22.8523	14.1943	23.6717
BnUnng0948020.1	209.762	413.7	604.996	291.199	158.389	347.462	380.72	592.607	613.986	481.556	287.465	486.276	559.626	492.247	540.564
BnUnng0978190.1	1091.83	1213.15	1692.26	1490.63	1351.85	2652.39	2690.64	3749.29	3874.96	3592.66	2650.43	2810.84	3661.02	3878.85	3742.42
BnUnng0948860.1	781.108	1106.34	1427.7	1050.44	645.812	4.07155	1.56538	0.666297	0.634224	0.823661	2.78296	2.08343	1.86411	2.40777	1.47029
BnA10g0418130.1	366.416	686.285	532.931	451.99	473.166	161.104	429.746	361.742	357.771	282.371	146.198	476.215	424.787	392.817	269.903
BnA01g0016700.1	212.836	321.135	304.475	292.332	249.813	326.363	308.705	407.185	363.103	278.348	3.10282	0.504936	2.48262	0	3.80683
BnUnng0951840.1	151.063	255.257	186.066	197.644	166.673	245.873	310.628	347.51	298.513	203.047	280.426	579.452	636.56	497.998	423.903
BnA08g0316300.1	88.4596	150.786	328.634	260.537	81.7289	75.7516	222.57	418.588	372.21	384.597	97.6646	258.332	465.539	373.533	297.463
BnA03g0128550.1	108.719	296.561	573.597	226.53	132.637	120.037	343.831	672.072	656.972	640.12	158.28	477.101	652.147	558.425	507.621
BnC02g0512120.1	99.7583	579.03	379.348	123.969	48.667	103.848	478.12	371.352	351.099	225.793	94.7015	311.866	98.2284	62.1406	34.0614
BnC06g0751870.1	135.095	340.247	713.669	334.461	126.672	83.3633	293.512	491.445	455.533	448.863	137.02	387.749	657.654	534.631	487.207
BnC03g0544250.1	335.469	262.102	305.294	304.277	259.504	694.811	466.127	539.942	566.055	509.488	403.503	354.712	395.027	332.698	372.629
BnA03g0097630.1	380.687	447.633	483.897	399.352	383.574	210.295	125.07	226.277	248.507	247.37	395.584	508.583	604.068	475.181	434.936
BnA10g0409440.1	0	0.440195	1.75694	1.99915	0	15.2904	24.6949	31.5525	20.6783	24.3623	9.51075	20.6642	13.6673	12.4252	15.3002
BnA01g0007550.1	130.472	277.524	424.888	260.429	114.464	107.395	85.5721	145.802	140.524	143.34	92.2554	130.848	156.989	140.41	131.239
BnA07g0284600.1	60.5758	134.042	185.317	98.1135	67.1945	67.208	135.221	199.588	179.516	178.284	59.8707	120.612	170.725	99.8232	117.444
BnC08g0860760.1	109.136	227.584	346.169	209.326	113.038	37.2826	50.0579	89.8265	112.102	89.8019	31.2945	71.7934	99.1229	66.9407	74.0512
BnC07g0777070.1	77.0199	310.496	449.71	209.341	124.822	11.231	10.2104	27.0423	30.0375	31.771	159.57	278.631	351.614	287.082	283.478
BnA09g0345900.1	10.6576	19.0987	17.1644	12.1584	9.72873	60.3083	118.429	181.517	193.459	96.3908	111.747	246.785	195.005	192.037	163.06
BnC03g0618290.1	735.451	2151.88	3465.22	1676.99	653.715	663.85	1764.6	2830.66	2784.5	2461.2	867.795	2244.14	3113.75	2995.66	2599.85
BnA08g0303490.1	1558.48	4148.53	6933.8	3298.19	1515.65	1402.47	3122.74	5571.57	5299.87	4786.47	1836.98	4140.92	6018.33	5930.66	5135.28
BnUnng0985950.1	395.652	1221.27	2158.62	1029.27	517.873	421.589	1166.78	1610.57	1566.69	1388.29	590.07	1342.05	1972.95	1906.26	1233.08
BnA02g0064430.1	632.824	202.611	824.885	988.523	694.276	761.35	218.476	1146.69	1115.38	1451.66	970.416	202.562	912.569	1125.46	1595.86
BnC01g0455750.1	29.239	52.5863	86.5636	69.7681	42.303	107.545	66.1725	151.762	148.226	116.64	101.044	75.1781	129.277	149.78	193.017
BnC08g0847350.1	995.749	321.793	1213.02	1345.79	1158.68	1237.48	351.21	1774.24	1698.53	2006.66	1420.25	350.131	1405.42	1629.23	2416.85
BnA01g0021090.1	714.082	148.099	581.751	645.977	533.877	376.188	160.377	692.98	751.885	933.45	614.627	161.172	730.361	883.629	1381.01
BnA03g0124210.1	100.291	99.3502	89.372	66.3603	92.9145	65.8817	63.2784	32.8229	29.8201	29.4042	71.1414	63.6576	41.0611	40.6406	50.7124
BnA06g0234070.1	82.8612	598.159	586.758	269.27	154.263	318.988	627.158	708.092	666.655	540.777	130.484	675.058	562.862	379.669	317.943
BnC05g0697910.1	162.842	300.419	293.675	234.525	195.883	304.683	389.538	367.791	319.486	346.799	560.588	1127.87	1294.49	1082.66	809.272
BnC08g0879640.1	278.575	550.027	655.866	493.131	310.217	308.526	489.274	547.863	554.629	499.845	17.2976	17.7461	21.6444	10.3406	11.2083
BnA09g0385370.1	419.195	687.398	752.932	587.604	411.807	621.254	862.837	729.362	747.706	769.549	1315.89	1781.75	1795.42	1654.83	1370.49
BnA02g0070960.1	55.0691	87.8136	141.143	116.84	55.5956	0	1.55855	4.46397	6.97417	8.62781	1.5913	4.66095	1.22087	2.74251	5.97172
BnC02g0498250.1	0	1.81727	29.561	3.2166	0.667463	8.83121	37.0045	41.0381	7.54549	67.2917	18.763	33.6506	40.2036	40.2313	36.8468
BnC02g0484190.1	147.291	359.996	605.647	337.655	148.31	129.974	329.925	439.764	486.135	400.824	497.486	873.089	1143.4	965.72	843.931
BnC03g0587620.1	309.381	618.39	744.451	456.403	201.399	403.224	526.289	778.41	627.183	549.735	463.437	669.565	838.432	678.976	641.513
BnA10g0401360.1	0	3.59018	3.48691	21.0267	2.16064	17.5841	42.325	14.2952	12.686	9.96461	3.8617	28.5904	12.4636	18.0973	7.42038
BnA06g0244900.1	58.3004	81.2943	74.574	29.8865	17.0977	66.9866	43.2573	77.6328	80.671	68.3937	128.57	145.668	60.5993	112.372	92.9344
BnA09g0372180.1	474.614	443.292	1273.15	998.276	689.031	524.182	398.312	1411.98	1438.18	1453.51	843.15	546.519	1436.11	1342.96	1436.32
BnUnng0990940.1	0	0	0.579688	0	0.667463	4.92736	7.35509	16.3086	13.7451	5.6479	1.62445	1.5408	13.634	8.34453	5.39405
BnC02g0524640.1	463.956	315.068	1146.02	1102.84	856.258	827.469	419.29	1910.38	1872.05	2110.18	964.448	191.497	774.994	887.393	1594.78
BnA06g0262980.1	1120.26	322.497	1768.13	1942.76	1356.43	1919.48	285.663	2583.8	2507.21	3577.59	2201.94	296.435	1727.98	1984.92	3572.65
BnA02g0082730.1	451.136	211.096	1251.19	1087.01	817.883	462.046	206.335	1409.15	1466.83	1628.66	782.924	219.325	1214.24	1315.82	2201.18
BnC07g0809670.1	963.494	355.51	1646.12	1947.76	1575.73	1293.31	365.161	2473.14	2565.89	2251.73	2780.58	452.472	2545.49	2993.49	4864.89
BnC03g0553290.1	534.288	190.165	446.353	511.682	546.73	199.834	105.926	278.829	308.182	402.584	255.012	115.078	277.005	381.013	552.524
BnA04g0173660.1	304.153	137.538	356.837	378.411	342.117	77.0554	35.2018	147.221	131.707	195.569	169.564	31.0413	142.565	177.163	256.261
BnC04g0666180.1	191.504	135.57	345.672	243.557	238.248	228.485	101.198	453.454	504.731	588.689	375.454	106.843	419.657	517.506	670.377
BnA03g0105990.1	391.113	166.853	382.707	448.944	351.396	342.248	180.354	514.584	448.699	608.075	549.813	188.966	531.463	657.107	839.136
BnA05g0217080.1	428.818	250.497	600.984	693.185	484.935	207.648	127.408	545.284	542.509	608.09	350.305	113.058	482.421	466.718	681.174
BnC05g0725120.1	851.672	373.361	1343.79	1511.04	1175.92	935.346	438.353	2152.31	2035.8	2403.63	1486.31	455.432	1995.27	2013.18	2547.15
BnA10g0404840.1	0.663293	12.2645	2.03335	5.37313	6.82997	0	8.96408	0.61563	0	3.33534	37.8485	6.70496	16.94	26.4387	27.0123
BnA02g0063130.1	51.5591	23.8486	68.5322	77.6134	38.7029	107.637	38.4519	150.855	117.714	166.222	97.7325	28.423	116.08	138.672	227.154
BnC02g0487560.1	1486.13	450.67	1205.58	1332.45	1216.29	1916.59	529.74	1897.91	1834.63	2400.36	2943.48	526.788	1405.29	1715.39	2875.43
BnC05g0709230.1	331.8	296.594	293.087	262.34	173.794	1003.66	902.228	1192.41	1108.02	1081.55	533.342	358.293	349.051	374.574	384.545
BnA07g0289470.1	60.5242	81.7011	86.7516	93.7468	43.6245	116.572	193.061	510.71	467.709	436.132	70.0044	140.66	284.472	288.936	244.855
BnA03g0128910.1	29.484	25.5935	102.626	55.5756	19.7687	72.9465	207.053	435.988	388.966	385.334	98.791	252.423	427.46	437.676	333.1
BnC03g0572620.1	1530.99	2521.72	4851.12	3112.36	1937.81	140.145	195.034	546.404	485.347	524.709	652.803	1875.26	2394.06	2869.05	3391.55
BnC06g0769350.1	1243.26	2147.16	4612.54	2771.11	1724.8	32.3167	62.3274	159.675	181.724	167.667	320.788	1508.47	1795.93	2090.34	2318.88
BnA07g0296730.1	1706.48	3003.17	6166.52	4109.47	2271.52	2414.6	5160.31	12682.9	12064.3	11577.1	2458.55	5190.22	9311.09	8979.34	6965.39
BnC02g0495910.1	993.091	1750.99	3948.94	2699.15	1367.29	950.252	2062.75	4700.24	4694.45	4946.89	1423.81	2731.82	5223.88	4751.4	4479.57
BnC07g0782870.1	0	9.04219	0	0	0.6844	1455.05	1174.05	1053.38	1243.27	1038	0	0	1.24561	0	0
BnC01g0429470.1	2586.63	1405.48	1405.41	1518.29	1557.38	1271.89	2006.16	1126.57	1920.57	1600.08	3507.11	1828.16	1849.92	2410.56	3249.64
BnC04g0663620.1	1197.46	2001.87	4227.68	2461.25	1502.82	840.43	1782.49	4148.64	4081.82	3669.57	1350.71	2158.05	4037.72	4024.76	2888.04
BnA04g0172430.1	1166.02	1872.71	3888.02	2472.22	1313.24	984.299	1529.7	3359.82	3359.99	3305.79	1357.04	1954.71	3190.94	2943.14	2672.62
BnA09g0380580.1	2.77216	0.886452	14.7934	10.5905	6.69157	31.865	31.0675	139.943	136.415	178.841	26.0453	22.7561	104.794	128.873	89.4819
BnC02g0489350.1	0	15.2653	24.0816	8.00312	6.84982	0	0	0	0	0	0.779071	13.4028	3.98423	0.691014	3.34262
BnC06g0734700.1	35.544	17.2774	34.8307	25.4337	20.3185	0	0	0	1.25541	0	15.0606	16.7234	15.6325	16.6875	14.5519
BnC06g0737100.1	842.892	1439.68	3025.52	1733.37	990.103	736.457	1359.25	2788.96	2446.16	2276.14	1181.94	1736	2825.11	2670.69	2526.41
BnA06g0226010.1	527.217	903.119	1610.29	992.026	513.85	447.384	841.047	1914.95	1495.32	1256.71	422.025	737.662	1064.62	1025.14	917.495
BnC06g0762410.1	104.303	104.396	293.128	287.064	192.468	24.8623	6.76193	58.9563	64.3344	50.4104	47.6063	24.4771	109.61	137.669	174.734
BnA07g0292580.1	29.6738	18.8393	90.6761	98.7201	59.6425	150.378	55.0909	342.855	304.231	326.608	107.522	63.0864	271.327	261.061	309.365
BnC06g0775800.1	320.27	146.847	400.917	412.453	306.656	471.679	267.889	833.179	809.34	922.695	385.168	228.231	708.28	687.192	1011.1
BnC06g0775250.1	0	0	0	0.666384	0	6.56478	4.72883	23.1243	15.124	26.2501	12.6636	12.5049	24.9574	28.3793	23.1348
BnA07g0286360.1	297.396	148.947	463.49	529.566	388.296	143.419	101.759	275.152	301.406	315.119	61.3551	51.4454	35.2203	55.9122	66.5641
BnC07g0804030.1	400.413	477.938	304.248	320.899	426.106	39.5746	69.972	25.7691	45.2941	40.8662	43.583	78.8194	31.8233	55.8706	39.8136
BnA07g0282520.1	663.548	861.904	1594.74	1167.68	832.402	520.785	452.791	742.929	728.164	811.357	558.709	847.032	1091.8	1061.36	1110.59
BnC09g0903500.1	24.739	38.7083	51.3393	28.9868	20.4986	33.9516	53.3346	115.546	93.2947	108.741	36.7788	39.3884	81.0498	99.664	98.3632
BnC09g0909620.1	338.46	402.138	1113.95	695.606	334.702	135.273	358.669	1131.64	1067.61	1051.93	494.305	501.097	1117.18	1018.63	1164.75
BnC02g0513310.1	21.2052	58.1302	169.884	92.8772	63.0773	24.3358	48.3037	143.673	124.982	130.874	57.108	85.4232	152.228	144.442	167.384
BnC03g0544440.1	498.277	687.076	624.321	663.899	596.153	121.867	280.793	232.133	246.444	231.909	192.941	284.647	304.549	249.096	205.635
BnC02g0493360.1	187.873	185.259	217.072	213.99	212.467	0	122.285	0.654269	24.1354	30.1589	128.605	240.944	216.87	152.734	167.842
BnUnng0983450.1	6.80564	6.96232	0	6.37162	1.76472	106.689	64.0741	28.3938	53.0965	52.7217	54.1367	36.6156	29.6333	13.4086	27.3069
BnUnng0983420.1	1.98988	0.451288	0	1.03946	0.738119	14.5357	6.6126	28.7814	26.0585	2.41177	1.95079	1.01615	0.940128	2.07997	2.62538
BnA09g0351020.1	570.444	337.592	396.284	399.233	509.117	356.796	234.35	232.543	230.881	243.179	270.073	219.742	239.941	225.066	298.357
BnC04g0643410.1	140.86	152.729	125.215	114.555	137.411	164.007	170.321	163.271	142.466	140.545	0	0	0.602363	0	0
BnA09g0388960.1	264.028	249.568	301.224	296.434	280.784	355.59	339.785	320.933	300.297	319.209	683.251	692.615	690.871	646.196	596.812
BnA03g0113430.1	285.672	416.204	326.482	313.045	396.758	174.886	193.712	228.616	212.293	221.508	166.287	243.247	244.309	209.78	172.419
BnC04g0622020.1	189.413	267.354	171.618	179.022	112.62	242.113	208.214	209.54	226.77	236.955	128.529	167.856	203.728	156.225	188.047
BnA03g0127790.1	222.863	400.107	333.444	232	298.976	129.113	168.264	189.053	164.353	122.12	130.25	158.914	126.642	111.829	87.9068
BnUnng1013350.1	14.8901	25.5128	11.9384	41.741	19.6443	24.6602	92.4476	77.8782	60.7729	44.1453	36.3367	62.159	86.4406	68.3642	132.47
BnA06g0246630.1	133.498	269.451	421.02	265.28	133.192	74.6943	113.208	239.182	207.882	176.111	167.286	334.186	372.926	321.489	380.625
BnUnng0962740.1	16.3447	11.6953	35.5004	23.8498	3.5125	2.05296	22.203	23.2141	23.9839	21.8485	18.0575	24.4987	26.8117	17.0076	33.446
BnA01g0031990.1	375.979	769.625	898.672	481.161	395.798	720.743	1183.91	2127.78	1987.89	1307.55	836.324	792.278	815.322	838.355	861.961
BnA09g0340550.1	753.192	1348.17	1592.71	910.12	576.029	840.392	981.505	1668.69	1418.77	1033.69	897.867	1307.23	1175.09	1236.55	1300.37
BnC09g0893530.1	727.086	1227.42	1701.55	945.659	644.294	805.151	873.008	1680.21	1552.65	1124.16	920.873	1171.61	1180.44	1347.93	1651.05
BnC04g0638310.1	16.8604	5.84159	61.315	19.4925	25.0658	38.9936	9.49045	94.2791	95.7203	96.0781	26.8257	7.71397	31.591	50.5842	49.0677
BnA05g0198150.1	493.591	236.494	1687.34	1615.85	1331.75	511.419	220.143	1731.23	2009.02	2072.43	875.733	311.827	2040.11	2241.24	2968.24
BnA10g0411220.1	93.9665	112.694	171.447	137.529	90.6526	81.0118	51.9335	98.8153	77.467	80.9202	29.5996	50.0241	56.4188	52.4971	48.1914
BnA09g0362510.1	2815.85	735.068	5191.05	6496.62	5136.44	3315.89	834.074	5395.7	5268.73	7106.49	5156.98	1013.39	6849.93	8105.71	11283.8
BnA07g0296910.1	278.223	341.862	383.455	300.789	187.205	628.396	728.283	677.359	538.047	600.249	434.785	535.324	555.895	425.568	449.249
BnC06g0769570.1	29.0824	14.6312	29.0508	13.3731	13.516	0	0.484065	0	0	0	4.64077	11.8717	7.42417	7.58962	8.12579
BnA05g0193460.1	3268.99	588.119	4801.01	6233.73	5571.44	491.409	121.726	696.909	819.354	964.748	1530.75	211.702	1284.6	1885.68	2500.58
BnC04g0665570.1	2463.58	578.148	3826.13	4637.42	4193.33	2637.73	447.314	3076.66	3104.56	4131.45	5727.65	726.808	4961.68	6664.14	8599.98
BnA08g0316180.1	246.541	74.5975	410.528	462	384.274	0.77197	0.51407	0.61563	0.64343	0.823661	106.309	51.3956	168.762	227.213	355.349
BnC06g0751630.1	34.7366	19.8618	51.6701	54.44	64.7977	103.023	35.5332	148.633	169.014	188.938	79.3339	23.8923	44.3386	100.532	138.523
BnA09g0374010.1	1768.73	362.593	2209.42	2526.86	2253.51	2706.99	453.735	3113.87	3229.06	4313.24	3619.81	430.304	2459.76	3572.9	4584.25
BnA03g0097500.1	1052.62	250.192	1247.48	1304.21	1258.63	24.8747	5.19863	22.2421	8.84539	63.8148	2002.49	373.17	1327.93	2165.09	2599.77
BnA02g0054030.1	648.655	371.075	1203.17	1239.66	934.1	65.1193	15.1479	128.586	122.21	98.3022	44.3559	11.3356	74.0462	95.5848	149.587
BnC03g0544100.1	3490.02	899.831	2912.25	3259.75	3143.86	1534.08	321.787	1112	1038.63	1212.01	1250.11	251.485	751.865	1081.76	1268.12
BnA10g0409690.1	1439.98	185.612	1943.76	1998.37	1785.61	923.81	216.025	2895.44	2818.36	3074.77	2101.47	244.744	2233.86	3007.35	4095.02
BnA08g0330430.1	15.0879	31.4796	30.1638	20.3573	4.81355	47.4672	45.2677	75.2897	74.4481	54.6108	38.6847	81.7631	98.0301	112.985	123.342
BnC08g0853360.1	102.14	212.434	339.469	141.32	73.4568	129.637	200.409	333.844	308.568	229.791	139.584	221.733	310.424	254.488	259.572
BnC05g0698720.1	373.775	576.179	795.742	380.952	187.084	460.466	529.583	804.343	738.129	712.295	446.122	692.331	753.354	648.964	746.248
BnA02g0061170.1	787.662	857.394	1057.47	816.586	592.967	111.707	154.399	183.282	174.747	191.267	83.9288	184.022	211.102	176.269	127.1
BnC09g0915360.1	1641.11	1722.03	2305.53	1781.05	1144.01	1400.24	1668.04	2639.9	2496.3	2478.17	1258.03	2077.04	2395.17	2157.82	1858.57
BnC02g0484930.1	617.434	788.175	849.441	639.434	431.692	444.654	704.199	873.061	810.913	851.361	770.183	1279.86	1469.48	1250.6	1071.85
BnA10g0408790.1	164.688	473.845	455.593	370.361	245.361	124.354	304.419	246.168	237.081	182.74	43.8834	148.648	145.792	109.347	80.5797
BnC03g0606350.1	156.458	413.916	654.974	303.608	152.695	153.932	242.908	552.336	471.985	401.287	170.702	313.106	491.245	509.932	557.318
BnA09g0372330.1	149.098	392.08	616.966	306.871	153.384	172.755	367.93	549.932	467.279	398.009	161.697	408.618	516.83	487.198	523.464
BnA08g0326470.1	585.085	682.522	727.449	716.653	598.001	4.63182	1.4822	0.666297	1.25541	0	0.77234	1.06185	0.618506	2.0869	1.47502
BnC08g0878620.1	131.729	191.893	256.102	155.295	165.001	126.439	173.892	203.445	170.242	150.545	6.31857	4.14173	1.20473	1.70598	2.95477
BnA09g0383950.1	72.4677	181.581	208.851	141.313	79.1633	114.138	213.587	196.037	152.666	130.824	202.057	419.264	413.481	354.388	291.989
BnA01g0026300.1	76.5908	135.021	253.009	125.892	74.4207	122.628	138.99	251.75	260.544	261.008	122.193	145.042	273.382	256.949	267.769
BnC01g0457200.1	114.217	156.477	232.273	130.607	79.0675	174.13	162.693	285.122	295.346	298.953	173.327	150.108	277.082	287.75	323.067
BnUnng0989060.1	45.656	101.247	149.041	102.885	63.7045	43.1743	103.343	119.789	101.221	114.265	62.1466	95.8117	179.939	110.429	152.436
BnC05g0703950.1	509.346	445.467	1372.09	1262.15	795.486	882.346	547.533	2070.94	2127.25	1959.9	1251.35	521.29	1697.8	1930.43	2590.61
BnA03g0123100.1	611.827	399.897	1566.41	1581.57	973.538	880.356	411.066	1269.31	1323.35	1339.09	1037.03	363.707	1290.87	1427.25	2019.39
BnA02g0087950.1	1050.78	532.276	1541.71	1503.51	1204.52	1587.03	541.897	1999.42	1841.53	1630.78	2299.99	656.058	2154.8	2641.33	3311.15
BnC02g0517720.1	3.40684	1.7729	2.9044	5.95866	5.79752	10.6803	80.5108	3.17948	12.8095	22.0518	2.36364	6.87606	0.643245	47.1443	2.24599
BnA07g0300070.1	2.88765	33.0508	60.3034	25.8469	20.8835	28.0702	73.4622	135.888	209.285	134.122	26.1725	61.2687	92.5356	78.628	54.261
BnC06g0772880.1	63.177	178.048	206.862	143.845	89.1752	0.77197	0	0	0	0	3.09609	8.33716	3.63032	2.74405	10.5279
BnA05g0189950.1	77.7234	85.9237	132.125	93.077	81.1485	217.894	143.998	128.544	133.469	131.551	203.449	138.462	142.689	134.217	116.505
BnC04g0662670.1	2574.1	5593.74	12349.3	7811.87	4485.05	1958.82	4833.64	12370.2	11182.3	10529.1	2849.35	7113.39	13726.7	13052	10425.1
BnC02g0506540.1	1486.88	2794.66	5534.73	3478.86	1966.88	933.155	2181.65	4309.63	4080.51	4216.73	1563.55	2974.88	4898.88	4359.44	4474.75
BnA06g0265860.1	10.944	35.1795	83.8904	55.0326	29.4358	124.822	391.285	1072.83	982.492	967.442	11.7415	46.896	71.5419	68.2605	56.3423
BnA06g0265870.1	349.325	1015.25	2663.15	1595.91	898.213	307.245	1045.56	2823.74	2768.61	2508.83	386.424	1406.18	2617.73	2837.18	2040.75
BnA06g0230370.1	1544.29	3291.26	7222.11	4433.24	2565.47	888.819	2338.24	5939.19	5281.87	5652.2	1116.83	3917.2	7381.72	6460.01	5256.53
BnUnng0962950.1	152.896	401.136	900.501	523.535	328.661	331.509	950.016	2172.11	2247.26	2249.76	265.227	592.631	1043.9	949.503	700.292
BnA05g0209720.1	791.937	36.2238	2581.38	2195.38	1449.72	903.741	124.646	3501.97	3578.73	5218.46	1041.85	107.637	1602.68	2405.36	3143.55
BnUnng0967010.1	66.6952	7.62358	80.8116	102.192	104.807	243.72	116.422	703.203	1043.44	974.376	471.608	37.0311	433.988	511.612	784.71
BnC02g0522010.1	12736.2	2733.22	15743.3	18836.3	15268.8	10326.3	3130.46	16918.3	17255.7	22624.1	20817.7	3028.43	18773.5	21873.3	31173.2
BnUnng0967000.1	70.9742	5.61142	44.763	94.3404	85.1766	138.681	63.7789	329.148	428.074	450.738	32.5418	5.3915	25.3118	52.6764	76.8968
BnC07g0803960.1	4005.51	837.515	5046.63	7250.73	5919.53	1685.14	491.12	4663.73	4287.77	5898.89	2765.05	434.429	3365.01	4680.16	6480.81
BnC02g0486080.1	3634.36	653.133	5069.95	6192.51	4750.7	4538.46	870.441	7686	7620.15	10196.1	3105.58	367.253	4105.2	5212.63	7218.29
BnC09g0912780.1	920.786	1435.46	3584.53	2219.31	1316.9	321.373	842.933	2009.85	1867.44	1680.15	702.058	1776.23	3129.05	3173.29	3072.48
BnA01g0010900.1	391.05	953.561	1399.37	945.5	539.666	285.573	781.376	1703.43	1711.29	1443.35	309.777	758.221	1093.86	1040.03	913.04
BnUnng0992560.1	595.061	1298.72	2225.64	1563.28	857.236	527.505	1143.55	2854.9	2683.77	2154.42	686.369	1678.33	2395.76	2470.9	2347.96
BnC03g0576600.1	70.0768	114.979	343.122	217.997	129.568	16.4731	97.7432	282.602	334.601	323.81	61.5716	149.378	276.333	293.778	192.921
BnUnng0949610.1	119.33	247.038	587.319	423.553	270.065	52.2046	151.396	294.685	272.152	202.356	107.209	243.854	558.261	514.673	513.685
BnA09g0372100.1	399.862	955.1	1726.93	1073.89	625.327	305.425	779.252	1386.96	1223.08	1315.77	413.235	1120.91	1689.04	1511.99	1102.46
BnA05g0194570.1	344.559	833.967	2507.07	1494.5	861.455	122.682	317.036	1197.77	1147.29	1068.8	212.626	626.068	1214.63	1414.59	1240.98
BnA04g0169730.1	5289.2	971.933	6564.97	8339.7	6835.7	2584.88	587.528	4172.99	3932.51	5039.1	2984.56	583.825	3127.69	4708.9	5857.25
BnC05g0707850.1	960.808	2407.68	5033.74	2698.46	1666.91	420.432	1543.11	3591.98	3343.81	3033.88	667.22	2392.44	3573.95	3409.83	2936.32
BnC05g0694720.1	1813.63	3063.1	7497.19	4579.45	2744.76	1110.1	2366.85	6652.6	6286.35	6522.5	1994.5	4143.34	8049.1	8204.32	7354.41
BnA07g0290700.1	939.871	1862.7	4142	2664.45	1599.96	771.414	2016.14	5458.42	4741.26	4477.34	700.309	2143.78	4012.13	3862.05	3232.66
BnC06g0766370.1	1371.57	2381.34	3214.6	2588.06	2350.07	53.6746	81.4527	200.762	188.209	166.744	427.799	1365.8	1833.27	2418.34	2049.58
BnC01g0447570.1	68.7203	112.367	235.654	819.419	92.9441	109.173	253.196	259.857	355.708	478.157	83.6013	168.88	182.55	491.331	468.247
BnA01g0029410.1	168.111	98.9696	63.2919	47.5895	44.3302	16.9647	57.4975	51.3078	65.3106	73.0062	74.8453	104.784	34.7502	45.0991	71.5841
BnC01g0459990.1	277.531	223.922	221.931	180.923	105.047	23.091	58.9034	51.8169	50.8308	75.637	40.9676	40.6448	32.8215	32.9855	42.315
BnC07g0797960.1	42.7947	21.1451	4.06357	7.60944	11.3323	17.0925	59.1304	34.307	44.1756	53.6003	30.0673	44.7992	28.5458	34.4753	36.9135
BnA05g0212860.1	252.613	405.93	549.816	288.717	177.029	267.581	369.661	507.796	546.591	427.67	284.745	481.405	449.224	390.758	387.036
BnC06g0747390.1	184.1	289.142	326.293	183.172	105.829	181.236	227.68	340.425	318.604	267.439	240.464	400.228	442.785	387.41	395.678
BnA07g0271710.1	3725.61	5827.81	14242.2	9425.25	5830	1429.91	3104.61	8159.34	7906.78	7668.69	3664.3	7623.28	14424.5	14371.4	11767.6
BnC07g0810070.1	1466.86	315.124	2354.3	2871.86	2264.69	1769.35	395.587	2843.16	3065.28	2673.06	2936.57	401.641	2758.2	3224.16	4959.76
BnA06g0257130.1	1021.89	279.072	1894.75	2429.55	1760.36	1292.31	256.87	2398.38	2234.38	3014.7	1705.39	304.967	2233.61	2542.34	3974.03
BnUnng0997020.1	5432.92	1595.42	6583.34	8278.11	6933.93	7887.09	2124.5	11482.8	11325.2	14274.7	9337.09	1808.14	8386.3	9413.68	14716
BnA09g0342770.1	229.515	204.483	388.589	249.432	151.375	185.321	196.78	473.711	422.003	412.259	301.179	344.383	429.174	399.319	352.07
BnC05g0716730.1	125.556	152.311	212.496	132.597	87.1892	96.8537	118.496	234.159	218.409	217.436	154.832	225.11	187.016	163.354	167.844
BnA06g0253810.1	760.466	1426.86	2363.01	1469.8	878.417	570.29	1056.56	1896.76	1775.11	1782.91	770.583	1442.54	1926.12	1824.23	1641.74
BnC04g0627540.1	68.3284	149.665	108.523	89.856	137.727	0	0	0.61563	0	0	0	0	0.643245	0.680238	0.735146
BnC05g0687510.1	1019.94	2112.88	4289.36	2698.96	1669.9	621.228	1949	4103.91	3964.96	4026.38	1286.09	3335.68	5527.97	5294.19	4528.74
BnA10g0396340.1	1435.09	2755.67	5930.95	3690.11	2228.28	1038.25	2716.45	6252.9	5863.98	5622.82	1525.98	3773.75	6529.95	6446.55	5909.1
BnA09g0391870.1	939.606	2127.94	3445.45	2272.67	1500.37	1521.56	3836.07	7613.54	7417.87	6968.64	1504.82	4151.42	6644.78	6329.83	5026.08
BnA09g0388160.1	966.203	1890.96	3118.25	2242.6	1389.47	829.319	1757.67	3374.85	3199.92	2881.16	1022.18	2273.79	3887.02	3462.68	2779.15
BnC08g0886810.1	1057.15	2087.85	4285.81	2758.14	1782.56	11.3588	18.8274	25.6513	31.7143	34.5974	9.5742	25.3587	39.3735	52.5726	26.1829
BnA09g0390190.1	1168.13	2431.97	3435.39	2593.88	2028.78	2297.55	5106.83	8627.39	7818.74	5310.15	2794.8	6547.58	6929.4	6992.23	6266.11
BnA06g0227180.1	633.684	1229	2659.35	1666.15	988.475	339.372	975.024	2552.59	2443.02	1955.07	856.45	1706.78	2746.13	2954.49	2430.08
BnC02g0480650.1	244.975	564.549	1448.56	760.788	507.266	45.6621	128.134	268.969	286.122	251.981	178.325	703.471	1036.39	1064.21	870.349
BnC03g0549560.1	289.818	365.664	514.205	375.615	215.709	223.105	287.414	422.684	427.972	455.783	332.464	390.059	526.622	437.787	436.892
BnA01g0008890.1	225.352	246.761	482.698	297.706	210.309	135.862	183.506	311.004	323.361	338.819	139.734	198.935	223.502	211.735	188.298
BnC09g0906590.1	3310.08	571.004	4121.31	4428.28	3941.2	1803.01	324.361	3526.28	3616.68	4418.91	1803.26	254.229	1905.78	3054.59	3977.61
BnA03g0123080.1	663.778	410.659	649.18	600.659	469.818	52.1629	30.9381	43.2298	60.0488	61.3185	47.2199	18.549	47.3698	47.2999	57.0058
BnA02g0087890.1	216.485	240.59	253.308	215.641	149.766	216.609	211.168	370.733	266.194	372.488	236.047	370.202	543.663	423.333	449.126
BnC09g0894510.1	123.49	259.183	599.503	264.109	172.717	47.1494	178.194	336.582	369.813	290.118	93	313.384	433.567	299.715	277.818
BnC03g0614980.1	156.524	203.866	589.72	310.329	159.492	222.858	478.665	1207.47	1083.91	1089.74	258.66	730.154	1483.42	1395.43	1107.23
BnA03g0102890.1	33.4065	258.362	111.47	74.5592	40.2872	214.056	421.222	852.73	876.271	793.899	425.62	663.414	1161.29	1232.61	998.764
BnA01g0007120.1	156.798	353.182	714.342	544.302	332.846	156.597	246.521	606.222	546.395	508.138	81.0437	153.044	264.202	225.891	185.563
BnC06g0771740.1	3299.19	707.034	3868.37	4744.84	4305.65	375.627	98.3064	684.072	720.06	801.854	1546.91	388.211	1591.38	2838	4816.51
BnA07g0288490.1	2915.82	420.938	3243.33	4304.4	4009.57	4589.85	902.827	7436.68	7429.36	9875.73	5357.62	687.341	5423.81	6519.44	7593.75
BnA07g0299100.1	1897.74	613.956	3799.89	4463.35	4004.31	3348.46	865.88	7181.08	6790.67	8478.66	5199.35	1008.29	7453.98	8685.31	10298
BnA06g0232980.1	730.046	1011.21	2730.55	1691.91	1036.43	510.887	804.07	2524.6	2246.72	2553.19	702.381	1153.98	2194.75	2474.16	2170.85
BnC08g0852450.1	241.307	424.086	942.847	548.514	297.765	106.15	348.205	815.258	719.787	553.469	181.634	494.043	610.898	675.235	582.959
BnA08g0330870.1	552.905	724.591	1597.71	950.459	536.185	171.468	382.98	874.863	844.434	830.115	278.023	590.796	809.689	880.048	770.083
BnA07g0295190.1	2750.37	5356.62	12137.8	8290.94	5012.62	3880.39	8602.11	20621.3	19755.2	20999.6	3710.14	8808.25	18613.3	16097.6	11898.8
BnA09g0385570.1	40.8814	101.397	221.472	121.312	79.2955	25.7181	74.5217	106.588	111.012	124.64	0.812225	11.2035	11.8042	4.17226	2.99059
BnC05g0697290.1	3.78542	3.11167	11.6262	13.9219	3.47863	2.59634	1.5122	13.1284	9.57014	11.4563	57.986	1.5408	6.77233	5.20571	12.1259
BnC04g0671570.1	315.03	394.097	523.794	301.62	239.746	144.181	156.977	166.017	145.098	143.517	144.605	181.545	166.056	131.716	168.954
BnA03g0108300.1	213.658	143.55	195.9	155.581	162.705	253.295	175.211	209.359	194.738	238.009	131.133	100.119	84.3116	81.3128	68.4738
BnC06g0760460.1	1292.91	2114.2	3234.88	2161.12	1482.73	8.29568	4.50661	10.8864	6.36219	6.43227	453.884	1214.08	1145.46	1268.85	1304.1
BnC02g0492990.1	1373.25	2493.63	4958.21	3848.39	2602.31	1466.38	2778.05	6165.99	5804.43	5379.35	1986.26	3586.61	6669.49	6333.09	5157.91
BnC06g0766520.1	2523.29	4814.85	11126.1	6985.22	4419.15	47.8109	138.706	327.271	292.269	361.912	859.611	3268.96	4867.03	5617.68	5225.94
BnA02g0067390.1	52.2904	47.0923	143.681	120.122	54.7843	236.062	448.459	985.177	1002.93	803.45	284.215	587.123	1036.37	915.644	825.197
BnA02g0084510.1	160.642	22.7198	20.8801	24.9066	19.155	266.374	197.837	365.43	374.324	393.861	176.121	255.743	439.876	352.419	371.066
BnA03g0146240.1	21.3744	64.6874	85.8317	38.8209	13.6798	95.267	131.821	176.554	227.921	169.672	141.738	225.906	227.331	154.815	143.546
BnA08g0318790.1	90.6121	341.099	448.604	165.918	100.413	157.473	229.636	445.644	472.441	396.138	172.771	239.639	291.688	303.247	340.152
BnC07g0830510.1	145.224	459.532	644.589	317.081	107.537	266.889	439.687	580.661	619.997	524.848	350.064	481.315	673.674	610.407	620.044
BnA03g0153740.1	120.833	388.004	515.771	213.334	91.4159	254.1	377.584	457.947	558.81	472.823	249.319	407.63	526.481	481.022	435.796
BnA02g0054980.1	15.3446	15.7639	17.7128	10.667	19.4177	20.5938	13.4809	12.9429	13.29	11.7304	71.3727	57.865	64.1775	46.8405	48.7984
BnA06g0235730.1	232.146	510.534	486.811	352.072	277.028	100.701	290.609	263.964	300.292	254.669	261.687	556.186	500.777	380.711	363.707
BnC08g0878470.1	304.921	903.153	920.021	610.158	376.047	158.918	435.281	428.122	463.808	355.831	80.2838	182.694	240.821	188.346	143.434
BnA01g0004060.1	481.567	223.008	743.812	578.536	535.658	1337.57	242.712	2227.46	1858.37	2182.71	1358.9	335.917	1167.31	1466.1	1813.42
BnUnng1012850.1	2596.07	1042.44	3321.58	3209.26	2511.95	352.268	133.525	539.037	526.893	552.825	611.983	167.212	616.369	812.677	983.097
BnA08g0312760.1	35.3816	150.326	205.6	110.961	131.043	97.2967	183.85	178.903	171.988	179.534	124.12	227.309	249.459	297.719	225.072
BnC08g0842550.1	45.9397	107.531	161.633	81.0882	70.2004	227.067	259.814	281.542	286.676	230.346	121.042	144.02	166.047	154.612	111.137
BnA09g0363220.1	311.861	563.649	843.943	546.956	395.667	421.217	526.22	878.698	896.295	737.254	537.554	663.25	785.82	819.401	803.91
BnC04g0652970.1	1094.97	2303	4405.41	2495.7	1503.38	1077.98	2592.86	4494.23	4469.76	4452.73	1239.18	3182.26	5198.47	4331.65	3063.12
BnA06g0249780.1	1241.11	2139.28	4178.14	2503.7	1492.36	432.145	782.168	1469.19	1507.02	1496.02	576.871	1283.69	2035.02	1863.93	1453.19
BnA02g0046300.1	615.232	1184.77	2615.14	1519.89	890.52	359.665	893.095	1799.58	1712.45	1857.13	1269.48	2308.78	4423.52	4367.81	3179.75
BnA02g0061190.1	858.148	598.406	481.584	494.39	490.344	4.81878	5.60427	2.51319	3.15041	2.31397	13.4691	3.14614	3.76051	1.37125	8.93595
BnA03g0150580.1	144.915	338.309	309.641	196.436	196.303	19.273	52.9664	37.6892	31.9087	30.6825	19.3551	57.9342	43.2592	34.2422	29.9464
BnA08g0319920.1	114.825	174.4	221.34	149.956	160.123	37.2334	219.46	145.41	164.4	120.164	59.9445	205.191	222.878	163.245	89.1417
BnA10g0401280.1	747.942	637.441	503.57	450.13	445.035	310.302	339.905	232.349	258.345	252.263	324.027	420.078	303.338	258.858	302.517
BnC02g0484950.1	597.619	434.963	344.917	361.248	372.258	778.863	660.307	618.704	515.708	616.351	1203.96	1193.27	983.006	870.349	918.341
BnC03g0537470.1	179.656	202.641	503.417	226.179	119.733	2.46368	1.81083	0.97539	0.9429	2.74755	25.9471	28.1781	51.7402	48.5697	35.9121
BnA03g0092640.1	533.044	721.91	1287.01	603.683	332.414	706.624	980.242	1858.11	1680.13	1503.87	550.991	723.979	1134.28	1074.96	1237.61
BnC03g0537450.1	22.2167	29.016	66.7726	34.0621	14.8579	1.24662	4.30275	6.05499	5.36445	7.45153	10.6532	11.6704	23.985	21.817	21.6514
BnA03g0103720.1	39.9096	32.6395	49.2729	31.1774	23.6079	112.388	136.122	129.132	152.272	112.093	49.7159	47.8816	34.0865	41.0746	47.1434
BnA10g0401980.1	1023.45	1496.02	2272.15	1681.72	1017.29	1041.23	1425.13	2387.99	2309.4	1919	1078.43	1780.25	2622.22	2287.93	2164.27
BnA02g0066720.1	912.431	1032.79	1559.94	1375.11	1280.22	582.4	736.236	779.282	715.635	737.188	522.123	746.501	853.981	690.78	594.875
BnA08g0326350.1	62.2604	53.2956	120.597	73.5665	108.054	105.119	155.946	98.5189	102.35	113.154	87.6996	128.223	125.791	135.999	109.254
BnA10g0417090.1	254.336	345.695	399.57	348.641	320.466	753.753	633.29	929.329	934.867	803.225	794.44	631.476	939.274	986.44	1128.54
BnC08g0873470.1	37.5371	83.1553	51.703	66.0342	27.1277	29.1567	65.9263	61.0325	98.401	87.7037	41.6736	94.8326	88.7746	124.203	83.4186
BnA04g0173150.1	552.604	838.431	1053.6	784.325	482.984	81.2294	75.6193	81.0607	96.7978	86.299	93.0546	80.4691	99.4476	90.2997	100.647
BnC04g0665170.1	439.841	593.384	925.042	546.474	359.766	420.057	624.719	747.253	609.783	620.167	414.409	673.793	884.668	731.979	748.608
BnC08g0873460.1	13.4365	18.8685	35.4333	31.1067	15.2976	14.2308	14.8581	44.9552	42.1629	38.5673	8.22636	27.581	42.2803	51.2822	46.3853
BnA09g0379800.1	751.998	1206.34	2115.87	1560.11	1001.51	798.874	1185.9	1881.82	1782.31	1960.92	1018.41	1510.67	2366.17	2135.29	2101.53
BnA09g0375410.1	9.47384	16.2666	29.5795	23.1028	4.91808	0	0	1.33259	0	1.3347	0	0	0	2.11	1.47975
BnC08g0883400.1	422.553	654.758	896.757	720.022	537.417	546.309	675.849	1100.41	1024.94	812.189	35.784	58.5249	68.7371	82.4955	56.1631
BnC03g0567390.1	394.737	406.951	528.618	438.194	391.416	825.408	542.748	656.139	653.769	516.711	504.249	546.621	539.399	560.602	461.82
BnC04g0640010.1	251.917	363.945	261.644	235.922	184.376	523.29	244.038	172.018	163.004	135.613	332.299	199.577	145.688	117.64	146.619
BnA03g0102020.1	262.426	269.793	255.753	254.999	276.026	137.97	165.804	107.22	111.4	124.988	176.988	318.038	286.399	265.681	255.196
BnA02g0058800.1	256.998	220.33	237.381	235.629	242.561	165.347	164.439	121.299	146.091	152.134	126.429	177.159	179.814	134.316	139.803
BnC03g0547990.1	260.629	307.416	139.732	156.311	160.294	137.659	214.388	96.9551	97.9616	108.712	125.996	197.649	108.403	99.9308	98.9199
BnA03g0112160.1	532.64	568.315	515.019	557.629	500.417	322.572	258.147	288.442	267.653	270.67	316.913	317.395	307.071	291.842	260.837
BnA05g0192230.1	129.027	116.488	92.0402	78.0731	82.4753	134.917	35.285	93.9422	100.446	112.047	126.13	105.267	101.254	98.2727	119.246
BnUnng0961050.1	35.9758	21.8842	24.9631	17.5713	19.9681	96.2102	94.0963	92.4962	98.2182	95.3355	105.346	68.8539	95.0011	93.9557	136.395
BnA08g0314670.1	121.517	206.989	300.139	173.45	106.11	38.9013	117.184	100.95	96.8761	83.5598	151.371	212.875	261.891	273.543	211.115
BnUnng0940800.1	195.276	357.925	396.187	286.251	193.133	237.635	335.226	457.271	447.615	293.215	329.764	776.364	756.477	758.147	674.584
BnC02g0477010.1	116.826	260.39	299.723	149.078	85.9807	216.117	342.308	384.838	370.267	274.936	180.056	285.703	256.38	234.55	247.4
BnC09g0925100.1	183.771	394.318	597.388	293.049	146.228	154.194	369.509	604.818	458.698	293.054	176.782	443.335	557.755	513.966	378.944
BnA02g0053330.1	85.8323	261.965	320.003	169.936	84.9953	141.402	148.717	238.196	235.1	99.841	297.245	496.643	652.607	545.804	547.133
BnA06g0262040.1	67.8765	218.682	363.395	222.516	91.6813	110.576	206.664	314.55	261.764	303.056	145.09	217.909	345.21	304.981	258.294
BnC07g0805270.1	98.5721	281.11	412.338	245.263	99.6316	142.689	241.348	500.201	402.701	392.019	142.449	277.696	443.945	367.031	395.689
BnA09g0387690.1	33.3186	128.575	157.954	75.2243	44.4391	32.0362	89.7186	139.86	112.147	147.75	74.0134	103.664	146.385	125.843	130.854
BnA01g0012360.1	213.292	170.98	166.928	157.041	96.5456	204.726	168.954	196.217	170.621	195.164	220.926	227.534	199.7	209.068	223.044
BnC03g0537170.1	0	0.446256	2.91036	28.1323	1.40558	29.7106	27.7868	22.1413	30.4574	16.5953	36.9858	8.28431	19.7243	15.3301	12.7455
BnA06g0225470.1	92.6012	125.408	186.023	108.877	61.1368	145.347	145.26	216.506	187.901	171.017	171.836	132.436	203.05	203.97	182.52
BnC06g0740510.1	129.721	179.723	305.758	190.492	103.276	207.119	126.172	194.544	228.131	242.295	189.696	179.957	294.342	254.541	269.438
BnC03g0598570.1	91.8441	106.679	196.529	117.954	80.0424	5.36972	0.484065	4.61341	0.634224	2.49203	118.494	89.9558	131.661	167.006	132.541
BnA08g0326820.1	0.753668	0.462381	0	1.96144	0.6844	17.6341	0	0.61563	1.90267	0.666646	309.439	159.636	397.285	365.592	379.926
BnA08g0330730.1	4.91417	8.52107	46.4303	91.5783	130.004	0	0.268621	20.516	30.1709	38.2146	1.94431	1.31432	31.6577	32.9986	48.9523
BnC03g0598580.1	47.6408	54.3954	108.021	77.7728	95.0936	0.865448	0	1.99889	1.87659	0.333674	241.498	57.3382	118.99	151.014	128.917
BnC08g0879840.1	657.597	791.144	1097.09	783.512	587.036	656.773	752.936	1027.53	1013.07	844.588	44.663	44.5266	70.1275	86.0077	78.7467
BnA09g0377480.1	643.945	841.955	1242.86	938.681	648.72	655.629	663.86	1029.77	1072.24	956.087	1297.79	1383.21	2229.52	2247.86	1999.64
BnA09g0369940.1	890.714	1807.32	5216.01	3163.6	1792.8	466.779	1514.22	4656.87	4579.63	4968.49	651.173	2436.87	4961.18	4707.55	3550.26
BnC08g0861930.1	677.296	1544.61	3752.64	2378.73	1377.29	358.911	1252.46	3545.17	3378.09	3598.55	522.036	1941	3821.96	3695.54	2787.78
BnC04g0653810.1	820.135	1733.42	3362.47	2290.12	1330.39	470.456	1505.8	2967.46	2772.1	3054.76	703.853	1998.91	3552.34	3187.46	2592.37
BnA04g0165250.1	0	0.462381	0	0	0	0	0.537243	0	0	0	19.6651	13.1009	3.71533	5.90211	3.03114
BnC05g0718540.1	0.403698	3.08137	0	0	0	91.1763	41.196	50.6574	48.3622	71.5191	82.9912	33.2371	25.5867	40.2998	49.7097
BnUnng0998330.1	29.7973	24.815	15.6555	26.0408	31.6096	864.537	609.008	274.338	279.302	307.821	800.676	530.532	296.633	501.062	357.951
BnC03g0532320.1	95.8036	90.4209	99.6014	107.945	129.926	413.02	121.616	279.027	215.676	356.015	295.165	292.772	250.862	262.697	331.083
BnA04g0159060.1	244.236	485.527	790.355	559.259	327.028	266.867	493.412	1047.51	904.911	980.305	353.562	674.164	1029.39	934.156	810.642
BnA07g0285430.1	727.484	1567.71	2896.52	1953.74	1082.76	483.131	1363.32	3631.42	3195.13	2790.48	603.216	1744.95	2860.58	2904.76	2363.78
BnUnng0991540.1	603.555	1476.82	2829.1	1774.85	1135.75	442.33	1255.74	3215.78	2859.16	2756.72	537.972	1759.41	3120.39	2908.26	2204.33
BnC08g0870840.1	1267.2	2873.85	5792.01	3568.49	2352.27	33.8114	86.3186	139.004	143.126	153.472	1266.88	3598.75	6154.13	5876.08	4603.43
BnC04g0648770.1	625.952	1195.13	2224.11	1223.73	852.096	715.109	1377.7	3297.64	2886.08	2756.66	845.294	1560.97	2770.64	2508.13	2134.32
BnC03g0566880.1	1213.5	2539.03	5765.08	3964.52	2439.26	569.855	1861.87	5286.3	5229.2	5841.22	1072.83	2872.87	5895.12	5465.72	4587.54
BnA09g0378100.1	1304.59	3067.06	6047.81	3679.43	2332.48	2039.89	5034.01	11191.6	10542.8	10538.3	1485.44	3469.84	5686.21	5701.25	4900.72
BnA03g0115040.1	1066.98	2259.59	5484.32	3464.37	2036.15	660.724	1770.48	4847.22	4642.13	4744.11	1057	2774.02	5662.81	5652.05	4491.25
BnA07g0277910.1	134.118	298.834	715.687	415.5	253.981	66.1432	254.438	675.878	604.703	612.018	21.6648	78.209	203.938	191.893	158.281
BnA01g0016640.1	113.7	110.947	68.516	156.389	82.9058	209.95	150.627	132.768	132.024	158.84	183.751	201.452	163.885	143.267	131.309
BnA01g0038720.1	583.396	660.591	939.318	618.531	384.226	194.178	253.179	225.092	233.453	220.301	239.564	356.668	408.372	355.061	291.005
BnA02g0087660.1	8.05338	1.35489	18.2837	32.242	48.0836	0	0	8.85577	7.57848	9.96251	20.1474	1.03586	36.5432	60.7985	63.1917
BnUnng0953150.1	19.0873	19.2209	8.71592	14.7478	8.09424	358.56	327.414	456.908	453.867	532.59	242.799	334.288	447.535	429.038	387.49
BnC04g0642290.1	267.116	360.326	381.986	377.083	391.491	81.559	79.0704	121.853	105.912	89.4978	89.0134	64.4436	76.055	96.933	125.583
BnA07g0299610.1	508.952	560.384	607.501	520.634	447.611	851.137	937.429	999.816	868.079	930.385	945.769	899.075	952.749	901.192	696.336
BnC06g0772380.1	583.849	583.38	517.476	520.225	504.915	8.88069	7.65371	6.46541	9.49957	6.62998	208.343	310.42	214.861	261.128	323.267
BnC01g0458530.1	1010.66	1539.38	2791.95	1517.25	994.564	561.253	1146.45	2298.71	2075.43	2315.26	822.851	1715.55	2094.12	2212.7	2265.29
BnA01g0027930.1	584.38	858.037	1731.95	932.043	522.656	299.276	600.567	1271.02	1192.71	1244.61	580.842	1077.46	1507.1	1543.81	1757.8
BnA06g0238070.1	286.616	576.239	823.116	565.35	422.308	457.635	681.445	1324.44	1134.41	1186.11	442.864	813.964	1363.38	1165.77	942.699
BnA03g0119810.1	86.3844	183.23	382.633	191.67	77.7469	45.2043	74.313	99.8299	74.3086	116.706	31.3802	81.4622	95.5641	100.997	105.107
BnC03g0572300.1	90.7409	190.677	410.084	180.41	77.2027	61.0202	102.431	152.114	137.914	108.08	103.736	224.421	284.717	270.424	304.247
BnC08g0876270.1	132.745	195.361	347.918	233.216	165.82	140.225	151.738	393.838	394.725	392.132	222.153	201.929	325.601	383.631	379.574
BnC02g0507450.1	4.8976	33.3643	42.3876	26.2584	16.2098	1.21706	3.1996	2.9382	5.40165	6.08359	3.15928	9.10756	2.7881	7.19715	9.36098
BnA02g0081850.1	11.5541	47.2762	87.5866	43.082	41.4095	20.7069	74.9444	78.4285	89.6692	86.922	37.7345	90.3688	91.3648	119.715	80.1809
BnC04g0673070.1	436.57	718.922	1175.3	745.354	481.818	537.422	704.069	1046.41	959.134	830.895	625.545	883.587	1098.82	1101.51	1102.07
BnA02g0045730.1	38.4808	120.387	159.683	68.758	49.773	58.6325	101.022	109.721	89.8988	82.6154	117.769	219.119	308.216	229.617	243.974
BnA04g0170020.1	18.6431	33.5707	29.9474	16.5336	12.9601	20.9231	26.3045	45.3771	28.5493	50.5171	30.9699	47.7049	62.5802	31.4858	64.4473
BnC09g0906500.1	278.532	445.997	635.44	428.249	265.593	355.175	436.222	623.507	611.183	535.33	307.074	480.729	715.623	666.908	524.724
BnC07g0800400.1	48.0265	95.279	166.231	106.806	64.7407	0.831079	2.85873	0.974112	6.65092	2.33361	9.43772	8.80268	20.5289	19.3661	15.8804
BnA09g0359300.1	90.5433	147.005	204.542	136.887	93.4845	79.6505	140.91	237.053	184.723	174.254	101.41	200.008	230.767	266.256	227.476
BnC03g0552740.1	6.76344	20.6141	36.0037	19.7323	24.5735	7.53334	12.8203	28.4813	30.4412	23.7942	10.9997	5.42291	8.34711	17.2969	29.9154
BnC01g0429060.1	5.54082	53.7386	68.2184	32.321	32.5775	0.77197	13.4461	11.5691	15.3318	9.96391	11.1124	54.8903	48.895	38.6291	32.1641
BnA01g0019380.1	169.138	456.714	598.117	261.851	104.623	219.939	378.887	478.063	441.818	355.499	132.786	255.238	258.657	225.7	247.567
BnC01g0445670.1	211.486	561.426	646.029	316.2	150.558	328.798	416.043	552.142	517.277	400.183	280.955	507.395	535.267	410.28	451.512
BnC05g0698700.1	87.2002	210.827	321.92	157.069	93.5871	118.681	159.388	269.331	281.521	243.604	128.61	203.83	273.177	230.018	216.097
BnC08g0853340.1	50.5531	106.756	196.097	105.973	52.1909	58.7136	79.8629	154.231	119.983	155.213	41.9197	98.8385	156.377	148.385	139.139
BnC07g0817240.1	249.617	342.82	441.449	307.348	158.244	420.531	550.717	802.095	658.22	589.401	340.117	565.335	636.121	588.045	688.998
BnA03g0140560.1	612.905	1041.32	1361.87	740.854	464.925	485.186	637.211	888.465	705.92	680.414	573.613	1069.04	1006.16	977.727	965.301
BnC08g0854220.1	43.6661	196.924	282.589	156.16	63.3176	71.7126	148.464	281.143	256.989	204.559	144.136	152.897	178.774	158.922	172.608
BnC02g0491640.1	389.418	676.755	1169.49	729.454	342.136	451.076	538.792	1127.19	1056.56	916.508	594.064	763.541	1180.52	1160.14	1030.29
BnA10g0397570.1	284.755	587.819	852.249	470.271	212.982	205.043	242.536	441.169	341.961	353.816	206.148	256.478	334.843	312.445	354.093
BnA02g0067070.1	303.492	559.926	782.052	468.638	253.266	367.942	527.839	736.739	677.092	590.281	336.305	690.086	908.053	726.032	684.195
BnA01g0005930.1	407.02	647.147	708.01	566.134	358.159	538.534	662.435	927.114	924.285	708.183	620.271	908.986	1079.18	837.377	807.112
BnC06g0770080.1	249.67	309.026	332.651	238.351	161.778	0	0.537243	0	0	0.666646	63.6751	117.099	113.723	101.53	93.5538
BnA10g0421540.1	86.0948	127.216	151.554	112.703	81.9686	29.9956	44.6507	52.1457	54.5103	56.2746	45.2126	51.866	47.3526	54.7942	50.1603
BnA05g0206360.1	73.2716	171.931	125.74	81.8944	76.5609	247.361	118.075	161.98	177.777	110.332	140.935	100.708	55.6341	56.4717	74.1993
BnC06g0737360.1	79.8825	123.081	172.385	116.157	82.6983	132.568	163.36	178.337	174.139	178.727	288.544	337.25	437.866	373.238	365.703
BnC07g0829150.1	272.567	510.249	637.811	395.279	231.52	249.925	407.348	673.821	525.288	420.748	221.369	490.478	577.628	584.668	512.246
BnA10g0407600.1	194.569	348.562	546.953	330.766	187.477	141.523	281.976	481.003	404.063	324.979	151.278	407.812	506.071	503.381	524.947
BnC05g0694970.1	204.209	514.718	725.805	397.833	206.793	248.185	370.825	580.014	537.119	456.25	230.979	438.804	560.556	574.958	410.529
BnA06g0230080.1	129.756	287.158	477.724	239.102	131.089	166.959	343.498	560.092	530.307	442.071	156.855	429.467	500.228	446.808	470.094
BnA09g0386690.1	83.7191	183.275	279.432	194.476	148.446	85.1216	171.77	254.415	228.685	235.445	236.473	416.951	608.901	538.725	450.019
BnC04g0680230.1	11.4431	33.7924	40.8992	73.7186	26.9779	54.771	87.096	110.706	107.486	105.334	256.971	369.091	454.831	452.782	373.664
BnA04g0182260.1	256.328	396.009	607.852	435.286	232.61	39.6636	79.0582	96.2297	69.8256	68.9928	50.9557	100.25	175.14	121.642	105.638
BnA05g0187420.1	5.14741	49.6353	53.2491	24.35	28.7194	20.8441	22.6884	28.5719	99.9315	27.0713	58.3108	56.811	56.7642	68.8167	86.4935
BnA03g0149220.1	69.7775	67.4083	108.072	83.1936	81.5651	31.8293	37.2663	59.8278	50.6214	52.9642	37.9974	34.6789	41.4494	59.0963	44.4245
BnC03g0600090.1	16.3791	37.479	34.2095	27.2202	27.7654	0	0	0	0	0	0	0	0	0	0
BnA08g0321900.1	112.26	291.437	531.873	328.342	144.376	180.921	277.114	485.74	423.641	359.434	179.546	337.737	506.859	449.573	469.127
BnC03g0605750.1	11.3894	11.9312	24.5076	1.37266	6.64046	3.33395	31.1097	23.2825	27.0577	14.0808	20.9873	48.8374	63.557	54.257	50.3105
BnC08g0866520.1	0.807396	5.82146	12.7975	5.17695	0.36906	0.77197	3.56982	22.7049	17.7065	9.62813	7.15048	15.9877	14.2471	18.9159	12.1009
BnA09g0374710.1	1.56106	12.5313	21.7658	9.0027	4.07544	1.63742	10.3611	25.2941	23.5553	27.3261	15.1603	11.2698	20.928	21.0059	30.9492
BnC03g0554720.1	45.0038	72.7281	137.653	92.1229	63.0654	75.948	75.2806	212.868	172.319	128.709	78.4879	70.121	121.283	129.895	149.332
BnC09g0896700.1	5.1853	28.5311	56.2272	18.6698	8.13102	27.7729	41.323	57.7338	75.4167	76.8394	27.6441	57.1908	81.3368	72.6566	84.1524
BnA07g0281800.1	66.454	141.121	242.321	98.7013	65.3174	26.5787	28.2354	71.6666	58.81	61.4349	59.9883	83.9338	116.668	132.525	164.836

## Sheet: Table S4-3
Table S4-1 Normalized expression levels of 20S proteasome protein genes
Gene ID and Gene name	ZS11-7C	ZS11-7	ZS11-9	ZS11-11	ZS11-13	ZY-4-7C	ZY-4-7	ZY-4-9	ZY-4-11	ZY-4-13	ZY-8-7C	ZY-8-7	ZY-8-9	ZY-8-11	ZY-8-13
BnA01g0024010.1 PBD1, PRCGB | 20S proteasome beta subunit D1 |	475.209	673.02	733.513	715.084	619.246	190.406	280.211	384.906	392.178	356.425	173.84	280.549	438.737	397.458	345.727
BnA03g0138030.1 PAA1 | proteasome alpha subunit A1 |	268.721	276.365	462.316	397.229	234.257	271.869	379.498	461.975	623.258	758.515	243.495	186.029	427.459	305.097	408.641
BnA03g0141400.1 PAD2 | proteasome alpha subunit D2 |	618.034	720.359	955.421	760.571	680.229	188.617	253.677	375.464	373.806	419.622	458.549	643.728	1072.08	882.195	785.06
BnA06g0241460.1 PBC1 | proteasome beta subunit C1 |	291.454	290.892	471.728	331.687	325.069	184.508	155.215	211.512	220.117	241.037	117.388	195.263	259.493	185.999	126.329
BnA08g0304490.1 PAE1 | 20S proteasome alpha subunit E1 |	219.814	276.057	311.451	268.749	226.264	200.908	105.855	207.728	205.101	319.9	140.217	200.432	317.132	263.547	244.981
BnA08g0318650.1 PBA1 | N-terminal nucleophile aminohydrolases (Ntn hydrolases) superfamily protein |	339.882	507.245	630.38	453.527	418.688	32.4246	77.2877	65.7726	74.2231	67.5771	43.87	61.8551	78.5477	71.1876	63.3008
BnC02g0494320.1 PBA1 | N-terminal nucleophile aminohydrolases (Ntn hydrolases) superfamily protein |	443.538	715.878	901.697	859.337	611.498	138.59	239.647	432.214	404.686	471.414	192.975	362.721	670.051	640.221	503.882
BnC03g0531780.1 PAE2 | 20S proteasome alpha subunit E2 |	367.381	574.576	837.836	627.701	467.512	380.664	517.153	637.79	904.725	944.92	218.851	612.12	730.411	726.959	646.586
BnC04g0672340.1 PAE2 | 20S proteasome alpha subunit E2 |	369.566	507.708	565.953	496.328	469.222	86.3062	52.7715	115.753	106.991	181.404	198.955	219.627	279.03	320.475	242.604
BnC08g0840270.1 PAF1, ATPSM30, ARS5 | proteasome alpha subunit F1 |	192.259	235.846	277.205	239.35	212.997	294.388	376.369	538.1	475.808	490.318	321.716	381.755	557.678	508.264	380.439
BnA03g0138040.1 PAA1 | proteasome alpha subunit A1 |	2.88765	79.7459	6.96797	13.179	7.8875	3.18136	5.10386	5.10877	6.26017	13.7689	4.67443	6.19744	7.42312	9.06017	8.1197
BnA05g0208260.1 PBD1, PRCGB | 20S proteasome beta subunit D1 |	0	2.64723	0	0	0	169.407	310.933	329.488	292.778	375.488	18.8164	58.1327	103.747	73.5956	57.7355
BnA06g0231280.1 PBE1 | 20S proteasome beta subunit E1 |	6.35975	37.1318	23.5349	43.0654	21.1077	74.9788	67.1591	160.867	73.9489	66.6918	67.353	82.2998	85.86	60.8293	73.5263
BnA08g0310410.1 PBD1, PRCGB | 20S proteasome beta subunit D1 |	146.971	350.678	292.708	300.513	248.301	60.2608	266.174	253.133	212.26	304.931	63.7451	259.24	301.906	290.798	227.579
BnC02g0499450.1 PBC1 | proteasome beta subunit C1 |	1.61479	2.45641	0.579688	0	2.77438	4.23376	2.93439	5.84979	5.67964	4.98266	232.523	146.194	164.141	162.094	212.985
BnC02g0499450.1 PBC2 | 20S proteasome beta subunit C2 |	1.61479	2.45641	0.579688	0	2.77438	4.23376	2.93439	5.84979	5.67964	4.98266	232.523	146.194	164.141	162.094	212.985
BnC04g0624500.1 PBD1, PRCGB | 20S proteasome beta subunit D1 |	28.7359	25.1069	51.0551	43.9298	26.7628	98.4805	72.8391	100.624	107.933	94.9176	146.08	145	161.895	136.053	232.803
BnC04g0650270.1 PBD1, PRCGB | 20S proteasome beta subunit D1 |	3.16557	2.23831	2.32461	2.94161	2.02779	2.40457	12.4228	16.5606	12.0771	14.4376	3.16265	5.44391	6.30068	7.60732	7.42647
BnC04g0672340.1 PAE1 | 20S proteasome alpha subunit E1 |	369.566	507.708	565.953	496.328	469.222	86.3062	52.7715	115.753	106.991	181.404	198.955	219.627	279.03	320.475	242.604
BnC05g0696070.1 PBE1 | 20S proteasome beta subunit E1 |	522.577	696.412	638.905	636.43	554.168	206.989	322.935	361.109	373.816	400.791	276.69	400.921	409.236	364	276.304
BnC07g0817870.1 PAD1 | 20S proteasome alpha subunit PAD1 |	531.016	533.856	754.255	740.303	564.056	512.294	660.619	1127.46	1041.12	1188.27	380.431	464.243	829.009	709.627	580.338

## Sheet: Table S4-4
Table S4-4 Normalized expression levels of glutamine synthetase protein genes
Gene ID and Gene name	ZS11-7C	ZS11-7	ZS11-9	ZS11-11	ZS11-13	ZY-4-7C	ZY-4-7	ZY-4-9	ZY-4-11	ZY-4-13	ZY-8-7C	ZY-8-7	ZY-8-9	ZY-8-11	ZY-8-13
BnC07g0804120.1 | Amidase family protein |	1183.13	539.987	1892.12	1927.79	1322.11	1386.22	495.972	2676.36	2757.6	3298.24	1716.1	514.823	2435.85	2540.41	3840.39
BnA03g0131320.1 ATGSKB6, GLN1.3, GLN1;3 |	123.673	241.867	139.933	197.813	135.641	21.0899	137.197	39.7729	33.4129	44.6855	57.8094	262.973	140.847	89.8797	94.7374
BnA06g0263450.1 ATGSKB6, GLN1.3, GLN1;3 | glutamine synthetase 1.3 |	271.079	518.757	327.564	249.214	213.298	112.37	404.813	223.666	243.025	249.655	152.906	625.195	267.516	146.654	137.567
BnA04g0166940.1 ATGSR1, GLN1;1, GSR 1, ATGLN1;1 | glutamine synthase clone R1 |	408.209	206.445	167.846	234.145	264.159	143.829	61.4323	42.3711	21.0353	46.7759	443.217	74.0388	281.99	202.236	123.927
BnA10g0412070.1 GLN1;4 | glutamine synthetase 1;4 |	558.119	127.031	56.8533	181.173	286.123	445.67	248.941	54.1945	50.7134	63.6628	475.278	266.53	131.97	144.196	177.902
BnC02g0476600.1 GLN1;4 | glutamine synthetase 1;4 |	2029.75	269.583	278.842	726.535	2966.31	443.425	370.082	42.7064	30.6617	116.329	977.423	194.003	421.053	352.586	277.459
BnC09g0925250.1 GLN1;4 | glutamine synthetase 1;4 |	560.337	80.7393	232.935	861.577	1868.31	343.823	245.173	38.0031	23.1411	76.2461	168.624	91.2443	341.84	496.793	480.51
BnA04g0183640.1 GS2, GLN2, ATGSL1 | glutamine synthetase 2 |	14606.3	1541.76	6198.8	13507.2	15139.4	15922	1733.15	5757.54	6285.3	9801.59	25441.5	2209.47	4787.11	7550.05	12330.7
