# Supplementary material for: Disruption of carotene biosynthesis leads to abnormal plastids and variegated leaves in Brassica napus
Source: Mol Genet Genomics. 2020 Apr 18;295(4):981–99. doi: 10.1007/s00438-020-01674-w (PMC7297816; doi:10.1007/s00438-020-01674-w)
Supplement: Supplementary file 7 — Supplementary file7 (XLSX 32 kb) [file 438_2020_1674_MOESM7_ESM.xlsx]

## Sheet: Table S5-1
Table S5-1 Normalized expression levels of the retrograde signaling pathway genes
GUN1	ZS11-7C	ZS11-7	ZS11-9	ZS11-11	ZS11-13	ZY-4-7C	ZY-4-7	ZY-4-9	ZY-4-11	ZY-4-13	ZY-8-7C	ZY-8-7	ZY-8-9	ZY-8-11	ZY-8-13
BnA03g0108100.1	257.302	450.317	928.625	470.917	247.124	170.406	326.312	684.214	685.536	687.231	17.3313	26.8081	39.5444	41.2139	51.7232
BnA05g0199190.1	0	0	1.1623	0.627582	0	0	1.02814	0	0	0	57.733	117.889	349.971	289.176	247.311
BnC04g0672030.1	60.0438	16.8674	50.6195	46.5554	51.0323	165.785	76.8977	158.082	149.623	155.443	155.965	56.1764	118.538	182.455	174.883
BnA04g0176780.1	4872.98	1602.55	3322.5	3904.88	3770.92	4030.69	1228.32	3365.39	3011.84	2855.81	4360.73	1066.59	2411.56	2654.54	3701.9
BnUnng0964080.1	8.27633	208.889	410.501	178.696	118.28	19.7383	243.637	277.015	288.776	262.988	13.0233	226.421	412.744	270.746	251.428
GLK1	ZS11-7C	ZS11-7	ZS11-9	ZS11-11	ZS11-13	ZY-4-7C	ZY-4-7	ZY-4-9	ZY-4-11	ZY-4-13	ZY-8-7C	ZY-8-7	ZY-8-9	ZY-8-11	ZY-8-13
BnA07g0268890.1	246.58	132.227	102.753	22.9392	68.207	60.8344	78.7004	60.6942	66.7479	158.253	76.1817	74.7773	254.98	108.705	66.8627
BnC07g0776970.1	636.113	284.623	398.984	10.5877	43.4208	23.7017	84.3011	298.647	62.3962	244.697	202.307	129.244	599.148	258.828	92.3007
BnA09g0382120.1	962.341	873.97	488.022	9.84074	40.7468	28.5312	446.574	307.956	208.87	1040.87	255.24	523.716	1487.77	506.622	526.302
BnC08g0876710.1	1587.43	981.917	615.941	41.9418	67.8026	95.6568	371.249	285.603	252.79	1114.02	219.224	515.644	1424.43	348.456	515.101
GLK2	ZS11-7C	ZS11-7	ZS11-9	ZS11-11	ZS11-13	ZY-4-7C	ZY-4-7	ZY-4-9	ZY-4-11	ZY-4-13	ZY-8-7C	ZY-8-7	ZY-8-9	ZY-8-11	ZY-8-13
BnA09g0337360.1	204.762	123.619	406.387	850.541	1748.64	540.877	722.523	321.72	198.695	443.326	428.354	317.553	651.365	1454.99	704.507
BnC07g0796810.1	3167.5	553.401	1347.43	4727.12	10353.5	932.142	1037.44	492.463	276.715	599.1	1188.79	972.79	1991.02	4998.35	4978.48

## Sheet: Table S5-2
Table S5-2 Normalized expression levels of the antenna proteins
Gene ID and Gene name	ZS11-7C	ZS11-7	ZS11-9	ZS11-11	ZS11-13	ZY-4-7C	ZY-4-7	ZY-4-9	ZY-4-11	ZY-4-13	ZY-8-7C	ZY-8-7	ZY-8-9	ZY-8-11	ZY-8-13
BnA07g0284010.1 LHCA1	1849.47	38.955	494.543	1451.39	1924.37	2427.17	476.315	737.863	480.183	1145.06	841.65	177.736	674.847	1215.48	1693.16
BnA09g0371770.1 LHCA1	20754.6	419.895	5811.1	26852	38781.6	38297.7	6643.29	10123.9	5800.48	20227.4	3399.64	1375.04	10879.5	24441.1	24479.2
BnC06g0748320.1 LHCA1	25154.9	537.115	6810.33	28004.1	39913	27845.1	6088.43	8074.77	4033.36	16105.2	2783.97	1171.98	10089	21464.7	20411.5
BnC06g0750990.1 LHCA1	1397.64	28.0557	195.927	650.079	1233.6	1106.04	125.86	321.54	200.07	442.188	434.72	59.3583	278.782	418.486	645.004
BnC06g0751000.1 LHCA1	417.929	11.6506	150.095	720.897	942.215	517.211	105.103	215.941	109.57	434.162	179.158	21.6538	146.843	278.807	349.799
BnC06g0751010.1 LHCA1	1983	69.4424	490.171	1552.68	2150.16	2742.56	287.761	603.216	356.376	951.156	809.172	82.8151	498.817	646.459	1197.52
BnA03g0109390.1 LHCA2	117925	1484.18	13962.2	79727.1	129384	134575	29199.5	20047.3	12112.8	56912.3	11586.7	5562.06	26645.2	66653.6	61729.3
BnA09g0355470.1 LHCA2	138769	3390	64394.1	159939	135331	207127	25936.6	85977.9	59079.3	122493	47663.9	7206.41	56630.6	84172.3	109224
BnC03g0559440.1 LHCA2	116141	1386.64	16533.5	99799.4	153840	117214	33022.4	17888.6	9843.75	51193.2	8636.64	7257.92	38371.1	79314	67841
BnC04g0633830.1 LHCA2	35871.8	184.381	2634.72	24950.8	33962.7	33759.7	5472.4	3820.37	1986.37	13740.5	465.68	859.726	5476.31	13895.4	15434.2
BnA05g0196210.1 LHCA2	51064.8	1133.2	8680.27	43316.8	54960.5	44299.5	19937.1	8480.98	4076	20656.6	1967.49	4582.07	15778.4	27115.9	22690.8
BnA04g0159370.1 LHCA2	52287.4	3230.39	13885.1	31450.8	41823.8	28886.8	6362.54	13782	11643.8	21327.2	17875	3146.62	11507.8	16543.6	20855.1
BnA07g0284960.1 LHCA2	27178.5	1198.86	5680.93	13741.4	19171.6	20320.2	2759.85	6056.72	4986.42	9206.04	11103.5	1115.4	5579.72	7571.34	10284.8
BnC04g0649600.1 LHCA2	55619.2	2632.67	9935.61	24813.3	36105.7	46655.1	7861.39	14334.1	11944.7	21735.4	26792.7	3867.84	12433.6	18787.4	23199.3
BnC08g0870030.1 LHCA2	36.3748	0.462381	1.74199	0.627582	0	1.66216	0	0	0	0	0.779071	1.00987	0.602363	0	0
BnUnng0959960.1 LHCA2	33965.1	1267.16	5824.45	14170	20322.3	27867.4	3906.43	8280.33	6173.8	12297.9	11267.3	1127.92	5802.57	7846.89	10936.7
BnA01g0029350.1 LHCA3	13547.7	371.73	4301.53	13659.3	21344.5	14723	1687.28	3511.01	2659.79	7901.81	4644.65	804.791	4962.77	9766	10143.8
BnA09g0349380.1 LHCA3	43669.9	744.223	9048.59	39881.6	55388.5	59116.9	7857.07	12237.2	7933.35	21101	7418.16	1961.75	11725.5	22798.6	23774.8
BnA09g0349580.1 LHCA3	117.865	11.8901	79.9452	332.3	706.124	596.851	53.3863	128.964	91.8329	197.767	217.846	32.5877	102.867	161.208	230.819
BnC01g0459950.1 LHCA3	16389.2	798.792	4254.74	12517.6	17950.8	20094.6	3615.18	6298.81	4940.28	11636.4	7797.46	1498.35	4654.14	8796.34	9295.77
BnC07g0797940.1 LHCA3	267.486	63.7551	136.4	318.15	699.014	11900	1653	3524.79	3071.1	6163.16	5682.15	741.836	2793.39	5904.85	6435.32
BnC08g0847660.1 LHCA3	583.573	9.5984	85.9107	337.688	559.365	597.504	47.885	99.818	95.7142	190.523	213.58	88.0675	81.0283	219.353	285.16
BnA09g0353910.1 LHCA4	63466.8	924.908	12988.9	52214.2	74777.7	50718.1	8939.41	11769.9	7164.17	23468	7597.48	2148.05	13082.3	22547.4	26244.7
BnUnng0995730.1 LHCA4	55609.9	836.185	12452.6	48249.1	67990.2	48409	9426.59	12374.9	7474.44	25664.3	6966.38	2370.19	15036	24635	28249.5
BnA08g0308360.1 LHCA5	710.883	5.28234	151.88	280.873	510.604	347.071	15.4179	165.441	230.039	262.696	409.193	16.9553	144.28	275.893	318.984
BnC07g0806700.1 LHCA5	1887.3	60.9086	647.11	1345.89	1808.58	2563.37	133.887	1149.95	1145.14	1735.83	2659.38	136.745	1031.24	1553.71	2123.68
BnA08g0328800.1 LHCA6	24.7347	0	1.45513	2.70542	5.58555	3.24047	0.51407	6.77195	100.76	8.43432	40.115	0	4.34244	11.855	18.4328
BnUnng0942210.1 LHCA6	3309.7	77.1763	1579.79	2931.57	3835.2	4815.32	199.775	2411.71	2713.91	4266.67	9076.43	145.346	1926.93	3702.87	5359.39
BnC04g0675190.1 LHCB1.1	714161	8598.69	116786	377422	461911	811095	118739	110781	67267.8	208459	252603	27004.9	150217	228851	263038
BnA03g0137750.1 LHCB1.1	13406.9	78.3949	2476.93	27185.6	46754.4	24712.7	5014.37	5011.41	2349.23	15414.8	154.102	464.366	3706.56	14120.1	10250.2
BnA07g0274400.1 LHCB1.1	129274	687.649	22816.9	75823	81270.2	73051.8	7752.05	22301.6	18112.4	53524.1	26240.4	2329.24	16714.6	29114.8	27007.8
BnA07g0274410.1 LHCB1.1	10888.8	327.83	6484.17	22428.7	33650.1	11302.2	3915.58	6814.13	4528.44	15603.8	1649.4	826.185	6944.82	10435.5	8376.45
BnA08g0324470.1 LHCB1.1	21502.4	235.701	4829.01	12478.6	14155.4	39645.8	2580.59	10796.9	8395.19	13448.7	10311.3	414.783	4192.29	6218.1	8713.18
BnA08g0324480.1 LHCB1.1	149546	1921.54	37578.4	107125	110051	55354.6	4191.35	16050.9	12706.4	20376.3	15264.2	904.631	7454.31	11976.6	14586
BnC03g0602540.1 LHCB1.1	91608.8	1120.63	20018.7	57901	58272.9	216585	13106.5	55191	44497	71236.8	52060.7	2311.7	21880.6	28101.8	44359.4
BnC07g0789560.1 LHCB1.1	88.445	5.79418	34.1918	47.8269	94.1295	4136.77	722.875	2734.49	1522.27	6897.16	313.664	156.211	2201.25	4429.29	3548.44
BnUnng1009480.1 LHCB1.1	59781.5	1731.48	30861	76812	79398.1	65331.1	13004.3	38413.2	25565.6	63544.5	11547.8	3447.51	30247.2	51436.9	61698
BnC03g0587960.1 LHCB1.1	15746.6	135.307	3865.13	33144.5	57270.9	29203.8	6836.37	6374.07	3198.85	18364.1	484.509	700.603	7015.98	23279.1	15332
BnA05g0196200.1 LHCB1.4	13.0414	24.161	33.9778	29.9666	17.1161	1.23425	3.56982	2.24785	8.24224	3.23648	3.53224	6.70323	8.44554	5.54429	9.32616
BnA05g0196220.1 LHCB1.5	30179.3	42.3343	2200.45	26926	30549	32330.6	3891.06	4064.99	2268.61	15228.5	416.139	573.426	6234.23	14591	14412
BnC04g0633840.1 LHCB1.5	428122	6898.26	69880.6	190399	212773	280586	58632.3	60076	43589.2	118179	114957	15833.3	79183.1	104099	112620
BnA02g0079710.1 LHCB2.1	23852.9	272.733	4461.2	28520.9	51508.3	15116.1	6003.54	4367.7	2053.77	11460.2	415.14	870.349	5343.53	15228.1	8094.31
BnA05g0209760.1 LHCB2.1	7319.42	17.2029	1646.17	12466.5	21694.8	5374.08	1462.79	1653.52	880.498	6288.51	19.2023	120.219	1775.51	10927.9	3735.64
BnA06g0260940.1 LHCB2.1	64.575	0.693571	12.5046	181.951	609.606	38.981	25.5457	12.2487	4.08603	61.3453	0	1.5525	11.9178	43.2854	24.3103
BnA06g0260950.1 LHCB2.1	1338.58	15.8682	562.948	3889.26	9435.66	1333.33	710.222	293.352	130.642	1228.56	15.4235	38.2599	342.541	1435.62	676.748
BnC02g0521860.1 LHCB2.1	9489.89	27.9654	1728.54	11457.7	17627	2380.55	1166.65	757.354	456.876	2404.4	171.254	140.847	1503.81	2772.86	2767.3
BnC09g0888950.1 LHCB2.1	5970.65	17.0523	1914.47	21898.5	47664.3	5658.2	2717.2	2025.98	1037.33	9049.12	124.325	235.178	3159.05	18991.5	8953.62
BnUnng1015810.1 LHCB2.1	5086.76	136.109	3529.68	15643.1	25706.4	7756.32	2783.69	4803.7	2509.65	10033.1	155.106	511.281	4692.05	11334.2	8117.42
BnA02g0061630.1 LHCB3	23.5616	28.4216	8.98026	25.4489	60.2031	39.1429	84.762	28.9587	18.6931	25.3615	26.159	28.6987	39.1825	53.8684	32.758
BnA10g0400730.1 LHCB3	25695.2	301.714	5756.64	40978.9	58123	16441.6	6009	5181.09	2575.91	13095.5	455.372	1287.01	7391.05	14053.4	11395
BnC02g0485760.1 LHCB3	3548.94	85.8238	812.006	6484.36	9682.04	407.156	115.186	49.1067	55.0771	123.911	416.225	49.1783	76.006	145.542	190.84
BnUnng1013590.1 LHCB3	20269.2	261.252	4983.76	38312.2	52270.7	11628.2	6670.47	4612.84	2087.66	13334.8	259.551	1170.71	7074.23	14465.1	11177.8
BnA02g0046650.1 LHCB4.1	39776.1	1895.87	17900	39618	41603.9	20123.4	5314.83	15095.1	11184.2	22618.6	9711.22	5256.5	27803.2	29610	34171.5
BnA05g0219920.1 LHCB4.1	60862.3	968.187	10222.4	35050.5	48910.7	38878.4	7496.25	9990.17	6562.41	16851.1	2694.92	2107.55	8254.04	14353.7	15121.6
BnC08g0856810.1 LHCB4.1	19071.1	1782.79	5394.46	8817.89	11399.1	20728.9	1674.5	7553.73	8869.65	14151	50689.4	2426.89	6033.01	10338.8	17669.6
BnUnng0956300.1 LHCB4.1	28588.8	859.816	9227.33	27704.5	32751.1	14881.9	4393.68	9847.19	8316.16	18413.1	43.6069	26.1157	21.5787	36.6761	39.6378
BnC05g0728750.1 LHCB4.2	63548.3	1605.14	14389.9	42775.8	56606.6	52202.9	11489.8	13836.1	8444.83	23831.5	4131.89	3714.61	13995.6	20585.8	22925.8
BnC04g0678930.1 LHCB4.3	78.1781	69.1489	10.4639	21.6446	40.0826	86.0337	93.3081	17.8597	12.0391	20.9039	52.4424	109.036	21.1243	16.9814	11.7452
BnA03g0118530.1 LHCB5	3267.85	279.121	2160.61	6517.56	10217	2832.67	1404.64	1734.22	1170.04	2869.58	853.837	566.356	3243.96	5193.35	4181.21
BnA05g0191940.1 LHCB5	27036.1	1350.1	6555.32	18627.3	26180.6	25193.2	3841.39	8135.65	5978.07	13290	28528.6	3504.04	15387	20819	27477.3
BnA09g0368690.1 LHCB5	47190.7	1480.08	10949.6	35347.1	54559.4	90024.9	12590.4	26964.4	20695.8	48385	29122.5	2601.47	14732.3	23835.3	29797.1
BnC03g0570330.1 LHCB5	3554.78	200.985	1741.7	6130.91	11506.8	5749.97	1470.23	2631.62	1766.04	4590.2	726.122	305.008	1419.16	3059.56	2510.57
BnC07g0823070.1 LHCB5	164.862	4.9047	518.626	183.232	391.997	2101.92	485.361	81.8222	70.8176	159.627	140.182	58.725	41.8646	2403.98	1558.81
BnC09g0901710.1 LHCB5	812.662	22.7648	205.167	601.06	1109.37	139.283	24.6287	92.6641	79.7125	119.226	646.601	64.2805	202.498	657.822	704.392
BnA06g0235020.1 LHCB6	11166	664.123	4473.3	11875.2	16185.5	1647.54	641.433	1036.49	621.488	1869.24	986.996	744.88	3050.76	4856.09	4473.16
BnA08g0330360.1 LHCB6	5482.06	533.44	2824.81	7236.37	8462.65	1343.48	975.49	1120.86	728.402	2194.45	283.224	446.599	1542.66	1587.79	1427.08
BnA09g0384480.1 LHCB6	22725.5	639.472	7750.04	28468	35886.1	386.835	208.83	154.177	97.309	193.584	53.6749	138.251	254.528	312.992	285.011
BnC05g0700460.1 LHCB6	45333.1	3047.63	18629.8	48640.9	66472.5	19801.5	7398.06	14064.7	10529.4	28106.2	2091.36	1878.34	8664.58	13151.1	11779.8
BnC08g0853460.1 LHCB6	307.369	75.5076	206.234	697.637	949.953	541.929	260.831	378.921	250.611	409.752	101.177	96.2165	196.242	520.833	302.542
BnC08g0878970.1 LHCB6	31583.7	854.108	8807.88	28719.2	35937.6	11418.3	2310.85	3298.95	1878.21	6498.08	34.1958	28.4637	12.3324	22.8574	26.9444

## Sheet: Table S5-3
Table S5-3 Normalized expression levels of the plastoglobule-specific protein genes
Gene ID and Gene name	ZS11-7C	ZS11-7	ZS11-9	ZS11-11	ZS11-13	ZY-4-7C	ZY-4-7	ZY-4-9	ZY-4-11	ZY-4-13	ZY-8-7C	ZY-8-7	ZY-8-9	ZY-8-11	ZY-8-13
BnA03g0154690.1 VTE1	313.545	52.0796	191.071	306.666	435.16	412.636	88.0714	239.672	216.616	312.392	718.401	75.3314	216.666	383.079	487.451
BnC07g0831570.1 VTE1	456.064	193.128	342.011	520.99	627.059	562.551	217.199	435.547	395.008	555.64	869.762	178.631	408.335	618.629	723.542
BnA03g0119450.1 PAP/fibrillins	740.73	49.8725	59.7867	224.807	1580.14	1109.87	73.242	75.1884	71.3851	117.247	1149.24	54.4525	68.4468	180.022	182.917
BnA09g0341060.1 PAP/fibrillins	21.9212	0	0	0	6.68982	14.3098	1.07449	0	0	1.33329	11.4421	0	0	0.691014	0.775696
BnC04g0669420.1 PAP/fibrillins	416.668	81.0019	72.0371	198.957	963.102	734.039	111.712	83.5084	90.5384	158.368	805.439	85.7853	108.861	200.965	146.735
BnA01g0017690.1 ABI1	2975.37	1265.89	617.342	987.704	1317.43	791.723	413.426	217.804	173.426	306.433	2424.76	1296.76	406.297	516.609	677.819
BnA03g0150150.1 ABI1	1169.66	682.606	454.397	653.726	919.315	1178.75	995.134	528.566	508.245	702.242	1007.98	691.66	447.632	476.885	605.911
BnC07g0825600.1 ABI1	618.382	622.358	335.715	501.986	593.769	434.659	437.009	184.481	143.149	291.047	554.967	569.486	273.053	312.584	353.854
BnA10g0402350.1 ABI2	332.476	212.465	254.581	322.42	326.448	361.05	248.835	214.362	171.817	242.498	213.121	283.776	218.492	189.728	224.187
BnC09g0917920.1 ABI2	405.425	296.716	275.535	400.763	491.316	269.049	216.877	243.685	179.357	299.171	180.432	229.5	135.643	125.402	174.102
