# Supplementary material for: Disruption of carotene biosynthesis leads to abnormal plastids and variegated leaves in Brassica napus
Source: Mol Genet Genomics. 2020 Apr 18;295(4):981–99. doi: 10.1007/s00438-020-01674-w (PMC7297816; doi:10.1007/s00438-020-01674-w)
Supplement: Supplementary file 8 — Supplementary file8 (XLSX 187 kb) [file 438_2020_1674_MOESM8_ESM.xlsx]

## Sheet: Table S6-1
Table S6-1 Genes in A08 candidate region
Gene ID	locus
BnaA08g11120D	10182764..10183974
BnaA08g11130D	10187701..10189221
BnaA08g11140D	10193789..10195213
BnaA08g11150D	10197868..10200613
BnaA08g11160D	10200977..10203212
BnaA08g11170D	10203309..10208410
BnaA08g11180D	10218438..10221136
BnaA08g11190D	10221643..10225955
BnaA08g11200D	10228054..10228235
BnaA08g11210D	10228879..10229259
BnaA08g11220D	10232887..10233918
BnaA08g11230D	10239650..10243308
BnaA08g11240D	10245005..10246474
BnaA08g11250D	10250358..10252838
BnaA08g11260D	10252890..10253448
BnaA08g11270D	10260985..10263475
BnaA08g11280D	10269875..10270094
BnaA08g11290D	10270234..10270961
BnaA08g11300D	10282679..10283425
BnaA08g11310D	10284057..10284697
BnaA08g11320D	10296385..10298687
BnaA08g11330D	10299103..10300125
BnaA08g11340D	10300929..10304240
BnaA08g11350D	10313999..10315895
BnaA08g11360D	10316456..10318532
BnaA08g11370D	10321335..10323048
BnaA08g11380D	10324447..10325898
BnaA08g11390D	10334357..10336117
BnaA08g11400D	10343153..10344389
BnaA08g11410D	10356952..10359362
BnaA08g11420D	10363585..10366312
BnaA08g11430D	10375895..10378907
BnaA08g11440D	10385625..10391818
BnaA08g11450D	10407278..10410867
BnaA08g11460D	10431945..10432695
BnaA08g11470D	10435175..10438144
BnaA08g11480D	10438239..10440118
BnaA08g11490D	10440631..10445980
BnaA08g11500D	10446420..10450421
BnaA08g11510D	10453214..10453929
BnaA08g11520D	10454865..10456250
BnaA08g11530D	10456907..10458307
BnaA08g11540D	10459885..10464342
BnaA08g11550D	10464429..10464485
BnaA08g11560D	10466979..10467411
BnaA08g11570D	10472169..10475063
BnaA08g11580D	10479377..10480929
BnaA08g11590D	10485307..10487170
BnaA08g11600D	10487609..10488598
BnaA08g11610D	10488867..10492136
BnaA08g11620D	10493159..10496370
BnaA08g11630D	10504390..10505175
BnaA08g11640D	10507282..10508723
BnaA08g11650D	10512857..10515956
BnaA08g11660D	10516712..10517813
BnaA08g11670D	10525017..10527951
BnaA08g11680D	10529573..10530337
BnaA08g11690D	10531354..10533031
BnaA08g11700D	10533746..10535728
BnaA08g11710D	10541388..10541709
BnaA08g11720D	10554293..10554584
BnaA08g11730D	10556202..10556765
BnaA08g11740D	10557004..10558887
BnaA08g11750D	10562205..10564256
BnaA08g11760D	10564810..10565164
BnaA08g11770D	10571726..10575267
BnaA08g11780D	10576574..10578395
BnaA08g11790D	10588738..10592405
BnaA08g11800D	10593478..10596060
BnaA08g11810D	10599612..10600625
BnaA08g11820D	10610916..10616064
BnaA08g11830D	10620214..10620561
BnaA08g11840D	10622230..10625558
BnaA08g11850D	10626618..10628232
BnaA08g11860D	10628474..10636559
BnaA08g11870D	10640495..10647960
BnaA08g11880D	10648156..10652929
BnaA08g11890D	10653537..10656491
BnaA08g11900D	10659011..10659622
BnaA08g11910D	10660340..10664558
BnaA08g11920D	10666707..10666745
BnaA08g11930D	10666833..10669633
BnaA08g11940D	10683381..10684637
BnaA08g11950D	10691741..10693357
BnaA08g11960D	10700550..10702418
BnaA08g11970D	10703769..10705147
BnaA08g11980D	10718251..10723616
BnaA08g11990D	10738276..10738854
BnaA08g12000D	10741478..10743344
BnaA08g12010D	10767039..10767731
BnaA08g12020D	10775518..10777968
BnaA08g12030D	10781294..10785581
BnaA08g12040D	10786742..10789057
BnaA08g12050D	10789141..10793453
BnaA08g12060D	10815363..10818272
BnaA08g12070D	10819567..10831638
BnaA08g12080D	10832736..10834849
BnaA08g12090D	10834925..10835875
BnaA08g12100D	10838993..10839731
BnaA08g12110D	10839833..10840177
BnaA08g12120D	10849249..10851208
BnaA08g12130D	10851994..10854175
BnaA08g12140D	10858755..10861320
BnaA08g12150D	10861643..10866937
BnaA08g12160D	10875059..10876878
BnaA08g12170D	10883521..10885352
BnaA08g12180D	10885419..10888688
BnaA08g12190D	10888963..10890006
BnaA08g12200D	10891849..10893723
BnaA08g12210D	10894976..10896188
BnaA08g12220D	10904672..10906253
BnaA08g12230D	10911550..10912032
BnaA08g12240D	10912314..10915353
BnaA08g12250D	10924226..10927059
BnaA08g12260D	10952026..10955342
BnaA08g12270D	10956657..10958923
BnaA08g12280D	10961458..10962535
BnaA08g12290D	10964514..10965721
BnaA08g12300D	10967540..10969834
BnaA08g12310D	10972991..10975347
BnaA08g12320D	10989541..10990518
BnaA08g12330D	10991125..10991924
BnaA08g12340D	10992517..10992819
BnaA08g12350D	10994361..10997455
BnaA08g12360D	11040125..11043051
BnaA08g12370D	11043381..11046227
BnaA08g12380D	11047279..11048979
BnaA08g12390D	11049522..11051538
BnaA08g12400D	11051887..11055397
BnaA08g12410D	11057534..11059141
BnaA08g12420D	11063133..11064807
BnaA08g12430D	11073847..11075880
BnaA08g12440D	11078506..11079297
BnaA08g12450D	11085924..11089500
BnaA08g12460D	11092919..11094323
BnaA08g12470D	11094478..11095884
BnaA08g12480D	11096753..11100468
BnaA08g12490D	11101175..11102943
BnaA08g12500D	11103581..11105222
BnaA08g12510D	11108221..11110264
BnaA08g12520D	11111516..11111890
BnaA08g12530D	11116014..11116847
BnaA08g12540D	11117048..11121618
BnaA08g12550D	11123383..11125609
BnaA08g12560D	11129579..11130052
BnaA08g12570D	11130469..11131197
BnaA08g12580D	11131443..11132617
BnaA08g12590D	11136232..11138074
BnaA08g12600D	11144949..11147124
BnaA08g12610D	11147865..11149512
BnaA08g12620D	11149858..11152262
BnaA08g12630D	11152448..11159211
BnaA08g12640D	11161724..11163526
BnaA08g12650D	11164155..11166271
BnaA08g12660D	11166755..11167877
BnaA08g12670D	11169529..11170730
BnaA08g12680D	11172495..11174208
BnaA08g12690D	11215869..11220576
BnaA08g12700D	11221039..11223070
BnaA08g12710D	11223887..11225210
BnaA08g12720D	11225540..11226954
BnaA08g12730D	11230924..11232717
BnaA08g12740D	11232789..11234611
BnaA08g12750D	11234892..11236268
BnaA08g12760D	11250023..11250379
BnaA08g12770D	11266386..11268235
BnaA08g12780D	11285285..11287841
BnaA08g12790D	11292529..11292777
BnaA08g12800D	11293188..11296504
BnaA08g12810D	11298775..11301139
BnaA08g12820D	11301961..11302175
BnaA08g12830D	11302228..11303487
BnaA08g12840D	11304220..11307416
BnaA08g12850D	11307683..11310305
BnaA08g12860D	11310674..11313478
BnaA08g12870D	11313866..11315779
BnaA08g12880D	11318103..11320702
BnaA08g12890D	11327438..11331707
BnaA08g12900D	11331832..11334122
BnaA08g12910D	11335650..11339977
BnaA08g12920D	11340385..11342562
BnaA08g12930D	11344557..11345944
BnaA08g12940D	11346877..11349154
BnaA08g12950D	11349781..11351008
BnaA08g12960D	11352777..11353162
BnaA08g12970D	11353496..11355059
BnaA08g12980D	11355992..11357780
BnaA08g12990D	11360021..11361202
BnaA08g13000D	11362138..11363841
BnaA08g13010D	11364231..11365254
BnaA08g13020D	11365959..11367847
BnaA08g13030D	11378903..11380876
BnaA08g13040D	11391094..11393209
BnaA08g13050D	11393292..11394939
BnaA08g13060D	11400348..11401310
BnaA08g13070D	11401391..11409122
BnaA08g13080D	11409218..11410405
BnaA08g13090D	11415461..11417013
BnaA08g13100D	11419554..11420015
BnaA08g13110D	11421881..11422917
BnaA08g13120D	11426264..11428119
BnaA08g13130D	11428731..11430044
BnaA08g13140D	11430967..11434524
BnaA08g13150D	11440646..11443395
BnaA08g13160D	11454370..11455599
BnaA08g13170D	11455688..11460037
BnaA08g13180D	11465354..11465836
BnaA08g13190D	11473115..11479271
BnaA08g13200D	11485447..11488046
BnaA08g13210D	11488223..11488333
BnaA08g13220D	11496550..11496888
BnaA08g13230D	11500798..11502283
BnaA08g13240D	11506179..11510167
BnaA08g13250D	11511130..11512322
BnaA08g13260D	11513599..11515328
BnaA08g13270D	11515854..11519916
BnaA08g13280D	11525193..11538186
BnaA08g13290D	11563482..11564857
BnaA08g13300D	11578308..11579885
BnaA08g13310D	11580031..11581819
BnaA08g13320D	11586228..11587023
BnaA08g13330D	11589019..11591206
BnaA08g13340D	11599226..11600749
BnaA08g13350D	11603342..11604676
BnaA08g13360D	11604956..11606539
BnaA08g13370D	11607266..11609231
BnaA08g13380D	11610646..11612428
BnaA08g13390D	11612539..11619630
BnaA08g13400D	11620043..11621198
BnaA08g13410D	11621551..11622840
BnaA08g13420D	11622924..11624022
BnaA08g13430D	11624611..11626995
BnaA08g13440D	11628041..11629568
BnaA08g13450D	11630191..11633257
BnaA08g13460D	11633340..11634574
BnaA08g13470D	11639836..11641616
BnaA08g13480D	11643292..11644585
BnaA08g13490D	11668240..11669850
BnaA08g13500D	11675491..11678896
BnaA08g13510D	11689848..11690609
BnaA08g13520D	11690815..11692100
BnaA08g13530D	11692193..11694280
BnaA08g13540D	11694518..11696501
BnaA08g13550D	11698781..11701596
BnaA08g13560D	11703876..11704097
BnaA08g13570D	11705586..11706099
BnaA08g13580D	11706502..11706988
BnaA08g13590D	11725005..11725412
BnaA08g13600D	11729157..11729499
BnaA08g13610D	11746341..11747923
BnaA08g13620D	11763924..11766763
BnaA08g13630D	11767203..11768602
BnaA08g13640D	11769984..11773000
BnaA08g13650D	11784166..11786763
BnaA08g13660D	11786934..11790126
BnaA08g13670D	11824052..11826809
BnaA08g13680D	11827517..11829927
BnaA08g13690D	11831370..11832640
BnaA08g13700D	11843088..11848151
BnaA08g13710D	11848992..11849210
BnaA08g13720D	11851153..11852800
BnaA08g13730D	11858367..11860222
BnaA08g13740D	11860667..11864618
BnaA08g13750D	11865776..11866676
BnaA08g13760D	11867371..11869425
BnaA08g13770D	11876445..11876897
BnaA08g13780D	11877562..11878259
BnaA08g13790D	11878810..11880978
BnaA08g13800D	11883317..11883866
BnaA08g13810D	11884273..11885119
BnaA08g13820D	11888467..11889294
BnaA08g13830D	11889779..11892114
BnaA08g13840D	11893765..11894376
BnaA08g13850D	11895493..11898775
BnaA08g13860D	11899914..11900944
BnaA08g13870D	11901719..11902117
BnaA08g13880D	11902706..11911445
BnaA08g13890D	11911782..11914856
BnaA08g13900D	11916256..11918327
BnaA08g13910D	11918475..11918555
BnaA08g13920D	11918649..11919083
BnaA08g13930D	11920352..11924814
BnaA08g13940D	11929169..11930155
BnaA08g13950D	11945480..11947304
BnaA08g13960D	11959399..11961722
BnaA08g13970D	11963311..11965095
BnaA08g13980D	11975659..11977676
BnaA08g13990D	11979858..11981768
BnaA08g14000D	11982651..11985630
BnaA08g14010D	11989782..11990550
BnaA08g14020D	12004429..12004842
BnaA08g14030D	12031738..12032469
BnaA08g14040D	12032997..12033414
BnaA08g14050D	12037909..12040385
BnaA08g14060D	12043805..12044279
BnaA08g14070D	12044539..12047519
BnaA08g14080D	12049613..12052622
BnaA08g14090D	12052813..12053496
BnaA08g14100D	12056311..12057628
BnaA08g14110D	12057873..12065734
BnaA08g14120D	12075719..12076141
BnaA08g14130D	12083292..12084834
BnaA08g14140D	12085249..12087977
BnaA08g14150D	12088030..12090949
BnaA08g14160D	12091132..12094933
BnaA08g14170D	12099729..12100750
BnaA08g14180D	12102749..12104054
BnaA08g14190D	12104571..12105458
BnaA08g14200D	12117343..12118200
BnaA08g14210D	12135308..12138291
BnaA08g14220D	12138614..12144385
BnaA08g14230D	12144790..12147553
BnaA08g14240D	12148478..12148843
BnaA08g14250D	12153169..12155826
BnaA08g14260D	12156391..12157806
BnaA08g14270D	12164588..12166872
BnaA08g14280D	12166935..12168209
BnaA08g14290D	12168696..12169125
BnaA08g14300D	12169518..12171007
BnaA08g14310D	12171562..12174538
BnaA08g14320D	12176031..12176611
BnaA08g14330D	12181085..12182176
BnaA08g14340D	12182709..12183441
BnaA08g14350D	12190463..12193968
BnaA08g14360D	12208346..12209585
BnaA08g14370D	12211975..12212703
BnaA08g14380D	12219101..12219607
BnaA08g14390D	12222280..12226032
BnaA08g14400D	12226654..12227285
BnaA08g14410D	12227799..12229311
BnaA08g14420D	12230767..12232286
BnaA08g14430D	12234029..12235330
BnaA08g14440D	12236223..12236615
BnaA08g14450D	12236771..12243472
BnaA08g14460D	12243523..12243865
BnaA08g14470D	12245465..12246284
BnaA08g14480D	12249993..12251221
BnaA08g14490D	12256333..12257931
BnaA08g14500D	12259786..12261069
BnaA08g14510D	12267302..12267686
BnaA08g14520D	12271755..12273139
BnaA08g14530D	12274206..12282071
BnaA08g14540D	12282608..12283829
BnaA08g14550D	12284054..12285760
BnaA08g14560D	12294666..12296567
BnaA08g14570D	12297948..12298271
BnaA08g14580D	12298333..12299772
BnaA08g14590D	12311378..12312157
BnaA08g14600D	12312323..12312673
BnaA08g14610D	12317030..12319367
BnaA08g14620D	12319572..12322533
BnaA08g14630D	12324902..12326690
BnaA08g14640D	12327772..12329416
BnaA08g14650D	12329513..12332566
BnaA08g14660D	12337884..12338739
BnaA08g14670D	12342558..12344884
BnaA08g14680D	12345977..12347084
BnaA08g14690D	12348459..12353615
BnaA08g14700D	12354684..12357861
BnaA08g14710D	12358452..12359862
BnaA08g14720D	12372067..12373559
BnaA08g14730D	12375158..12375817
BnaA08g14740D	12376219..12379847
BnaA08g14750D	12380279..12381637
BnaA08g14760D	12387495..12391501
BnaA08g14770D	12391564..12391995
BnaA08g14780D	12392265..12395010
BnaA08g14790D	12398851..12400420
BnaA08g14800D	12406286..12409981
BnaA08g14810D	12419161..12419475
BnaA08g14820D	12436156..12436841
BnaA08g14830D	12443170..12445186
BnaA08g14840D	12446951..12448026
BnaA08g14850D	12450822..12454832
BnaA08g14860D	12456975..12459413
BnaA08g14870D	12462396..12467863
BnaA08g14880D	12468057..12471236
BnaA08g14890D	12473616..12476331
BnaA08g14900D	12510809..12511999
BnaA08g14910D	12513338..12514177
BnaA08g14920D	12516329..12518034
BnaA08g14930D	12520148..12521610
BnaA08g14940D	12522301..12524421
BnaA08g14950D	12525931..12529486
BnaA08g14960D	12537105..12538086
BnaA08g14970D	12541423..12542288
BnaA08g14980D	12553599..12556062
BnaA08g14990D	12556260..12558476
BnaA08g15000D	12559452..12560969
BnaA08g15010D	12561075..12563454
BnaA08g15020D	12566119..12566654
BnaA08g15030D	12571473..12573108
BnaA08g15040D	12574643..12576111
BnaA08g15050D	12576536..12578614
BnaA08g15060D	12587032..12587620
BnaA08g15070D	12605781..12607951
BnaA08g15080D	12609332..12612940
BnaA08g15090D	12619806..12620723
BnaA08g15100D	12629064..12629399
BnaA08g15110D	12630120..12630722
BnaA08g15120D	12637400..12638822
BnaA08g15130D	12658931..12661634
BnaA08g15140D	12662550..12663916
BnaA08g15150D	12663983..12664108
BnaA08g15160D	12664344..12671696
BnaA08g15170D	12674628..12675904
BnaA08g15180D	12693358..12700279
BnaA08g15190D	12702911..12703940
BnaA08g15200D	12713115..12715750
BnaA08g15210D	12715809..12717887
BnaA08g15220D	12720019..12721500
BnaA08g15230D	12722599..12724119
BnaA08g15240D	12724500..12725010
BnaA08g15250D	12727177..12728703
BnaA08g15260D	12728779..12731913
BnaA08g15270D	12735589..12735998
BnaA08g15280D	12738195..12739312
BnaA08g15290D	12745496..12747188
BnaA08g15300D	12747640..12749020
BnaA08g15310D	12750403..12751361
BnaA08g15320D	12761966..12768620
BnaA08g15330D	12768670..12772778
BnaA08g15340D	12775255..12776741
BnaA08g15350D	12787482..12789510
BnaA08g15360D	12793841..12795320
BnaA08g15370D	12795871..12799479
BnaA08g15380D	12800626..12803648
BnaA08g15390D	12807082..12809151
BnaA08g15400D	12809203..12811540
BnaA08g15410D	12818944..12820131
BnaA08g15420D	12827792..12831287
BnaA08g15430D	12833214..12834947
BnaA08g15440D	12838206..12839300
BnaA08g15450D	12850348..12855102
BnaA08g15460D	12866013..12866534
BnaA08g15470D	12876979..12878265
BnaA08g15480D	12878708..12881022
BnaA08g15490D	12882809..12884385
BnaA08g15500D	12888807..12890712
BnaA08g15510D	12890796..12892029
BnaA08g15520D	12892822..12895650
BnaA08g15530D	12898617..12902671
BnaA08g15540D	12904338..12906149
BnaA08g15550D	12906981..12909113
BnaA08g15560D	12909174..12918964
BnaA08g15570D	12919045..12923143
BnaA08g15580D	12923783..12925438
BnaA08g15590D	12941112..12943088
BnaA08g15600D	12962125..12962589
BnaA08g15610D	12971674..12972591
BnaA08g15620D	12976231..12976485
BnaA08g15630D	12980256..12980613
BnaA08g15640D	12982188..12984187
BnaA08g15650D	12997092..12999301
BnaA08g15660D	13008480..13010481
BnaA08g15670D	13016924..13019356
BnaA08g15680D	13020219..13021907
BnaA08g15690D	13022910..13025757
BnaA08g15700D	13047661..13049407
BnaA08g15710D	13051257..13055471
BnaA08g15720D	13058428..13059392
BnaA08g15730D	13059694..13077231
BnaA08g15740D	13082601..13084458
BnaA08g15750D	13086540..13087362
BnaA08g15760D	13088968..13089336
BnaA08g15770D	13089801..13090179
BnaA08g15780D	13097823..13098361
BnaA08g15790D	13104387..13106947
BnaA08g15800D	13116110..13117957
BnaA08g15810D	13118051..13119256
BnaA08g15820D	13121271..13125408
BnaA08g15830D	13130082..13133188
BnaA08g15840D	13133938..13134293
BnaA08g15850D	13142592..13144052
BnaA08g15860D	13144407..13147534
BnaA08g15870D	13148193..13150962
BnaA08g15880D	13151153..13152236
BnaA08g15890D	13152412..13154384
BnaA08g15900D	13156881..13160649
BnaA08g15910D	13182750..13193593
BnaA08g15920D	13196238..13198949
BnaA08g15930D	13200359..13203830
BnaA08g15940D	13204253..13205518
BnaA08g15950D	13205626..13205911
BnaA08g15960D	13206470..13207150
BnaA08g15970D	13207941..13210172
BnaA08g15980D	13210268..13211810
BnaA08g15990D	13213624..13219346
BnaA08g16000D	13219518..13220082
BnaA08g16010D	13220292..13221632
BnaA08g16020D	13227852..13230407
BnaA08g16030D	13232110..13232927
BnaA08g16040D	13233975..13234713
BnaA08g16050D	13235605..13236306
BnaA08g16060D	13236591..13237890
BnaA08g16070D	13239479..13240405
BnaA08g16080D	13242181..13243641
BnaA08g16090D	13251273..13253160
BnaA08g16100D	13254119..13256555
BnaA08g16110D	13261309..13262552
BnaA08g16120D	13265079..13266600
BnaA08g16130D	13267763..13269777
BnaA08g16140D	13276782..13277667
BnaA08g16150D	13278425..13278721
BnaA08g16160D	13281674..13282825
BnaA08g16170D	13282964..13291452
BnaA08g16180D	13292592..13293935
BnaA08g16190D	13296553..13297256
BnaA08g16200D	13298632..13299837
BnaA08g16210D	13300641..13301882
BnaA08g16220D	13304923..13305934
BnaA08g16230D	13314649..13317014
BnaA08g16240D	13322213..13322620
BnaA08g16250D	13322674..13323343
BnaA08g16260D	13325798..13326475
BnaA08g16270D	13326535..13326933
BnaA08g16280D	13327685..13328848
BnaA08g16290D	13330018..13331756
BnaA08g16300D	13331810..13339025
BnaA08g16310D	13339664..13340551
BnaA08g16320D	13343754..13344695
BnaA08g16330D	13346810..13351137
BnaA08g16340D	13351191..13354083
BnaA08g16350D	13354327..13354548
BnaA08g16360D	13357396..13358076
BnaA08g16370D	13358615..13365881
BnaA08g16380D	13367166..13368125
BnaA08g16390D	13368336..13369328
BnaA08g16400D	13372495..13373289
BnaA08g16410D	13373450..13374143
BnaA08g16420D	13376171..13376752
BnaA08g16430D	13376852..13378238
BnaA08g16440D	13378620..13379608
BnaA08g16450D	13379826..13384947
BnaA08g16460D	13386667..13388238
BnaA08g16470D	13396131..13397705
BnaA08g16480D	13400629..13407694
BnaA08g16490D	13411623..13412521
BnaA08g16500D	13412577..13413121
BnaA08g16510D	13414245..13416975
BnaA08g16520D	13430884..13435214
BnaA08g16530D	13444774..13446256
BnaA08g16540D	13448756..13450834
BnaA08g16550D	13452139..13454243
BnaA08g16560D	13460748..13465027
BnaA08g16570D	13473455..13473625
BnaA08g16580D	13473715..13473816
BnaA08g16590D	13475209..13480926
BnaA08g16600D	13484434..13485424
BnaA08g16610D	13486312..13487354
BnaA08g16620D	13488171..13489611
BnaA08g16630D	13489673..13491429
BnaA08g16640D	13492165..13493157
BnaA08g16650D	13496761..13497447
BnaA08g16660D	13497937..13499619
BnaA08g16670D	13501184..13504036
BnaA08g16680D	13504150..13507008
BnaA08g16690D	13508018..13510940
BnaA08g16700D	13512040..13514140
BnaA08g16710D	13515084..13517768
BnaA08g16720D	13517879..13521291
BnaA08g16730D	13521717..13524905
BnaA08g16740D	13525484..13527516
BnaA08g16750D	13528550..13529086
BnaA08g16760D	13529135..13530042
BnaA08g16770D	13530157..13535471
BnaA08g16780D	13539095..13541437
BnaA08g16790D	13541641..13548831
BnaA08g16800D	13550919..13553401
BnaA08g16810D	13560276..13561410
BnaA08g16820D	13562367..13564668
BnaA08g16830D	13565029..13566702
BnaA08g16840D	13571050..13572745
BnaA08g16850D	13572899..13573444
BnaA08g16860D	13576235..13578289
BnaA08g16870D	13578719..13579643
BnaA08g16880D	13588729..13594005
BnaA08g16890D	13594097..13594253
BnaA08g16900D	13597251..13599091
BnaA08g16910D	13599164..13600752
BnaA08g16920D	13615036..13615861
BnaA08g16930D	13619193..13621592
BnaA08g16940D	13624673..13626568
BnaA08g16950D	13627712..13630114
BnaA08g16960D	13630627..13633349
BnaA08g16970D	13634354..13636321
BnaA08g16980D	13638355..13640759
BnaA08g16990D	13642522..13644129
BnaA08g17000D	13649961..13653748
BnaA08g17010D	13654108..13658095
BnaA08g17020D	13658429..13659957
BnaA08g17030D	13661117..13665527
BnaA08g17040D	13665627..13667353
BnaA08g17050D	13667852..13668745
BnaA08g17060D	13668840..13670197
BnaA08g17070D	13673765..13676040
BnaA08g17080D	13676114..13677151
BnaA08g17090D	13678241..13680552
BnaA08g17100D	13681164..13685032
BnaA08g17110D	13690791..13695821
BnaA08g17120D	13710589..13711081
BnaA08g17130D	13718004..13722367
BnaA08g17140D	13723040..13725557
BnaA08g17150D	13726280..13729183
BnaA08g17160D	13729697..13732549
BnaA08g17170D	13732663..13734528
BnaA08g17180D	13736328..13738204
BnaA08g17190D	13738885..13739277
BnaA08g17200D	13740128..13742405
BnaA08g17210D	13744959..13748580
BnaA08g17220D	13750358..13752265
BnaA08g17230D	13752754..13753125
BnaA08g17240D	13754128..13757440
BnaA08g17250D	13757911..13758093
BnaA08g17260D	13759273..13760489
BnaA08g17270D	13761574..13764374
BnaA08g17280D	13765107..13767463
BnaA08g17290D	13767576..13772030
BnaA08g17300D	13774705..13776888
BnaA08g17310D	13777144..13778674
BnaA08g17320D	13778840..13784999
BnaA08g17330D	13786546..13788524
BnaA08g17340D	13788873..13796015
BnaA08g17350D	13796142..13798964
BnaA08g17360D	13801149..13802859
BnaA08g17370D	13805792..13814587
BnaA08g17380D	13821919..13825861
BnaA08g17390D	13852950..13857293
BnaA08g17400D	13860897..13863789
BnaA08g17410D	13868735..13871047
BnaA08g17420D	13878514..13880120
BnaA08g17430D	13897082..13900772
BnaA08g17440D	13901572..13904671
BnaA08g17450D	13906593..13907786
BnaA08g17460D	13915870..13916695
BnaA08g17470D	13917741..13921441
BnaA08g17480D	13922831..13924448
BnaA08g17490D	13926584..13929394
BnaA08g17500D	13932157..13933764
BnaA08g17510D	13939796..13940245
BnaA08g17520D	13942747..13944172
BnaA08g17530D	13944815..13946234
BnaA08g17540D	13946323..13947140
BnaA08g17550D	13949555..13951370
BnaA08g17560D	13955753..13957190
BnaA08g17570D	13957241..13958128
BnaA08g17580D	13958372..13959538
BnaA08g17590D	13970378..13972210
BnaA08g17600D	13975809..13976942
BnaA08g17610D	13982874..13984967
BnaA08g17620D	14003497..14003793
BnaA08g17630D	14005100..14007884
BnaA08g17640D	14018427..14019772
BnaA08g17650D	14019842..14020442
BnaA08g17660D	14029317..14030426
BnaA08g17670D	14031452..14033083
BnaA08g17680D	14033187..14036131
BnaA08g17690D	14037466..14038064
BnaA08g17700D	14038498..14040174
BnaA08g17710D	14040831..14041148
BnaA08g17720D	14042238..14042555
BnaA08g17730D	14043316..14044029
BnaA08g17740D	14045304..14046149
BnaA08g17750D	14046615..14048406
BnaA08g17760D	14049837..14055841
BnaA08g17770D	14057018..14057739
BnaA08g17780D	14057960..14058774
BnaA08g17790D	14059317..14073834
BnaA08g17800D	14079126..14081362
BnaA08g17810D	14082835..14086062
BnaA08g17820D	14086737..14088477
BnaA08g17830D	14091596..14093929
BnaA08g17840D	14110244..14110381
BnaA08g17850D	14119781..14120050
BnaA08g17860D	14120541..14120963
BnaA08g17870D	14124693..14126514
BnaA08g17880D	14126569..14127581
BnaA08g17890D	14128026..14128490
BnaA08g17900D	14131130..14131643
BnaA08g17910D	14132425..14132973
BnaA08g17920D	14134266..14134763
BnaA08g17930D	14135600..14136864
BnaA08g17940D	14139263..14142814
BnaA08g17950D	14146695..14149817
BnaA08g17960D	14151948..14155845
BnaA08g17970D	14156873..14157399
BnaA08g17980D	14159656..14161797
BnaA08g17990D	14168070..14170523
BnaA08g18000D	14170596..14172875
BnaA08g18010D	14175574..14176992
BnaA08g18020D	14184826..14185083
BnaA08g18030D	14187692..14188012
BnaA08g18040D	14199669..14200800
BnaA08g18050D	14220451..14222025
BnaA08g18060D	14222682..14224527
BnaA08g18070D	14224889..14225274
BnaA08g18080D	14227633..14228928
BnaA08g18090D	14228998..14230375
BnaA08g18100D	14231900..14232415
BnaA08g18110D	14234862..14236286
BnaA08g18120D	14237459..14241967
BnaA08g18130D	14249295..14249819
BnaA08g18140D	14251314..14253328
BnaA08g18150D	14253894..14255121
BnaA08g18160D	14257476..14260767
BnaA08g18170D	14261977..14262870
BnaA08g18180D	14263104..14264808
BnaA08g18190D	14265214..14266791
BnaA08g18200D	14283048..14283768
BnaA08g18210D	14297015..14300067
BnaA08g18220D	14301222..14302872
BnaA08g18230D	14304999..14307181
BnaA08g18240D	14307533..14308243
BnaA08g18250D	14308298..14309036
BnaA08g18260D	14309772..14312691
BnaA08g18270D	14312963..14314653
BnaA08g18280D	14315872..14320149
BnaA08g18290D	14322649..14326209
BnaA08g18300D	14337742..14344486
BnaA08g18310D	14348287..14349453
BnaA08g18320D	14362177..14363947
BnaA08g18330D	14366608..14368376
BnaA08g18340D	14379696..14380730
BnaA08g18350D	14383637..14385009
BnaA08g18360D	14386018..14387507
BnaA08g18370D	14389598..14392139
BnaA08g18380D	14403501..14404076
BnaA08g18390D	14409261..14409815
BnaA08g18400D	14413439..14417739
BnaA08g18410D	14418382..14418612
BnaA08g18420D	14423853..14425379
BnaA08g18430D	14427036..14427860
BnaA08g18440D	14431066..14431401
BnaA08g18450D	14436650..14440032
BnaA08g18460D	14440220..14440459
BnaA08g18470D	14445709..14448826
BnaA08g18480D	14452572..14454463
BnaA08g18490D	14456836..14458701
BnaA08g18500D	14460580..14465603
BnaA08g18510D	14468428..14469585
BnaA08g18520D	14477577..14478030
BnaA08g18530D	14479334..14481305
BnaA08g18540D	14481379..14482851
BnaA08g18550D	14486752..14487561
BnaA08g18560D	14490332..14491309
BnaA08g18570D	14492028..14492426
BnaA08g18580D	14493361..14494065
BnaA08g18590D	14500898..14503080
BnaA08g18600D	14511248..14514162
BnaA08g18610D	14518697..14519836
BnaA08g18620D	14522822..14523751
BnaA08g18630D	14527057..14528019
BnaA08g18640D	14528676..14532100
BnaA08g18650D	14533039..14535128
BnaA08g18660D	14535430..14538908
BnaA08g18670D	14539316..14540312
BnaA08g18680D	14542217..14544992
BnaA08g18690D	14545043..14547047
BnaA08g18700D	14551336..14559371
BnaA08g18710D	14559572..14559783
BnaA08g18720D	14560718..14565142
BnaA08g18730D	14565277..14570284
BnaA08g18740D	14572819..14573066
BnaA08g18750D	14573588..14578294
BnaA08g18760D	14578764..14580882
BnaA08g18770D	14587542..14592530
BnaA08g18780D	14598195..14599268
BnaA08g18790D	14612308..14613165
BnaA08g18800D	14615520..14616967
BnaA08g18810D	14617033..14623576
BnaA08g18820D	14627699..14630167
BnaA08g18830D	14635871..14640296
BnaA08g18840D	14648154..14649584
BnaA08g18850D	14651042..14653826
BnaA08g18860D	14654524..14656552
BnaA08g18870D	14658641..14660965
BnaA08g18880D	14666096..14666890
BnaA08g18890D	14667085..14678210
BnaA08g18900D	14679248..14680534
BnaA08g18910D	14682156..14686055
BnaA08g18920D	14686217..14686725
BnaA08g18930D	14687349..14691337
BnaA08g18940D	14692282..14693373
BnaA08g18950D	14694148..14697068
BnaA08g18960D	14697502..14699467
BnaA08g18970D	14699957..14702076
BnaA08g18980D	14702719..14703554
BnaA08g18990D	14703756..14705125
BnaA08g19000D	14705502..14707231
BnaA08g19010D	14707432..14707989
BnaA08g19020D	14709063..14710561
BnaA08g19030D	14713226..14714470
BnaA08g19040D	14715800..14718103
BnaA08g19050D	14718619..14722031
BnaA08g19060D	14722342..14723812
BnaA08g19070D	14724075..14726197
BnaA08g19080D	14728636..14730208
BnaA08g19090D	14732310..14738774
BnaA08g19100D	14738848..14742180
BnaA08g19110D	14743766..14744953
BnaA08g19120D	14745159..14747950
BnaA08g19130D	14752757..14753110
BnaA08g19140D	14765994..14767262
BnaA08g19150D	14771680..14774083
BnaA08g19160D	14783182..14783802
BnaA08g19170D	14785927..14786826
BnaA08g19180D	14796383..14796604
BnaA08g19190D	14797598..14798161
BnaA08g19200D	14815594..14828655
BnaA08g19210D	14832652..14834624
BnaA08g19220D	14835129..14838419
BnaA08g19230D	14843949..14846043
BnaA08g19240D	14846665..14848658
BnaA08g19250D	14863040..14865304
BnaA08g19260D	14867094..14868832
BnaA08g19270D	14869549..14876901
BnaA08g19280D	14880623..14881564
BnaA08g19290D	14882996..14886001
BnaA08g19300D	14888572..14889012
BnaA08g19310D	14889682..14891576
BnaA08g19320D	14892321..14894081
BnaA08g19330D	14897043..14897822
BnaA08g19340D	14900312..14902615
BnaA08g19350D	14911444..14913292
BnaA08g19360D	14920430..14922419
BnaA08g19370D	14929637..14930905
BnaA08g19380D	14932722..14935082
BnaA08g19390D	14935169..14936386
BnaA08g19400D	14936548..14937898
BnaA08g19410D	14940595..14942561
BnaA08g19420D	14942626..14946402
BnaA08g19430D	14949629..14952216
BnaA08g19440D	14954765..14958104
BnaA08g19450D	14959675..14961987
BnaA08g19460D	14966345..14968729
BnaA08g19470D	14970061..14973506
BnaA08g19480D	14975541..14980526
BnaA08g19490D	14982814..14984155
BnaA08g19500D	15006445..15008368
BnaA08g19510D	15011828..15015562
BnaA08g19520D	15017902..15018962
BnaA08g19530D	15019039..15019725
BnaA08g19540D	15019894..15022363
BnaA08g19550D	15022420..15024471
BnaA08g19560D	15024543..15025987
BnaA08g19570D	15026144..15029360
BnaA08g19580D	15029835..15032544
BnaA08g19590D	15033447..15033806
BnaA08g19600D	15034495..15036823
BnaA08g19610D	15037049..15038914
BnaA08g19620D	15039009..15043335
BnaA08g19630D	15045228..15046718
BnaA08g19640D	15049282..15051333
BnaA08g19650D	15053001..15054328
BnaA08g19660D	15058029..15058674
BnaA08g19670D	15060879..15061971
BnaA08g19680D	15065041..15068287
BnaA08g19690D	15069667..15072307
BnaA08g19700D	15078050..15078461
BnaA08g19710D	15078533..15082045
BnaA08g19720D	15085071..15087100
BnaA08g19730D	15088287..15091197
BnaA08g19740D	15096729..15098310
BnaA08g19750D	15099025..15100254
BnaA08g19760D	15101572..15103116
BnaA08g19770D	15106963..15110439
BnaA08g19780D	15112346..15113666
BnaA08g19790D	15115111..15116058
BnaA08g19800D	15117806..15118156
BnaA08g19810D	15119716..15122081
BnaA08g19820D	15122478..15124238
BnaA08g19830D	15127294..15128657
BnaA08g19840D	15129210..15130665
BnaA08g19850D	15133603..15137674
BnaA08g19860D	15150446..15151890
BnaA08g19870D	15154375..15155717
BnaA08g19880D	15156452..15157368
BnaA08g19890D	15160711..15161376
BnaA08g19900D	15162309..15164727
BnaA08g19910D	15164854..15165069
BnaA08g19920D	15165312..15170049
BnaA08g19930D	15170899..15173667
BnaA08g19940D	15174250..15176176
BnaA08g19950D	15176408..15179758
BnaA08g19960D	15181720..15182007
BnaA08g19970D	15187718..15189766
BnaA08g19980D	15190502..15191431
BnaA08g19990D	15198354..15199049
BnaA08g20000D	15206171..15207930
BnaA08g20010D	15219290..15220834
BnaA08g20020D	15227418..15228664
BnaA08g20030D	15239137..15240170
BnaA08g20040D	15243859..15246107
BnaA08g20050D	15250005..15252441
BnaA08g20060D	15254038..15256438
BnaA08g20070D	15258656..15260471
BnaA08g20080D	15260588..15262682
BnaA08g20090D	15264826..15265861
BnaA08g20100D	15266992..15270283
BnaA08g20110D	15274941..15275372
BnaA08g20120D	15275480..15277357
BnaA08g20130D	15278559..15278939

## Sheet: Table S6-2
Table S6-2 Expressed genes in A08 candidate region
Gene ID	ZS11-7C	ZS11-7	ZS11-9	ZS11-11	ZS11-13	ZY-4-7C	ZY-4-7	ZY-4-9	ZY-4-11	ZY-4-13	ZY-8-7C	ZY-8-7	ZY-8-9	ZY-8-11	ZY-8-13	Ortholog in Arabidopsis. thaliana	subcellular localization	Description
BnaA08g17820D	7769.67	3166.3	2447.07	3493.22	4715.34	3059.83	2009.69	1926.76	2005.54	2203.2	2889.44	1364.08	1764.04	1905.56	2157.05	AT1G29670.1	chloroplast thylakoid	GDSL-motif esterase/acyltransferase/lipase. Enzyme group with broad substrate specificity that may catalyze acyltransfer or hydrolase reactions with lipid and non-lipid substrates. The mRNA is cell-to-cell mobile.
BnaA08g11590D	467.032	117.987	262.893	362.076	422.296	112.709	25.9474	89.152	76.851	94.0384	140.02	23.6472	56.4844	67.7374	103.581	AT4G34120.1	chloroplast stroma	LEJ1, CDCP1 | Cystathionine beta-synthase (CBS) family protein | Encodes a single cystathionine beta-Synthase domain-containing protein. Modulates development by regulating the thioredoxin system.
BnaA08g14980D	37.6738	16.7493	6.69313	16.8219	25.0707	20.6195	9.54387	1.83704	0	5.21271	16.4843	13.9095	3.00078	1.3667	4.81124	AT4G35460.1	chloroplast envelope	thioredoxin-disulfide reductase activity NADPH-dependent thioredoxin reductase 1 (NTR1. Similar to E.coli NTR and has conserved NADPH binding domains.
BnaA08g11840D	1142.43	243.168	70.7996	158.652	325.743	302.12	142.847	8.10857	19.8541	77.692	492.636	59.5792	23.3035	21.0016	178.192	AT4G33300.2	chloroplast	ADP binding Encodes a member of the ADR1 family nucleotide-binding leucine-rich repeat (NB-LRR) immune receptors.
BnaA08g14220D	842.388	285.083	301.238	370.373	296.241	251.472	67.5699	73.0563	42.7497	158.054	175.94	656.468	59.8471	92.0383	142.263	AT4G26970.1	chloroplast	ACO2 aconitase 2 ;4 iron, 4 sulfur cluster bindingEncodes an aconitase that can catalyze the conversion of citrate to isocitrate through a cis-aconitate intermediate, indicating that it may participate in the TCA cycle and other primary metabolic pathways. The protein is believed to accumulate in the mitochondria and the cytosol. It affects CSD2 (At2g28190 - a superoxide dismutase) transcript lev…
BnaA08g16720D	123.991	101.002	120.42	112.669	127.456	153.925	79.0996	62.55	52.8347	34.5979	104.644	61.4998	43.0705	53.4283	39.2512	AT4G39110.1	chloroplast	regulation of pollen tube growth bups1 and bups1/2 double mutants have reduced feritlity due to premature rupture of pollen tubes before they reach the ovule. BUSP1 interacts with RALF4/19 peptide ligands and ANX1/2 receptors. BUPS/ANX signaling may regulate and promote pollen tube growth.
BnaA08g17160D	28.484	9.95053	16.0642	35.0142	33.4	7.10358	4.55925	0.301662	4.31369	0.807456	3.0605	2.03507	3.35189	2.00787	3.69551	AT4G14210.2	chloroplast	Encodes phytoene desaturase (phytoene dehydrogenase), an enzyme that catalyzes the desaturation of phytoene to zeta-carotene during carotenoid biosynthesis. Processed protein is localized to the plastid.
BnaA08g17170D	67.8337	17.4747	65.2444	186.174	103.113	13.0238	10.702	9.29344	2.51577	9.5752	23.5295	3.02903	7.33975	7.42525	11.4198	AT4G14210.1	chloroplast	Encodes phytoene desaturase (phytoene dehydrogenase), an enzyme that catalyzes the desaturation of phytoene to zeta-carotene during carotenoid biosynthesis. Processed protein is localized to the plastid.
BnaA08g18100D	23.9629	27.5328	10.6426	9.4494	15.5748	0	5.39728	3.7282	1.22245	0.984395	3.86938	6.07543	1.24741	0.683352	0	AT1G29195.1	chloroplast	kinase activity phosphatidylinositol 4-phosphate 5-kinase MSS4-like protein;(source:Araport11)
BnaA08g13300D	495.601	375.772	632.256	492.351	370.811	661.9	480.776	1002.5	891.829	1052.16	848.949	667.542	1054.44	939.401	974.023	AT4G29840.1	chloroplast stroma	threonine synthase
BnaA08g11450D	214.344	127.542	602.535	521.406	344.293	414.144	223.581	1033.1	1041.4	1260.22	543.75	220.751	1041.08	1195.9	1717.48	AT4G33760.1	chloroplast	An Aminoacyl tRNA Synthetase, OKI1, Is Required for Proper Shoot Meristem Size in Arabidopsis
BnaA08g11470D	845.794	529.072	1534.38	1538.66	1094.37	1033.27	959.947	3052.46	2874.64	3655.65	2096.92	1156.23	3258.91	3139.45	3705.59	AT4G33680.1	chloroplast	systemic acquired resistance, salicylic acid mediated signaling pathway
BnaA08g11490D	163.764	193.972	189.649	166.488	152.356	210.358	231.287	194.962	223.38	175.185	159.61	201.087	224.841	163.536	190.721	AT4G33650.1	chloroplast	Encodes a protein with high sequence similarity to the dynamin superfamily. Among those members ADL2 was most closely related to Dnm1p of yeast and likely a member of the Vps1p subfamily. Widely expressed in various tissues with highest expression in flower tissues. Localizes to the chloroplast, mitochondrion and peroxisome. Involved in peroxisome and mitochondria fission in combination with DRP3…
BnaA08g12180D	348.612	324.537	631.998	454.638	325.912	456.496	328.534	635.329	584.484	656.235	707.344	346.344	567.705	569.732	602.978	AT4G32520.1	chloroplast	tetrahydrofolate metabolic process
BnaA08g12530D	0	0	0	0	0	3.14237	12.3238	21.0041	18.6117	13.855	4.23701	14.0681	21.6317	17.4671	32.7457	AT4G31370.1	chloroplast	fasciclin-like arabinogalactan-protein, putative (FLA5)
BnaA08g13690D	0	0	0	0	0	0	4.08146	9.02082	2.5091	5.84614	0	3.49748	7.41458	3.35282	7.32972	AT4G28510.1	chloroplast	mitochondrial respiratory chain complex I
BnaA08g14500D	19.5827	0.458499	8.21949	23.6371	3.93546	53.9556	42.6853	191.414	183.897	202.966	42.0996	52.6913	163.086	144.129	128.02	AT4G25300.1	chloroplast	oxidation-reduction process2-oxoglutarate (2OG) and Fe(II)-dependent oxygenase superfamily protein; In plants, Fe(II) 2OG dioxygenase domain enzymes catalyse the formation of plant hormones, such as ethylene, gibberellins, anthocyanidins and pigments such as flavones
BnaA08g14510D	1.20297	0	0.301748	4.21615	0.359615	5.42917	5.70767	27.8262	17.1354	28.1699	17.3493	3.50906	30.3084	17.0534	25.0134	AT4G25300.2	chloroplast	oxidation-reduction process2-oxoglutarate (2OG) and Fe(II)-dependent oxygenase superfamily protein
BnaA08g14850D	409.553	424.698	367.598	354.821	332.872	561.153	546.389	457.152	435.74	445.692	613.877	612.356	552.879	528.078	472.102	AT4G35890.1	chloroplast	response to jasmonic acidEncodes a cytoplasmic LAM domain containing protein that is involved in leaf senescence. The mRNA is cell-to-cell mobile.
BnaA08g16710D	127.554	53.7598	140.494	124.818	121.604	92.2684	76.6187	180.816	149.205	199.929	122.316	104.231	150.855	171.172	176.446	AT4G39120.1	chloroplast	inositol monophosphate 4-phosphatase activityEncodes a chloroplast-localized member of the myo-inositol monophosphatase family, IMPL2 (myo-Inositol monophosphatase like 2) that seems to have multiple enzymatic activities. It contributes to histidine biosynthesis based on it histidinol-phosphate phosphatase activity. In addition, the protein can act as an inositol monophosphatase and an L-galactos…
BnaA08g16930D	73.5117	110.079	82.7561	50.5493	56.3291	147.099	120.095	191.885	178.193	140.386	287.228	152.927	161.948	119.62	100.556	AT4G38730.1	chloroplast	integral component of membranemagnesium transporter, putative
BnaA08g17110D	410.124	306.624	443.41	389.24	330.048	406.451	284.222	478.269	502.148	480.643	617.443	351.39	432.999	394.481	440.791	AT4G38380.1	chloroplast	MATE efflux family protein
BnaA08g18260D	111.864	111.266	258.783	188.341	121.036	188.469	152.357	364.999	379.431	413.531	281.471	159.431	394.224	333.559	392.586	AT1G28530.2	chloroplast	Encodes a protein that localizes to both chloroplasts and amyloplasts and is required for both chloroplast and mesophyll development.
BnaA08g18660D	123.387	142.185	99.3143	107.043	87.3004	287.546	220.475	237.594	201.319	250.791	212.745	300.789	157.431	179.767	210.332	AT1G27980.1	chloroplast	dihydrosphingosine phosphate lyase; carboxylic acid metabolic process, sphingolipid catabolic process, sphingolipid metabolic process
BnaA08g18950D	112.538	237.674	326.188	211.521	126.169	331.403	482.257	607.544	479.819	403.376	288.146	483.583	518.13	425.142	439.589	AT1G27460.1	chloroplast	encodes a calmodulin-binding protein that is expressed in pollen, suspension culture cells, flowers, and fruits. The mRNA is cell-to-cell mobile.
BnaA08g18960D	219.45	142.475	153.003	150.767	113.968	329.684	541.568	524.433	506.138	541.986	325.113	560.008	567.016	293.551	349.699	AT1G27450.1	chloroplast	circadian rhythmAdenosine phosphoribosyl transferase(E.C:2.4.2.7), involved in the one-step salvage of adenine to AMP.
BnaA08g19610D	36.5199	13.5806	10.9237	27.1438	30.8722	294.181	61.6318	183.906	228.651	212.79	374.251	78.7431	169.453	206.986	235.137	AT1G26180.1	chloroplast	chloroplastmembrane protein
BnaA08g20080D	490.795	699.803	723.85	521.564	367.334	677.171	842.601	934.81	904.726	962.992	582.357	923.868	1139.26	919.378	888.376	AT1G27090.1	chloroplast	mRNA bindingglycine-rich protein
BnaA08g14990D	1407.66	533.64	1067.97	1139.15	866.58	1250.91	543.374	1195.82	1327.38	1517.41	1134.45	438.592	1069.31	1069.17	1504.23	AT4G35450.3	integral component of chloroplast outer membrane	chloroplast outer membrane
BnaA08g15880D	1731.27	31.839	329.26	765.746	1225.19	2930.15	73.28	534.808	608.616	895.64	4211.24	60.8646	360.066	772.439	1193.49	AT4G37925.1	chloroplast thylakoid membrane	chloroplast thylakoid membrane
BnaA08g16010D	118.711	153.589	409.111	277.145	171.25	133.459	127.542	391.901	349.368	374.237	148.482	152.607	324.91	352.497	340.143	AT4G38100.1	chloroplast thylakoid membrane	chloroplast thylakoid membrane
BnaA08g16310D	1078.02	488.556	663.72	806.824	731.811	1216.94	524.219	604.657	592.739	697.304	480.519	437.831	677.554	492.234	627.34	AT4G39730.1	chloroplast thylakoid membrane	plastoglobule
BnaA08g17660D	194795	2394.07	47134.1	135836	139710	88987.6	6055.27	22783.5	18828.8	30439.3	25480.2	1437.86	11265.9	17172.4	22678.9	AT1G29930.1	chloroplast thylakoid membrane	photosystem I
BnaA08g19640D	0.797913	0.458499	0.61033	2.3769	0	0	0	0.315194	9.9897	0	0	0	0	0	0	AT2G34860.2	chloroplast thylakoid	chloroplast thylakoid membrane
BnaA08g11250D	1990.76	560.412	1330.01	2245.31	3257.19	2071.41	613.407	1023.66	894.912	1173.13	2486.64	480.997	1092.12	1802.68	1687.57	AT4G34350.1	chloroplast stroma	4-hydroxy-3-methylbut-2-en-1-yl diphosphate synthase activity
BnaA08g11320D	1190.85	3745.77	5169.61	3397.81	1868.52	879.647	2469.58	3749.39	3632.05	3635.73	1585.11	4228.48	5535.92	3689.81	3047.05	AT4G34200.1	chloroplast stroma	mitochondrion
BnaA08g13530D	396.822	104.879	925.721	849.061	714.463	388.446	116.075	1127.01	1172.19	1542.65	640.532	95.9726	898.927	1342.32	1792.22	AT4G29060.2	chloroplast stroma	response to cadmium ion
BnaA08g14390D	7.52099	23.302	86.8891	43.7275	37.9811	22.3109	38.0515	44.481	33.0429	47.3548	12.8864	16.1639	19.6639	18.8581	9.41572	AT4G26300.1	chloroplast stroma	embryo development ending in seed dormancy
BnaA08g15890D	8198.82	529.083	2086.1	4864.44	8539.15	9622.04	939.25	2958.92	3305.01	4922.15	14469	822.301	2135.8	4494.49	6169.89	AT4G37930.1	chloroplast stroma	glycine biosynthetic process from serine
BnaA08g16090D	1502.28	36.4937	469.13	1270.09	2154.95	2159.68	75.7616	854.244	771.915	1382.77	3078.78	46.078	597.3	1149.02	1896.39	AT4G39970.1	chloroplast stroma	chloroplast stroma
BnaA08g19310D	27.4046	18.5573	14.6148	30.38	40.8747	30.4961	4.29829	21.0833	19.8808	21.335	33.2139	3.49666	20.7798	15.4237	51.2316	AT1G25290.2	chloroplast membrane	serine-type endopeptidase activity
BnaA08g18750D	632.263	1804	278.071	202.533	438.872	403.211	1206.37	279.397	915.571	922.666	430.887	694.298	340.327	268.325	586.55	AT1G27770.1	chloroplast inner membrane	plasma membrane
BnaA08g11580D	496.868	64.102	399.162	575.81	640.609	1067.78	225.28	1279.68	1159.28	1568.83	1709.46	237.648	1026.48	1312.95	1943.16	AT4G33520.1	chloroplast envelope	ATP binding
BnaA08g12780D	2379.43	486.194	2143.56	2734.35	2444.34	2806.8	445.663	3022.57	2812.02	3678	4316.48	480.942	2187.19	3046.94	4409.14	AT4G30950.1	chloroplast envelope	chloroplast envelope
BnaA08g14340D	21.0746	4.90995	16.0942	5.52669	6.29036	11.7472	2.31012	21.2121	22.3599	7.55948	10.4753	4.98223	14.5777	15.1924	16.0661	AT4G26670.1	chloroplast envelope	chloroplast outer membrane
BnaA08g14780D	4096.16	2576.22	4200.43	4233.26	5609.99	2483.5	928.298	5010.85	4848.32	6235.99	3600.59	1038.43	4353.37	5953.29	6906.05	AT4G24280.1	chloroplast envelope	chloroplast envelope
BnaA08g16770D	2019.95	926.86	975.118	1315.14	1240.29	1482.5	921.852	1219.01	1118.59	1452.46	1721.27	1186.67	1246.41	1159.02	1437.71	AT4G39080.1	chloroplast envelope	vacuolar membrane
BnaA08g17560D	362.527	194.029	272.09	257.068	260.762	570.835	210.263	327.042	282.522	384.998	365.078	170.331	327.617	305.801	325.916	AT1G30120.1	chloroplast envelope	chloroplast envelope
BnaA08g17570D	677.79	429.491	598.006	662.37	696.079	1156.87	455.372	771.602	745.623	842.168	826.831	374.247	678.646	747.081	707.814	AT1G30120.1	chloroplast envelope	chloroplast envelope
BnaA08g11170D	578.228	736.063	808.826	707.753	637.775	354.859	618.27	550.769	486.133	522.984	357.107	593.58	633.685	509.492	468.333	AT4G34450.1	chloroplast	structural molecule activity
BnaA08g11340D	163.856	98.3354	126.546	119.841	202.207	133.976	135.082	129.036	123.897	128.492	132.92	93.0553	103.811	159.447	174.728	AT3G42050.1	chloroplast	chloroplast
BnaA08g11370D	72.0886	12.057	16.6926	11.1841	9.70454	470.055	38.2799	9.45713	6.78161	27.2525	116.856	176.115	1.16891	1.98612	7.22828	AT4G34138.1	chloroplast	quercetin 3-O-glucosyltransferase activity
BnaA08g11500D	1151.93	440.873	641.97	912.571	998.482	1681.01	560.385	808.272	844.773	926.279	1810.21	460.058	729.542	912.403	974.582	AT4G33630.2	chloroplast	thylakoid membrane
BnaA08g11540D	421.137	249.673	269.672	218.491	290.532	536.724	264.205	262.179	309.308	273.437	491.431	282.871	248.422	284.509	191.368	AT4G33580.1	chloroplast	cyanate catabolic process
BnaA08g11610D	13385.8	13612.4	18207.4	15671.2	12861.1	10561.7	7764.03	12266.1	12401.7	10985.3	11542.1	9140.23	10656.4	12028.1	10581.6	AT4G34110.1	chloroplast	regulation of nuclear-transcribed mRNA poly(A) tail shortening
BnaA08g11890D	3.30311	15.8964	23.7474	21.401	10.1026	5.41075	17.5728	39.7507	31.7557	23.6329	16.7943	15.0625	24.01	32.214	33.0968	AT4G33170.1	chloroplast	RNA modification
BnaA08g11970D	157.283	75.3552	288.966	288.27	238.908	124.251	55.4092	439.86	440.432	632.928	228.599	52.561	380.935	400.979	572.861	AT4G32915.1	chloroplast	chloroplast
BnaA08g12300D	23.9305	6.44798	29.1516	9.70538	23.3627	0	6.46228	13.2929	11.1813	8.2685	4.61522	12.1434	21.8687	19.5125	12.3706	AT4G31940.1	chloroplast	fraxetin 5-hydroxylase activity
BnaA08g12450D	831.798	1131.45	1234.91	1120.15	957.586	360.614	776.386	709.391	683.191	798.44	381.946	777.429	901.434	743.453	639.394	AT4G31480.2	chloroplast	COPI vesicle coat
BnaA08g12720D	7.40413	15.5074	28.8737	32.0369	9.43554	7.01386	23.7017	14.5319	26.7987	24.4404	17.5925	12.5366	18.6321	17.4356	12.375	AT4G31050.1	chloroplast	protein lipoylation
BnaA08g12750D	3.19359	34.6336	8.23678	3.88262	7.24958	1.22505	14.8095	9.13105	15.5132	5.29704	15.1275	21.6209	7.71567	3.39545	1.50807	AT4G30993.2	chloroplast	biological_process
BnaA08g12830D	20.5743	47.9794	105.818	46.4081	34.6666	27.0196	46.8612	76.3637	81.0087	71.4045	22.0977	60.4756	59.5901	57.3405	69.0647	AT4G30930.1	chloroplast	pollen development
BnaA08g12870D	40.596	83.1003	74.7358	49.3998	61.9664	16.9726	54.0243	43.1288	45.6208	47.6865	22.3813	39.8184	44.5377	46.2401	34.2825	AT4G30820.3	chloroplast	nucleus
BnaA08g12980D	389.234	93.2483	352.069	334.708	210.544	264.587	75.424	255.652	256.187	304.943	186.372	44.133	128.681	123.455	233.047	AT4G30620.1	chloroplast	chloroplast
BnaA08g13030D	5.65332	19.6687	0	0	0.719229	0	6.65997	0	1.87182	0	4.69222	4.53776	1.16891	0.683352	1.42894	AT4G30420.1	chloroplast	integral component of membrane
BnaA08g13080D	21.0011	103.297	5.51891	2.82151	7.25139	0.756127	46.135	1.96443	0.63061	3.93175	0	45.5397	2.39302	0	4.44954	AT4G30410.2	chloroplast	gibberellic acid mediated signaling pathway
BnaA08g13140D	2.99314	0	4.24786	11.8808	120.088	3.17429	8.64285	22.7111	29.9632	41.6107	0	8.0708	32.5469	36.9004	36.6474	AT4G30210.2	chloroplast	endoplasmic reticulum membrane
BnaA08g13370D	9.16714	16.0238	20.6559	14.6064	7.78791	11.7274	9.84926	26.6209	32.9212	20.0608	9.92042	9.07552	18.1262	17.4987	20.3535	AT4G29540.2	chloroplast	lipid X metabolic process
BnaA08g13900D	23.7755	48.1824	49.9161	45.4091	9.905	8.21935	15.5576	13.2982	12.4552	15.8724	3.86938	23.1928	30.5506	15.4903	10.1302	AT4G28020.1	chloroplast	tRNA (adenine-N6-)-methyltransferase activity
BnaA08g13930D	1306.42	679.839	432.136	531.974	537.819	947.436	705.903	541.577	540.559	729.118	605	606.1	593.999	501.469	652.576	AT4G27970.1	chloroplast	integral component of membrane
BnaA08g14300D	89.1094	180.362	223.86	157.329	99.9973	99.7537	130.444	203.808	199.552	189.787	128.825	146.513	159.664	165.126	188.483	AT4G26780.1	chloroplast	response to heat
BnaA08g14520D	3.49329	0.481689	9.71915	1.31316	0	5.41075	1.00615	0.603323	0	8.88201	0	72.0665	0	1.98612	4.44508	AT4G25300.1	chloroplast	oxidation-reduction process
BnaA08g14610D	340.496	513.993	595.702	526.855	438.772	244.52	300.944	394.297	396.23	385.702	227.464	343.191	483.476	408.1	307.235	AT4G24820.2	chloroplast	cytosol
BnaA08g14620D	449.962	46.2734	210.21	281.093	344.751	759.617	42.1075	348.386	355.437	429.456	869.368	46.0375	219.475	364.25	562.817	AT4G24810.2	chloroplast	chloroplast
BnaA08g14640D	8218.88	1612.3	7897.63	8930.14	7767.79	8973.06	1666.44	11343.6	11312.6	13508.3	10101.6	1455.7	8087.43	10355.4	14193.6	AT4G24770.1	chloroplast	chloroplast thylakoid membrane
BnaA08g14800D	1.59583	0.928616	1.83387	0	3.55555	3.14237	0.503076	0	3.13304	0.65335	4.51381	3.02903	0	2.67672	1.83243	AT4G24190.1	chloroplast	vacuolar membrane
BnaA08g14820D	4.39046	9.11767	1.22643	4.79125	19.4336	2.76431	43.0311	6.22269	8.7316	19.005	9.88192	26.4899	13.4937	17.3608	9.31485	AT4G36040.1	chloroplast	chloroplast stroma
BnaA08g14860D	414.513	224.061	212.774	211.059	248.475	210.101	216.901	185.515	171.346	212.686	189.757	187.351	211.071	169.116	202.033	AT4G35870.1	chloroplast	chloroplast
BnaA08g14930D	952.281	1158.07	1245.51	1316.96	765.482	435.218	863.368	875.214	808.104	1001.13	600.047	2049.12	1062.17	841.568	606.771	AT2G17630.1	chloroplast	chloroplast stroma
BnaA08g14940D	1.09761	2.79737	0	0.73413	0	1.23855	0	0	1.22245	1.30961	3.08151	3.60332	0	0.662039	0.718928	AT4G35600.2	chloroplast	plasma membrane
BnaA08g14950D	978.392	238.521	184.257	252.92	460.7	1553.46	368.347	360.614	417.189	434.212	1140.07	303.108	226.23	274.732	377.073	AT4G35600.1	chloroplast	plasma membrane
BnaA08g15030D	125.076	220.481	314.738	209.043	139.565	94.3809	186.962	305.279	290.6	281.218	145.324	250.236	324.789	304.641	255.368	AT4G23620.1	chloroplast	translation
BnaA08g15160D	360.561	164.627	162.617	175.337	269.256	297.696	154.933	131.907	155.933	160.68	364.83	118.224	110.038	162.89	174.123	AT4G36140.1	chloroplast	signal transduction
BnaA08g15180D	183.497	63.0457	52.256	82.8957	179.701	190.127	70.9057	66.3967	72.5906	68.8453	195.326	65.8974	61.433	79.9727	104.598	AT4G36150.1	chloroplast	integral component of membrane
BnaA08g15420D	1064.95	630.4	809.917	921.56	928.599	1166.85	676.129	1141.85	948.361	1090.96	1150.57	633.784	940.23	903.862	1073.4	AT4G36760.1	chloroplast	chloroplast
BnaA08g15550D	9.38325	2.8148	7.30057	7.1714	6.29907	3.76353	0.263108	7.55409	8.43808	5.84905	7.19081	2.4779	3.09523	9.48212	27.3825	AT5G38344.1	chloroplast	signal transduction
BnaA08g15980D	95.1104	42.0419	34.289	41.4665	140.566	253.097	55.0018	53.3285	83.5944	47.8222	308.683	56.6337	38.1691	81.3948	54.2907	AT4G38060.2	chloroplast	chloroplast
BnaA08g16100D	9.18182	38.6148	5.4919	27.4165	82.606	30.5108	93.7931	22.1784	157.094	315.302	11.039	294.6	1.84782	84.673	0.714469	AT4G39950.1	chloroplast	response to water deprivation
BnaA08g16110D	0	0.481689	0	4.36732	8.95071	0	0	0	3.73821	9.16729	0	17.7592	0	8.93753	0	AT4G39940.1	chloroplast	ATP binding
BnaA08g16510D	418.697	159.016	491.177	609.636	514.514	204.902	109.206	416.644	443.944	519.206	574.247	155.608	519.78	673.818	834.862	AT4G39460.2	chloroplast	chloroplast
BnaA08g16820D	21310.9	1052.08	7208.87	15138.7	27344.6	33213.5	2176.1	8697.45	8793.56	13610.8	33796.5	1333.51	6880.01	11963.7	16486.5	AT4G38970.1	chloroplast	plastoglobule
BnaA08g16920D	338.497	637.401	486.142	696.622	663.731	606.576	1419.51	1076.87	1192.04	1549.78	629.672	2448.18	1003.75	1328.37	1018.43	AT4G38740.1	chloroplast	brassinosteroid mediated signaling pathway
BnaA08g17120D	0	0	0.603496	3.67065	2.21678	0	0	6.71775	4.99152	8.72791	0	0.25738	5.15005	1.33133	6.62806	AT4G14145.1	chloroplast	biological_process
BnaA08g17140D	913.513	241.956	1087.51	1140.33	767.351	719.122	258.65	1290.08	1286.42	1434.36	811.685	234.65	978.962	1063.62	1649.04	AT3G46100.1	chloroplast	histidine-tRNA ligase activity
BnaA08g17270D	53.2502	257.668	366.936	235.813	151.85	36.6554	245.775	324.873	371.285	313.392	30.6857	277.751	397.239	225.482	157.227	AT4G14330.1	chloroplast	ATP binding
BnaA08g17300D	240.406	215.695	159.878	184.181	186.424	322.868	261.779	186.499	218.099	172.248	234.236	208.289	174.608	175.68	154.359	AT1G30480.1	chloroplast	alternative mRNA splicing, via spliceosome
BnaA08g17310D	44.0009	46.5747	73.4591	71.4724	68.7465	36.5977	35.9348	64.7834	55.4547	70.063	20.9018	36.8371	62.8862	42.9273	48.332	AT1G30475.3	chloroplast	thylakoid membrane organization
BnaA08g17360D	0	0	0.613213	2.12484	6.10839	0	0.999867	0.603323	0	0	0.749364	1.49715	0	2.36361	0	AT3G28810.1	chloroplast	chloroplast
BnaA08g17430D	4722.75	6444.93	10000.8	6624.1	4270.54	3282.29	5197.93	7924.74	7616.65	7327.74	4053.15	6675	8574.77	8075.78	6796.36	AT1G56070.1	chloroplast	chloroplast
BnaA08g17440D	31.4211	7.94528	3.33108	0.73413	5.04295	78.5363	20.7537	6.31774	8.13247	7.32977	62.1113	13.4022	2.97748	4.33226	2.86679	AT1G30270.1	chloroplast	nucleus
BnaA08g17520D	6.25273	49.6623	86.9876	64.6037	51.1752	0.815059	39.2482	60.8816	57.3198	47.1744	15.8804	54.7188	105.365	58.5455	36.2434	AT1G30160.2	chloroplast	nucleus
BnaA08g17800D	528.403	120.621	299.034	603.58	1271.02	857.272	248.826	436.487	435.474	629.035	1569.44	197.046	510.96	1075.69	1040.54	AT1G29700.1	chloroplast	nucleus
BnaA08g17980D	569.557	430.277	258.699	324.847	390.404	847.674	470.143	365.066	604.577	546.092	809.444	378.352	299.064	363.109	518.119	AT1G29340.1	chloroplast	defense response to fungus, incompatible interaction
BnaA08g18140D	1403.65	1822.97	2331.04	1963.69	1453.59	1369.39	1653.43	2491.32	2429.19	2632.37	1199.04	1785.53	2795.83	2485.97	2260.83	AT1G29150.1	chloroplast	response to cadmium ion
BnaA08g18160D	490.751	164.265	142.524	191.322	208.221	821.739	243.225	237.381	244.943	237.84	626.216	162.572	181.901	222.918	274.414	AT1G29120.2	chloroplast	chloroplast
BnaA08g18170D	3185.63	580.394	3367.56	4144.57	3895.61	3661.39	855.257	4609.66	4615.64	6076.84	4105.35	628.254	3833.75	5483.01	6590.34	AT1G29070.1	chloroplast	mitochondrial large ribosomal subunit
BnaA08g18480D	91.5828	49.909	21.8616	26.3286	54.6303	36.864	48.497	23.9475	8.09276	22.7841	78.988	35.397	30.3486	30.5327	69.5389	AT1G28230.1	chloroplast	purine nucleobase transmembrane transporter activity
BnaA08g18540D	958.572	783.049	567.53	702.073	759.514	725.068	564.7	432.644	514.146	562.537	642.826	435.319	483.424	516.399	491.32	AT1G28200.1	chloroplast	molecular_function
BnaA08g18600D	247.055	354.568	262.7	236.108	215.305	123.201	434.305	310.886	240.159	234.43	194.351	435.739	313.324	261.235	265.578	AT1G28110.2	chloroplast	chloroplast
BnaA08g18900D	422.231	235.294	266.541	284.156	246.416	201.097	212.677	246.285	185.128	273.237	188.997	231.825	251.719	219.874	223.16	AT1G27530.1	chloroplast	UFM1 transferase activity
BnaA08g18910D	658.313	215.12	413.761	515.31	333.167	1230.04	267.826	809.106	798.874	948.334	1164.01	265.78	698.853	804.789	1076.92	AT1G27510.1	chloroplast	singlet oxygen-mediated programmed cell death
BnaA08g18970D	13.5493	11.2765	9.73004	26.2779	23.7799	10.3379	12.0655	13.221	16.0587	14.5699	13.3957	24.6883	17.8407	8.08751	24.3869	AT1G27440.1	chloroplast	Golgi membrane
BnaA08g19000D	85.1112	287.074	984.871	496.726	246.42	14.2954	168.872	518.853	537.456	435.147	9.11845	171.369	420.146	458.634	292.766	AT1G27400.1	chloroplast	plasma membrane
BnaA08g19040D	90.4067	196.842	276.865	136.623	86.8643	105.083	202.009	237.897	237.147	239.738	104.166	194.758	270.977	254.477	168.002	AT1G24310.1	chloroplast	nucleolus
BnaA08g19050D	31.2459	62.4885	22.8273	35.1154	129.79	45.8533	73.939	28.4694	66.9161	92.4829	87.2415	76.8776	23.8735	56.9887	36.519	AT1G24330.1	chloroplast	ubiquitin-protein transferase activity
BnaA08g19060D	103.115	51.2877	51.6847	60.7403	69.55	89.6992	68.8361	42.1581	47.1425	61.5815	93.5468	65.0386	54.9774	73.9537	81.6158	AT1G24350.1	chloroplast	chloroplast
BnaA08g19220D	90.7955	166.835	55.949	61.0603	55.1484	70.7308	214.215	57.2075	36.3513	73.3541	65.1613	144.45	50.3832	34.4981	32.5435	AT1G24764.1	chloroplast	microtubule
BnaA08g19230D	10.6432	27.6952	24.3697	20.6967	24.7228	7.98362	19.2623	21.0087	24.9057	18.4987	11.5241	20.9045	19.3404	18.4246	13.7204	AT1G25210.1	chloroplast	chloroplast
BnaA08g19240D	167.002	131.006	227.479	333.884	216.909	99.4639	96.6052	149.525	221.133	293.145	130.439	348.75	300.555	276.711	140.824	AT1G25220.2	chloroplast	regulation of auxin biosynthetic process
BnaA08g19290D	93.3719	90.5609	74.5436	85.8371	58.8696	73.635	99.836	48.3768	44.5565	58.7174	67.4289	84.1224	71.1254	39.2215	72.1067	AT1G25280.1	chloroplast	nucleus
BnaA08g19450D	205.26	244.896	64.485	95.3214	100.22	327.23	518.28	119.421	218.68	205.123	373.508	379.217	164.166	81.8483	133.194	AT1G25500.2	chloroplast	biological_process
BnaA08g19460D	414.868	379.6	299.217	278.692	349.998	260.924	392.652	294.348	286.068	304.626	342.654	574.283	423.795	461.315	365.937	AT1G25520.1	chloroplast	integral component of membrane
BnaA08g19550D	137.104	47.9151	127.545	137.608	187.255	262.018	113.328	216.916	193.033	283.908	429.455	76.2614	168.59	279.403	303.228	AT1G26090.1	chloroplast	plastoglobule
BnaA08g19580D	174.712	70.7732	84.5114	114.506	92.3412	12.2136	14.6026	38.5256	44.7464	46.242	4.51381	15.6144	31.2381	26.8878	13.0237	AT1G26120.1	chloroplast	endoplasmic reticulum membrane
BnaA08g19600D	69.4718	62.1808	70.5418	79.1065	66.7943	74.023	69.3121	82.7442	80.9097	85.5556	64.6014	50.9108	65.9909	68.1149	62.3851	AT1G26160.1	chloroplast	chloroplast
BnaA08g11120D	1.94515	3.92048	4.27701	4.6943	5.85172	7.53926	29.4292	18.8918	7.14414	8.63112	15.5405	10.521	13.1506	9.07035	13.5852
BnaA08g11150D	291.441	312.317	251.34	210.461	237.263	226.226	281.851	238.267	241.038	285.688	286.603	274.974	231.776	192.186	284.976	AT4G34490.1		establishment or maintenance of cell polarity
BnaA08g11160D	32.3305	102.383	128.542	102.991	106.054	42.1203	122.765	118.108	111.705	82.9341	28.3184	109.949	123.232	118.54	107.657	AT4G34460.4		abscisic acid-activated signaling pathway
BnaA08g11190D	350.667	629.983	673.673	535.209	480.544	147.968	244.049	275.588	258.094	231.258	141.69	250.472	293.355	247.214	202.493	AT4G34430.3		chromatin organization
BnaA08g11220D	0	73.1422	9.8114	3.93949	71.5667	9.92051	45.0023	0.654811	316.539	238.63	14.1816	11.5038	8.37377	12.3003	81.6473	AT4G34410.1		regulation of auxin mediated signaling pathway
BnaA08g11230D	374.01	227.843	72.6496	147.493	293.91	152.377	83.0607	49.3445	161.132	193.761	180.452	59.9364	34.8252	56.029	146.443	AT4G34390.1		nucleus
BnaA08g11270D	7.21102	6.79325	3.65013	4.17738	4.27297	0.815059	3.25742	0	0	3.88317	1.57573	0.490784	1.20081	0	0.718928	AT4G34320.1		integral component of membrane
BnaA08g11280D	23.9392	11.944	8.48525	11.5446	14.5702	20.39	19.9941	11.243	11.1338	10.8636	16.8484	13.015	6.63019	16.694	16.5289
BnaA08g11290D	72.7156	31.0557	29.1159	27.0623	48.1947	38.9461	45.2866	17.3766	15.5674	15.1065	29.4633	45.5796	12.0718	17.8335	6.9109
BnaA08g11310D	0	4.00452	1.21185	2.10873	0.719229	0	0	3.78233	0	4.08877	0	0	1.82452	0	0
BnaA08g11330D	543.89	1263.21	943.506	673.941	575.639	201.817	566.28	345.782	416.49	343.13	180.72	672.864	488.592	268.702	213.504
BnaA08g11350D	112.315	405.216	994.505	678.184	467.623	44.3247	295.611	556.003	529.488	367.524	55.7682	366.938	720.397	618.099	393.168	AT4G34160.1		cyclin-dependent protein kinase holoenzyme complex
BnaA08g11360D	16.7505	27.1233	17.8927	16.0017	13.4424	17.3567	25.5955	2.51891	8.43746	10.4254	15.4795	68.4516	4.21324	2.69078	9.08913
BnaA08g11380D	288.42	30.3883	86.3583	142.341	218.635	207.962	40.6377	8.94491	4.35548	20.3205	276.632	72.0162	42.5624	74.6992	32.8817	AT4G34135.1		flavonol biosynthetic process
BnaA08g11390D	55.2136	28.975	55.9672	48.4415	27.1481	147.005	19.7518	48.5082	41.6878	57.3408	133.394	235.308	24.3967	45.3469	18.0206	AT4G34135.1		flavonol biosynthetic process
BnaA08g11440D	563.385	213.829	217.682	239.179	263.441	39.4946	19.2016	21.1972	12.696	21.5219	75.4303	40.5662	18.971	33.9011	56.8011	AT4G33790.1		lipid metabolic process
BnaA08g11480D	50.189	37.5964	45.5705	70.9965	39.8013	62.709	61.9029	109.952	92.9826	121.324	100.264	42.3567	70.9836	95.8087	151.041	AT4G33670.1		L-ascorbic acid biosynthetic process
BnaA08g11560D	4.82755	2.77418	2.4316	4.48563	2.15769	3.96234	7.77682	4.93485	11.7416	12.6767	18.5978	10.1129	16.1557	11.1513	9.93374
BnaA08g11570D	1.39732	7.93945	1.82992	9.85786	4.9128	0.815059	0.947303	0	0	0	0	0	0	0	0
BnaA08g11600D	57.8641	95.2823	131.058	75.938	47.4074	23.0891	32.3646	32.8818	48.4265	32.0244	17.4596	25.0385	36.9708	37.6387	25.425
BnaA08g11640D	478.723	446.751	821.641	998.027	827.817	702.404	579.37	892.552	962.894	1183.33	437.59	876.028	1180.72	986.509	963.104	AT4G34050.1		coumarin biosynthetic process
BnaA08g11650D	101.46	183.611	80.8214	62.4624	48.6245	1461.58	263.429	323.241	403.912	350.573	275.757	226.753	271.694	265.538	367.518	AT4G34030.1		leucine catabolic process
BnaA08g11660D	29.7019	9.91286	7.28328	2.33812	2.83632	16.6941	2.21656	0.603323	0	0	1.49873	3.50906	1.82452	0	0
BnaA08g11680D	199.123	71.9486	49.2507	58.647	36.8406	245.088	80.7441	97.9444	102.714	61.1066	54.0942	82.1411	73.0246	17.093	98.016	AT4G33985.1		molecular_function
BnaA08g11690D	133.227	45.2195	52.4526	12.6373	18.1722	530.226	36.1502	57.8396	75.4513	41.353	25.1178	34.9973	27.2159	2.64816	45.6728	AT4G33980.2		photoperiodism, flowering
BnaA08g11700D	22.439	26.8998	28.6103	36.7411	10.4926	3.11536	13.9202	9.86441	34.5734	27.2992	0	20.3404	25.53	30.2466	16.5782	AT4G33970.1		structural constituent of cell wall
BnaA08g11710D	21.425	11.9846	30.4322	32.848	13.5805	83.2353	48.7574	53.7364	43.6372	37.4481	3.04653	47.6522	29.1318	20.841	26.0319	AT4G33960.1		molecular_function
BnaA08g11740D	196.523	257.231	110.113	102.477	184.142	227.772	145.103	57.8676	347.636	158.524	186.24	117.849	74.882	65.6819	329.783	AT4G33920.1		magnesium-dependent protein serine/threonine phosphatase activity
BnaA08g11750D	146.814	188.992	102.918	86.8826	86.1008	253.16	257.386	127.975	151.467	114.233	169.746	214.062	130.985	107.604	84.9223	AT4G33910.1		Golgi medial cisterna
BnaA08g11760D	56.7777	79.8066	177.717	125.549	61.5783	24.3706	64.5129	145.562	194.856	137.861	34.3938	87.0595	160.733	173.166	130.552
BnaA08g11770D	274.498	220.218	192.935	223.898	214.257	536.36	330.189	339.013	485.708	524.753	377.691	273.906	236.657	333.992	365.173	AT4G33430.1		protein binding
BnaA08g11780D	6.40771	0.458499	0	3.48333	1.47725	52.5269	1.53237	4.46156	0	7.46396	83.9365	4.99381	1.75337	12.6871	56.0577	AT4G33420.1		hydrogen peroxide catabolic process
BnaA08g11790D	125.25	183.841	230.312	177.895	193.025	111.684	171.58	165.973	148.873	150.626	109.203	144.643	164.259	162.579	164.805	AT4G33380.1		Golgi apparatus
BnaA08g11800D	164.533	721.148	773.712	506.734	286.863	166.43	672.147	499.383	536.803	393.053	207.929	645.378	766.703	434.155	266.614	AT4G33400.1		plasma membrane
BnaA08g11820D	3.14813	1.89199	3.62888	2.4758	10.4288	10.0545	4.00575	0	0.63061	3.07572	16.4004	1.52113	1.20081	2.00062	2.15679	AT4G33330.1		xylan biosynthetic process
BnaA08g11850D	178.177	272.246	501.777	269.979	192.298	38.9238	125.896	163.109	140.844	117.536	53.2264	129.752	171.282	167.072	103.373	AT4G33250.1		regulation of translational initiation
BnaA08g11860D	1484.32	980.099	687.981	729.808	919.83	902.35	952.937	537.668	432.497	567.521	1202.57	746.722	608.275	650.369	681.89	AT4G33220.1		pectin catabolic process
BnaA08g11870D	0	0	0	0	0	46.0704	30.1954	26.2552	14.9256	21.7227	73.0375	28.3258	24.5858	21.8155	27.4056	AT4G33210.1		SCF ubiquitin ligase complex
BnaA08g11880D	7.86076	1.39292	1.20699	2.82151	2.91571	183.525	5.65511	8.60958	12.7866	18.2034	161.663	0	3.30161	2.70528	22.2422	AT4G33210.1		SCF ubiquitin ligase complex
BnaA08g11900D	0.797913	10.7311	7.88645	5.37291	0.698929	1.63012	1.57865	0	2.49576	1.46081	1.49873	0.503183	3.09523	1.66575	0
BnaA08g11930D	464.917	217.813	326.615	482.356	745.689	300.049	106.376	175.447	185.25	203.979	374.938	112.013	243.598	284.629	348.051	AT4G33050.3		regulation of stomatal movement
BnaA08g11940D	48.4524	24.9705	3.66198	5.25984	28.9456	19.1735	16.9753	4.67114	0.62394	4.8904	37.2071	9.8055	3.28198	6.37572	13.2191	AT4G33040.1		protein binding
BnaA08g11950D	49.599	25.2229	17.601	19.3654	42.787	47.9977	56.3334	33.8687	48.8203	50.2078	54.2959	37.8685	29.7518	39.4116	28.5943	AT4G33000.2		ion homeostasis
BnaA08g11980D	173.122	111.118	133.791	143.093	137.609	85.9503	140.707	91.3702	90.4914	74.827	143.7	81.8002	84.774	81.2117	55.9228	AT4G32880.1		procambium histogenesis
BnaA08g12000D	49.5659	282.974	263.066	182.731	130.466	12.761	227.627	271.038	417.078	343.33	20.8594	303.568	375.603	271.529	158.929	AT4G32830.1		phragmoplast
BnaA08g12020D	82.8584	81.4725	59.8406	67.7163	76.2363	16.5097	18.6267	11.9615	9.9922	10.4283	13.0472	21.0511	10.8269	13.3981	8.18908	AT4G32790.1		protein glycosylation
BnaA08g12030D	123.227	72.581	53.4409	88.1191	109.149	342.371	93.0059	103.277	101.85	102.641	184.241	68.2028	78.9808	48.2123	101.508	AT4G32760.1		intracellular protein transport
BnaA08g12040D	69.6454	55.4339	69.0063	41.6914	49.3289	53.1921	82.8111	71.1378	65.0354	55.5698	66.2159	63.3662	64.6522	71.3212	65.8287	AT4G32750.1		integral component of membrane
BnaA08g12050D	114.53	120.796	107.033	91.3493	117.637	65.0499	97.5882	99.9564	107.442	115.598	72.5309	120.996	123.79	92.6953	96.8128	AT4G32730.2		positive regulation of transcription, DNA-templated
BnaA08g12060D	19.1552	75.3552	23.7435	36.0671	30.8878	421.574	866.625	813.536	876.775	661.39	597.487	795.716	704.913	450.937	508.76	AT5G42240.1		extracellular region
BnaA08g12070D	21.1744	95.2909	115.191	60.7631	64.511	12.2308	78.9047	79.4632	92.7159	64.7156	6.97529	51.3334	74.3003	48.1275	35.1043	AT4G32700.2		DNA recombination
BnaA08g12100D	9.23977	18.1541	16.3817	10.7859	20.5189	4.67304	2.73964	7.44848	5.29775	3.90164	2.6648	4.78438	4.50609	4.01508	3.23295
BnaA08g12110D	55.088	55.3645	34.6251	40.5908	45.5084	9.97961	11.7867	6.04843	3.74426	5.99733	14.8542	8.31578	11.744	4.3606	0.716699
BnaA08g12120D	460.899	416.757	563.665	402.2	443.961	368.62	399.202	554.799	583.091	574.355	344.015	481.962	624.109	613.069	550.978	AT4G32610.1		nucleus
BnaA08g12130D	257.025	147.194	176.674	212.195	265.125	173.543	103.046	98.4468	101.409	67.2353	215.134	87.5988	84.4547	126.499	82.7477	AT4G32600.1		plasma membrane
BnaA08g12140D	2.29448	26.5289	11.597	12.2115	18.4749	5.4746	64.5637	31.8092	29.9299	32.335	26.3289	66.3237	28.046	22.873	27.3153	AT4G32570.1		regulation of defense response
BnaA08g12150D	324.423	333.18	270.143	293.08	360.871	322.385	333.568	270.521	289.692	221.156	354.972	314.478	284.294	261.386	220.867	AT4G32551.1		mucilage metabolic process involved in seed coat development
BnaA08g12160D	0	7.96271	5.49948	0.656582	1.43846	0	8.77798	3.14666	1.87244	0	0	13.5166	1.24741	1.33858	0.754036	AT4G32540.1		phyllome development
BnaA08g12170D	432.339	330.863	312.919	341.779	300.521	261.463	238.123	295.656	306.524	297.351	318.06	277.788	309.283	272.288	329.226	AT4G32530.1		vacuole
BnaA08g12190D	585.868	451.621	650.341	501.981	423.282	405.138	393.154	463.921	469.11	652.136	322.647	370.039	405.066	331.883	294.502	AT4G32470.1		aerobic respiration
BnaA08g12200D	47.9596	45.0657	21.3389	67.1753	51.0541	209.328	108.622	125.406	95.2044	93.4157	157.995	84.2019	83.0301	108.735	86.7985	AT4G32440.3		nucleus
BnaA08g12240D	189.788	250.642	284.698	276.499	233.428	122.418	202.622	153.237	128.586	154.509	79.4292	131.799	139.181	138.211	126.84	AT4G32330.3		nucleus
BnaA08g12250D	321.75	215.703	176.355	230.882	275.679	30.329	86.3291	54.6424	77.7814	50.6588	65.6291	59.394	42.9346	61.9213	65.3237	AT4G32300.1		protein autophosphorylation
BnaA08g12260D	309.065	297.93	268.674	222.795	255.291	223.915	246.457	212.208	211.396	188.734	307.879	219.232	217.101	198.905	236.696	AT4G32140.1		molecular_function
BnaA08g12270D	69.8317	112.784	120.171	103.897	105.824	57.2037	109.87	64.3606	66.1156	45.4362	39.8338	94.5537	69.7942	49.4912	29.651
BnaA08g12310D	131.401	12.4489	12.7524	28.4421	37.8036	175.989	9.18721	21.3929	26.1356	31.9347	122.252	10.7809	17.3721	28.3083	44.0153	AT4G31880.2		DNA repair
BnaA08g12320D	28.3321	2.55367	0	0	2.15769	14.1813	1.21355	0	1.89183	0	6.46599	1.02952	1.20081	0	0	AT4G31860.2		protein dephosphorylation
BnaA08g12330D	65.9732	418.119	374.824	224.452	149.668	28.4018	238.306	372.128	436.862	309.117	49.665	334.158	381.937	205.31	102.599	AT4G31840.1		integral component of membrane
BnaA08g12350D	83.6196	296.975	359.167	229.629	112.347	73.3552	203.638	258.506	271.368	287.236	102.852	209.972	322.95	250.009	231.179	AT4G31810.1		mitochondrion
BnaA08g12360D	75.9089	118.634	146.893	173.232	148.221	14.6648	26.6595	46.3919	46.3193	40.7197	13.6952	35.1568	48.5544	37.709	38.2207	AT4G31770.1		mRNA splicing, via spliceosome
BnaA08g12370D	358.49	355.692	248.207	295.418	317.234	197.343	213.097	130.494	130.028	156.331	156.37	184.893	156.692	126.186	134.264	AT4G31750.1		metal ion binding
BnaA08g12390D	442.874	378.593	296.867	271.103	227.21	79.5345	55.9641	46.3847	40.5708	48.747	61.0345	57.4061	30.8156	36.9267	48.3136	AT4G31720.2		DNA-templated transcription, initiation
BnaA08g12400D	28.185	259.371	47.7977	23.4387	19.495	5.70541	45.5757	13.9728	8.69825	4.25843	2.24809	21.4299	4.28009	1.6551	6.87774
BnaA08g12410D	2.56093	0	3.65984	4.71633	5.0194	0	0	1.89117	1.89183	2.62214	0	0	0.600405	1.32408	4.31357
BnaA08g12420D	104.043	149.419	24.0256	36.1742	73.1299	147.757	102.72	32.9775	58.1884	99.2038	131.475	122.703	27.1294	30.4982	65.91	AT4G31550.1		nucleus
BnaA08g12430D	43.9305	106.558	99.7846	79.3766	67.4395	64.4385	140.995	127.614	123.165	82.9987	63.383	149.388	104.024	93.9333	87.7373	AT4G31540.1		exocytosis
BnaA08g12440D	0.698659	0	8.53095	4.61937	7.02989	1.63012	3.55524	5.23651	3.10427	3.26675	1.50225	3.58017	0	2.02874	5.01466	AT5G24890.1		nucleus
BnaA08g12460D	48.2534	75.0215	117.503	88.3331	46.2555	24.718	47.1162	60.6578	47.4963	58.804	20.4676	56.6879	65.4647	53.8296	62.8699	AT4G31460.1		structural constituent of ribosome
BnaA08g12470D	32.4103	30.8381	30.4026	25.272	35.4973	10.23	13.4214	13.9557	7.42796	10.2859	12.967	15.7172	8.11033	19.1395	14.1874	AT4G31440.1		SAGA complex
BnaA08g12480D	117.38	238.448	201.258	180.96	181.239	213.435	297.898	391.798	394.052	370.58	229.378	384.944	396.53	323.544	284.822	AT4G31430.3		nuclear inner membrane
BnaA08g12490D	162.931	182.834	165.27	152.752	160.188	267.002	205.711	237.639	251.237	272.411	209.923	217.319	229.187	252.674	279.164	AT4G31410.2		ligase activity
BnaA08g12500D	0	0.464308	3.02143	0	0	3.78063	8.86625	5.46688	1.89183	1.31253	1.57573	12.4043	7.21956	0.683352	2.85788	AT4G31400.1		double-strand break repair via homologous recombination
BnaA08g12550D	264.427	409.821	517.285	367.725	331.858	141.432	232.708	235.61	256.811	286.451	134.41	248.506	309.718	218.932	216.687	AT4G31300.3		proteasome complex
BnaA08g12570D	46.3206	7.87578	10.3501	33.7523	40.5138	15.7476	1.05243	0.630388	1.57319	4.69354	6.40647	0.981568	0.600405	1.00372	4.03296
BnaA08g12590D	16.9539	7.66965	9.09574	20.2773	13.0681	66.7636	21.2065	18.2466	11.7834	11.4499	34.0789	19.9298	11.5843	16.4421	28.7357
BnaA08g12600D	87.7605	93.5121	225.904	195.776	114.267	202.38	70.1631	581.374	732.708	381.751	86.5473	130.674	317.882	385.942	619.068	AT4G31290.1		glutathione catabolic process
BnaA08g12610D	69.7212	104.145	85.7702	85.8266	72.5698	52.7701	149.898	115.8	117.654	79.3602	57.4227	102.703	77.2781	66.9751	40.5447	AT4G31270.1		regulation of chromatin silencing
BnaA08g12620D	528.249	443.82	373.988	355.663	448.526	447.117	458.484	349.045	307.569	339.244	407.57	393.786	381.371	327.557	351.331	AT4G31170.3		protein phosphorylation
BnaA08g12630D	375.791	495.247	514.714	335.175	275.159	379.495	547.624	519.624	409.469	391.197	381.554	523.431	463.934	436.464	421.486	AT4G31160.1		embryo development ending in seed dormancy
BnaA08g12640D	18.0111	20.5713	17.2941	24.8871	23.3937	54.6628	44.855	47.8831	50.6018	56.4821	52.4923	50.9339	41.9767	39.5572	54.2283	AT4G31150.1		cytoplasm
BnaA08g12680D	457.095	303.363	334.161	394.867	529.158	135.496	178.376	162.302	151.54	176.146	144.877	121.063	192.056	169.965	191.062	AT4G31130.1		integral component of membrane
BnaA08g12690D	84.1716	289.964	393.226	136.891	86.4084	226.486	321.398	575.041	659.737	553.801	240.966	317.636	431.662	425.812	463.828	AT4G31120.1		histone arginine methylation
BnaA08g12700D	78.1021	36.1336	27.9543	38.0395	62.638	84.8985	56.4578	11.7922	27.2309	22.71	57.7643	44.7012	23.0891	31.6944	35.6192	AT4G31080.1		endoplasmic reticulum cisternal network assembly
BnaA08g12730D	12.3275	28.8762	11.4997	3.18726	2.13739	13.1158	29.0379	8.06269	7.79444	3.42668	11.475	60.2912	11.247	2.73341	3.58126	AT4G31020.2		hydrolase activity
BnaA08g12740D	243.77	208.754	136.258	149.579	222.844	151.944	274.69	132.307	109.482	111.608	111.886	181.186	134.776	154.859	94.7011	AT4G30996.1		Golgi apparatus
BnaA08g12770D	1621.82	1006.52	481.684	853.66	1127.72	3901.87	2940.08	617.403	605.329	995.132	4335.33	2542.69	916.42	933.963	1104.07	AT4G30960.1		protein binding
BnaA08g12810D	30.455	24.9531	32.8636	35.6366	31.7487	55.3206	46.8183	44.9325	49.4987	53.1236	53.2475	49.9633	50.6399	51.122	61.1473	AT4G30935.1		regulation of transcription, DNA-templated
BnaA08g12820D	0	2.8119	4.25197	0.695356	0.349465	8.52366	4.90364	19.1437	14.2671	14.2616	2.66833	11.1292	15.0144	5.75883	12.1078
BnaA08g12840D	165.284	287.959	335.967	273.074	215.3	44.4292	112.343	132.506	126.715	111.525	59.6853	121.448	128.088	108.029	100.023	AT4G30890.3		thiol-dependent ubiquitin-specific protease activity
BnaA08g12860D	40	187.78	311.072	123.39	64.4195	13.5392	154.302	166.284	182.056	126.875	11.433	202.92	302.466	186.361	88.4007	AT4G30860.1		metal ion binding
BnaA08g12880D	545.245	570.161	500.066	473.214	717.57	324.746	480.813	323.207	384.386	327.959	742.657	559.569	570.078	423.774	316.354	AT4G30810.1		proteolysis involved in cellular protein catabolic process
BnaA08g12890D	138	122.353	134.457	147.921	260.988	227.778	167.575	218.928	203.595	176.359	220.136	153.806	228.966	239.441	213.247	AT4G30790.1		glycophagy
BnaA08g12900D	23.7713	6.10543	3.65226	40.136	116.903	44.487	43.3928	22.5052	22.8708	27.6216	49.4739	23.0948	16.3397	123.545	37.5731	AT4G30780.1		biological_process
BnaA08g12910D	2.35021	5.43223	14.6213	11.1102	6.11074	0.846982	3.90034	5.66557	6.1952	4.71783	5.43806	3.48426	2.14372	8.4149	4.65743	AT4G30770.1		integral component of membrane
BnaA08g12920D	1.39732	2.10096	1.22066	0	0	17.9852	64.2033	59.4472	57.2959	35.7765	1.50578	7.82085	9.96369	7.07588	2.227
BnaA08g12940D	3.0924	12.6173	13.3665	6.72091	5.84991	0	0	0	0	2.29255	0	0	0	0	0
BnaA08g12950D	12.833	18.2179	15.1958	15.8699	7.05709	13.8143	11.808	2.15223	7.74629	9.70229	19.5129	10.2847	3.33288	3.02224	2.90636
BnaA08g12960D	0	1.84561	0	0	0	15.9034	60.6034	1.96443	4.92793	4.84474	6.75838	22.5565	0	2.05006	4.34422
BnaA08g13000D	12.6773	15.8384	14.2992	11.1917	12.6503	29.9558	34.7687	20.2437	20.5244	30.5317	23.9133	18.4285	39.4549	20.8805	24.7762	AT4G30540.1		cytoplasm
BnaA08g13010D	2.69954	3.53733	0.914961	0.73413	0.778323	3.4615	1.71663	0.301662	4.99547	2.28818	2.25867	5.85484	1.46911	1.69772	1.13105
BnaA08g13020D	79.0196	57.7583	51.3532	37.4378	51.8872	78.6859	51.4502	16.1495	38.3677	75.2615	38.9128	105.819	13.9184	24.015	51.3225
BnaA08g13090D	63.675	82.1688	47.7621	56.2422	42.2198	73.2667	138.646	59.801	72.6777	61.9728	69.3656	178.951	71.5638	53.2682	63.6025	AT4G30390.1		biological_process
BnaA08g13120D	88.5263	87.9495	36.7178	58.2875	62.5221	95.0008	73.1334	55.0919	54.6083	48.148	75.6824	81.0996	54.8721	46.3671	50.6403	AT4G30240.1		integral component of membrane
BnaA08g13130D	234.025	596.874	667.702	427.886	342.232	170.587	464.689	563.36	566.24	414.231	208.516	519.675	594.425	492.376	386.745	AT4G30220.2		small nucleolar ribonucleoprotein complex
BnaA08g13150D	594.898	503.381	754.917	656.809	801.785	370.999	266.61	643.229	536.222	448.321	336.721	293.443	459.492	506.8	481.446	AT4G30200.3		positive regulation of histone H3-K9 dimethylation
BnaA08g13170D	25.1932	10.0665	17.6452	16.4276	12.2233	0	0	0	0	0	23.3253	24.1937	9.97042	29.7459	96.6773	AT4G30190.1		vacuolar membrane
BnaA08g13180D	83.8137	16.349	80.5051	154.818	151.84	97.0162	35.5304	113.055	119.241	88.9702	46.0475	56.7398	38.1296	47.0993	38.1555	AT4G30180.1		regulation of transcription, DNA-templated
BnaA08g13190D	290.1	506.895	263.433	274.601	242.388	273.792	419.313	213.559	193.982	211.278	224.371	303.185	247.325	218.374	239.103	AT4G30160.1		nucleus
BnaA08g13200D	844.113	1329.81	206.677	226.46	323.155	3.20622	12.3336	3.77705	0	5.51655	9.10788	1.49633	6.54801	5.37475	0	AT4G30140.1		extracellular space
BnaA08g13220D	0	21.3956	0	0	0	2.43413	1544	0	0	0	0.749364	131.752	0.311854	0	0
BnaA08g13240D	125.704	113.198	70.2262	88.5973	164.329	20.7274	32.2563	27.7196	68.6454	54.7165	56.4005	30.6171	40.725	57.2919	80.7818	AT4G30060.1		acetylglucosaminyltransferase activity
BnaA08g13250D	731.396	753.643	866.571	744.936	620.405	61.2716	49.7732	80.4685	91.312	73.4557	37.0618	64.5682	78.4957	44.2403	57.5108
BnaA08g13260D	146.747	127.316	105.468	169.054	129.001	41.6612	42.9366	52.0859	68.346	77.562	45.9529	61.8223	65.1348	136.999	103.13	AT4G29960.1		ERAD pathway
BnaA08g13270D	144.754	235.128	244.528	227.645	146.503	116.77	153.516	143.737	134.264	135.745	111.398	180.527	128.635	132.053	100.035	AT4G29940.2		sequence-specific DNA binding
BnaA08g13280D	123.262	190.262	149.93	174.62	167.168	71.7729	145.318	107.932	103.624	102.07	96.2338	171.873	93.0343	144.013	121.167	AT4G29920.1		cellular response to water deprivation
BnaA08g13290D	17.8488	9.34982	7.27324	11.2163	10.4354	9.00249	7.21061	2.44036	0	2.62214	1.54076	3.58017	1.80121	4.04342	3.58572
BnaA08g13310D	62.1556	45.8696	61.0465	63.113	41.7692	107.681	97.6333	121.496	100.467	118.797	111.347	99.2314	145.391	130.409	119.062	AT4G29830.1		negative regulation of flower development
BnaA08g13320D	1.52444	4.48042	5.77331	5.77744	3.5454	1.20908	3.98261	5.37051	10.9451	5.03868	4.17234	3.53263	5.08195	6.70608	4.37933
BnaA08g13340D	1.65155	0	369.178	5346.78	2853.49	0	0.526215	25.061	54.749	161.657	0	4.11808	6.57131	152.454	13.0282	AT4G29700.1		vacuole
BnaA08g13350D	29.6062	3.74342	2.45285	3.84516	5.36886	4.77249	5.34472	0.603323	1.24183	0.807456	9.84694	3.04143	0.623707	0.66929	5.00128	AT4G29680.1		vacuole
BnaA08g13360D	4.78402	10.885	10.6383	15.6521	6.21877	7.10472	5.5087	13.421	21.5657	11.2601	8.89601	7.48247	4.95041	10.489	10.2182	AT4G29560.1		Fanconi anaemia nuclear complex
BnaA08g13380D	90.4443	158.778	174.277	187.984	102.597	49.4506	120.936	126.577	143.397	183.293	74.6218	197.424	242.205	242.809	189.73	AT4G29520.1		endoplasmic reticulum
BnaA08g13390D	10.7194	3.28487	25.581	32.0875	24.804	27.9255	9.47446	60.5153	59.8331	52.7182	28.9593	9.56631	41.9589	69.7283	72.8995	AT4G29510.1		nucleus
BnaA08g13400D	149.189	140.888	195.415	147.543	121.08	80.5998	107.074	149.898	152.57	123.449	90.1504	126.177	114.322	133.85	108.142	AT4G29480.1		mitochondrial proton-transporting ATP synthase complex, coupling factor F(o)
BnaA08g13440D	326.688	348.06	1373.04	978.188	536.958	58.3303	352.27	1205.16	1144.83	966.364	149.691	461.635	1044.99	1067.61	1030.16	AT4G29410.2		plasma membrane
BnaA08g13450D	138.869	537.372	476.359	309.091	259.513	103.461	489.948	566.131	602.609	465.235	332.314	569.244	503.879	355.866	330.304	AT4G29360.2		extracellular region
BnaA08g13460D	5.75258	0	0	6.27	12.1374	24.5268	0	0	0.63061	0	24.1194	0	0	0	0	AT4G29340.1		nucleus
BnaA08g13470D	0	0.690653	32.4321	281.703	777.916	0.846982	13.8756	16.5063	23.6917	334.014	1.57573	8.55994	0.623707	100.986	4.41443
BnaA08g13480D	120.136	185.491	162.502	196.687	145.158	23.6981	3.47954	0	2.45761	2.26826	7.54272	1.52031	2.49483	1.99337	0	AT4G29260.1		secretory vesicle
BnaA08g13490D	7.30488	3.30806	4.25213	4.79388	7.05019	21.9696	26.6313	14.5537	6.78099	17.0081	4.53469	3.99985	0.584455	4.73403	11.6032	AT4G29140.1		endosome membrane
BnaA08g13500D	238.124	150.07	92.3677	103.113	130.883	152.314	141.579	57.3498	55.8799	39.3408	116.964	99.9502	50.1723	41.6803	68.0623	AT4G29100.1		regulation of transcription, DNA-templated
BnaA08g13520D	312.453	1.61927	38.6553	111.604	233.35	260.945	17.5341	69.4737	70.6107	102.965	313.196	10.3141	37.5224	102.753	140.797	AT4G29070.2		phospholipid metabolic process
BnaA08g13540D	2.89389	0	0	0	0	11.2709	1.00615	0	1.89183	0	3.7959	0	0	0	6.92177	AT4G29050.1		kinase activity
BnaA08g13550D	467.16	642.31	787.055	734.297	525.978	394.085	633.154	718.393	762.829	841.169	333.888	663.417	882.96	750.815	677.653	AT4G29040.1		maintenance of root meristem identity
BnaA08g13580D	40.0262	70.2364	79.6882	68.965	53.6337	0	0	0	0	0	0	0	0.584455	0	0
BnaA08g13620D	390.033	379.302	487.213	530.933	508.249	433.842	324.999	560.681	597.033	541.916	466.46	413.071	473.749	617.208	557.406	AT4G28610.1		cellular response to phosphate starvation
BnaA08g13640D	29.2921	23.3918	10.9293	29.8812	31.2969	62.2047	42.3355	21.0774	18.8246	48.4961	97.4601	42.9096	16.7598	32.969	26.7881	AT4G28600.1		calmodulin binding
BnaA08g13650D	110.623	25.5014	3.62098	9.63308	16.6231	36.3485	11.6276	3.07075	4.36758	15.3386	39.3051	2.83118	0.584455	3.34601	15.9429	AT4G28550.1		GTPase activator activity
BnaA08g13660D	438.599	366.939	409.476	436.127	493.776	344.93	277.578	370.323	322.812	397.604	369.056	326.857	331.068	353.139	382.688	AT4G28540.1		cortical microtubule organization
BnaA08g13700D	10.8417	57.1116	36.814	35.7944	37.0272	0	2.52595	1.83704	2.47033	3.58079	0	1.49715	0	0.683352	0	AT4G28470.1		nucleus
BnaA08g13720D	149.54	374.421	521.162	328.212	230.072	39.6039	83.5209	106.163	94.0416	104.946	29.2356	111.663	131.786	78.6079	56.4642	AT4G28440.1		cytosol
BnaA08g13740D	169.449	185.51	120.786	141.38	172.876	197.515	148.804	120.706	145.296	116.844	160.802	164.159	125.965	139.762	110.657	AT4G28370.1		mucilage extrusion from seed coat
BnaA08g13750D	3.19165	10.2263	3.64041	4.87667	2.91571	0	5.19274	0.630388	2.5091	1.96588	2.25514	6.49014	0	4.68415	7.93829	AT4G32490.1		anchored component of membrane
BnaA08g13760D	183.526	110.499	60.7934	98.2545	58.2414	156.626	151.234	29.285	57.854	29.074	45.4101	123.841	28.2999	21.3353	19.5108	AT4G28350.1		plasma membrane
BnaA08g13780D	93.5756	337.593	821.031	388.784	216.449	1.66204	29.6741	30.8441	39.1358	23.2162	1.53723	31.0172	72.7861	35.5165	20.5112
BnaA08g13790D	274.382	215.312	169.958	217.169	233.936	79.7444	61.3301	48.3953	42.1604	64.4308	50.4317	59.456	37.9873	43.4819	23.7945	AT4G28300.1		biological_process
BnaA08g13800D	3.1046	6.57555	4.8474	1.68154	46.3355	0	0.503076	0	0	0	3.82382	0	0	4.33588	0
BnaA08g13820D	148.386	2.29249	0.613213	11.3314	26.0355	5.65631	0	0	0	0	30.7869	0.514761	0	0.683352	0	AT4G28270.1		ubiquitin-dependent protein catabolic process
BnaA08g13830D	473.115	524.055	553.783	602.538	601.976	559.142	544.765	626.077	653.04	495.206	589.355	490.594	605.373	633.509	580.441	AT4G28260.2		biological_process
BnaA08g13840D	387.589	604.173	193.904	287.545	285.166	1665.04	1307.91	503.357	607.997	362.163	771.325	758.658	345.643	370.816	374.906
BnaA08g13850D	268.592	522.472	835.147	443.289	266.921	253.944	442.168	663.994	525.816	499.633	272.946	593.055	712.043	596.442	569.595
BnaA08g13860D	275.762	3.77237	3.63464	13.2558	18.0201	117.922	5.88351	4.37773	41.3735	47.7614	35.5653	1.80166	1.79262	15.5724	20.8213	AT4G28140.1		transcription regulatory region DNA binding
BnaA08g13880D	6975.87	919.12	4926.76	7142.67	7887.47	8215.71	968.787	5565.44	5625.3	7166.95	9747.15	805.087	3946.1	5706.16	7233.99	AT4G28080.1		response to abscisic acid
BnaA08g13940D	7.94781	63.0255	9.72214	19.6796	13.3049	2.45009	51.9339	8.08415	4.95399	10.7822	5.47656	53.518	21.7998	9.42202	5.80381	AT5G61600.1		nucleus
BnaA08g13950D	0	7.39979	11.2157	11.7268	8.70472	0	2.15771	1.26078	4.3361	0.403728	0.749364	0.490784	2.68893	3.35282	2.15679
BnaA08g13960D	48.9996	119.907	100.543	72.972	149.813	19.6375	75.5034	56.7785	48.362	40.2476	73.1297	82.1564	51.3581	77.4471	43.574	AT4G27940.1		response to paraquat
BnaA08g13970D	35.0458	54.8046	109.124	101.612	269.926	0	0	0	0	0	0	0	0	0.66929	0	AT4G11000.1		biological_process
BnaA08g13980D	166.206	321.328	88.9321	57.191	64.4002	61.2251	115.73	17.9651	25.5423	22.3631	56.5424	159.751	39.4757	29.4362	11.6076	AT4G27900.2		biological_process
BnaA08g13990D	129.51	69.5374	77.7673	89.33	151.388	35.4637	57.3102	24.0505	31.5465	35.5397	42.0468	35.6501	29.0803	29.4663	10.503	AT4G27880.1		protein binding
BnaA08g14010D	8.84885	17.829	8.79004	9.61041	2.13739	0	0	0	0	0	0	0	0	0	0	AT4G27740.1		metal ion binding
BnaA08g14020D	10.7879	90.9717	28.8181	10.0892	49.6361	26.3124	14.4519	3.04368	21.215	12.9035	118.851	10.9783	2.99343	8.11497	13.7315
BnaA08g14040D	12.3299	1.62505	6.97149	5.50665	0.389161	49.0531	43.9804	64.2045	44.2622	46.8305	24.6046	45.3205	48.6866	65.6197	45.2746	AT4G27500.1		plasma membrane
BnaA08g14050D	96.3188	69.9223	64.7467	95.6966	57.8065	41.9373	45.6167	31.9306	42.1631	51.3131	55.1154	42.5559	56.0175	39.5845	55.3281
BnaA08g14070D	1572.4	1585.13	1443.13	1515.98	1203.12	1189.92	1126.36	1070.14	984.49	1050.99	635.329	1006.12	917.938	900.838	854.687	AT4G27500.1		plasma membrane
BnaA08g14080D	0	0	0	0	0	10.5197	3.51525	0.603323	1.83367	0.807456	0.787866	2.5738	0	0	0.718928	AT4G27480.2		Golgi apparatus
BnaA08g14090D	10.3767	0	0	0	1.55665	11.3298	3.47325	0.630388	0.945914	0.984395	6.90886	0	0	0.683352	2.15679
BnaA08g14100D	419.981	21.6044	57.237	182.747	82.5235	504.036	109.067	78.8618	107.489	93.8134	67.6653	42.1632	18.3018	19.4643	39.4783	AT4G27450.1		protein binding
BnaA08g14110D	97.6454	7.57954	32.4983	125.339	95.2317	168.814	22.2712	20.2378	26.1293	35.9733	27.8192	6.56371	20.0592	36.2792	35.2319	AT4G27410.2		regulation of transcription, DNA-templated
BnaA08g14130D	588.847	691.914	694.77	579.547	727.574	586.46	591.752	545.711	520.689	441.064	412.662	561.831	522.086	513.889	410.467	AT4G27130.1		regulation of translation
BnaA08g14150D	1007.88	2024.57	4702.67	2872.7	1666.03	733.118	1947	4547.25	4241.66	3955.19	1026.69	2815.95	4641.03	4767.29	3933.47	AT4G27090.1		cytosolic large ribosomal subunit
BnaA08g14160D	383.374	294.259	367.397	360.306	376.712	154.618	146.765	226.843	224.455	191.58	100.251	157.427	221.542	198.69	210.256	AT4G27080.1		nucleus
BnaA08g14210D	1079.23	777.914	1818.1	1474.68	1089.48	904.576	627.484	1786.47	1636.45	1703.61	598.285	735.282	1945.86	1350.73	1656.87	AT4G27000.1		cytosol
BnaA08g14230D	41.822	45.4603	33.4325	29.7281	38.4546	20.7902	49.4194	58.1558	66.4075	53.9041	18.7622	46.7747	57.7589	48.1488	64.4663	AT4G26965.1		mitochondrial inner membrane
BnaA08g14240D	16.627	92.1512	178.019	87.6551	58.0575	2.32731	7.84325	7.67885	4.3682	5.84905	0.787866	6.58605	8.90913	10.0448	1.4334
BnaA08g14250D	409.762	407.574	390.88	424.87	432.066	386.098	392.242	367.075	354.139	352.208	358.119	315.355	266.799	398.155	419.588	AT4G26940.1		protein glycosylation
BnaA08g14260D	0	2.33887	0	3.48333	6.65034	2.44518	0	0	0	0.656263	0	0	0	0	0	AT4G26890.1		nucleus
BnaA08g14270D	1135.01	811.762	635.722	758.541	2574.24	512.916	460.386	285.359	326.209	422.673	1736.5	429.644	492.265	829.184	394.316	AT4G26850.1		response to jasmonic acid
BnaA08g14280D	121.333	181.583	231.764	156.581	168.272	36.4822	214.822	142.721	161.505	117.958	58.05	199.886	216.241	158.483	86.6338	AT4G26840.1		protein binding
BnaA08g14290D	12.8589	33.7948	37.0207	29.6525	6.33096	3.32408	0	14.1048	16.7653	6.70508	3.07799	3.0191	19.3024	13.5537	10.284	AT4G26810.2		molecular_function
BnaA08g14310D	148.197	721.956	513.198	286.41	213.878	34.1513	527.05	339.423	332.172	316.837	88.8677	624.038	408.901	233.552	111.256	AT4G26760.1		microtubule cytoskeleton organization
BnaA08g14330D	191.389	75.7154	107.671	193.16	187.265	212.369	92.003	164.415	131.034	194.438	234.851	107.594	184.819	157.031	247.757	AT4G26710.2		integral component of membrane
BnaA08g14350D	244.358	244.951	160.848	175.748	201.255	53.9891	106.82	22.9788	28.3176	21.0666	55.8101	96.482	31.4025	30.5444	31.3118	AT4G26640.2		nucleus
BnaA08g14410D	49.3056	200.086	188.617	167.805	92.9449	27.6259	102.753	138.984	134.933	121.576	48.5988	167.265	152.036	124.109	109.81	AT4G26210.2		proton-transporting ATP synthase activity, rotational mechanism
BnaA08g14450D	308.822	137.899	141.069	191.31	258.362	286.807	146.841	145.455	167.24	160.604	326.231	150.649	164.398	213.764	221.736	AT4G26110.2		protein binding
BnaA08g14460D	26.1738	8.36316	10.6433	16.1949	17.5307	36.0539	14.9187	17.0386	15.8069	22.9397	56.3092	17.1066	17.117	14.0989	24.798
BnaA08g14480D	0	0.229249	0	0	0	46.851	48.4333	36.1255	50.0838	45.1961	0.393933	1.25135	2.41633	2.71209	5.0325
BnaA08g14490D	90.4018	24.7992	21.2842	47.3793	65.1368	304.15	133.963	17.0456	32.459	56.6147	170.369	75.8836	16.309	38.565	70.5727	AT4G26080.1		protein binding
BnaA08g14530D	392.387	210.883	207.183	274.22	301.596	495.088	341.919	237.411	178.603	250.504	286.548	276.086	220.206	244.466	331.369	AT4G25230.2		ubiquitin-specific protease binding
BnaA08g14540D	7.4909	2.38525	1.81049	0.696667	7.54829	101.267	14.2758	0.630388	3.75124	1.46372	39.7008	2.5217	0.584455	0	2.99636	AT4G25140.1		seed oilbody biogenesis
BnaA08g14550D	78.3965	2.30411	61.4931	80.4244	107.398	95.2339	0.503076	47.3999	42.3464	68.0861	81.4078	0	17.5184	75.7932	125.417
BnaA08g14560D	0	0	1.20699	0	2.79572	0	3.46268	0	0	1.3067	0	1.50955	4.19424	0	0	AT4G25010.1		carboxylic acid transmembrane transport
BnaA08g14570D	42.8815	19.5702	19.1754	23.5855	25.5577	1.96521	0.739902	1.53405	1.87244	0	0	0.502772	1.50101	0.672695	0.736482
BnaA08g14580D	188.975	112.644	85.751	110.426	128.978	260.708	129.793	102.417	94.8866	89.0241	136.336	80.8527	85.4697	116.466	85.3804	AT4G24990.1		plasma membrane
BnaA08g14630D	3743.98	112.348	365.174	762.946	936.511	1853.28	256.495	254.435	328.331	414.603	1630.63	155.473	141.026	289.893	602.245	AT4G24780.2		pectin catabolic process
BnaA08g14650D	418.097	83.2246	192.241	279.815	187.775	684.379	111.899	392.874	210.199	319.736	198.149	38.2424	126.404	123.6	275.7	AT4G24690.1		protein polymerization
BnaA08g14660D	132.558	46.7866	130.51	138.318	128.825	89.7446	37.0545	136.808	119	158.313	219.209	50.4473	139.067	192.405	149.303	AT4G24660.1		nucleus
BnaA08g14670D	126.441	186.342	154.389	126.461	115.862	288.477	224.143	166.719	140.716	109.545	203.132	218.688	121.8	148.334	105.216	AT4G24630.1		peptidyl-L-cysteine S-palmitoylation
BnaA08g14680D	43.876	1.84561	2.75369	2.66641	0	0	0	0	0	0	0	0.490784	0	0	0	AT4G24590.1		nucleus
BnaA08g14700D	270.75	274.958	183.563	212.166	186.314	342.404	337.001	273.426	248.407	274.565	361.101	358.607	264.72	223.917	253.824	AT4G24550.1		cytosol
BnaA08g14710D	138.278	161.839	154.435	120.397	103.628	107.622	156.377	122.362	145.381	116.433	119.412	165.344	139.889	141	112.152	AT4G24440.2		RNA polymerase II preinitiation complex assembly
BnaA08g14740D	357.801	306.554	222.177	207.031	235.72	514.511	443.806	427.325	428.83	372.369	476.77	469.892	402.157	369.589	347.487	AT4G24290.2		extracellular region
BnaA08g14760D	0	2.08358	1.20699	0.656582	0	47.7446	49.8241	36.9968	45.221	38.0158	25.4749	56.054	30.9649	37.1729	34.7245
BnaA08g14770D	1.70728	0.945996	2.12211	1.31316	1.06869	9.76712	13.1383	3.17504	9.68263	2.36523	3.38271	11.2551	13.2365	17.8448	11.1671
BnaA08g14790D	1417.12	744.532	445.855	524.943	851.611	1531.78	970.814	747.604	1269.66	1295.02	1355.15	650.093	463.799	650.996	894.241	AT4G24220.1		protein dimerization activity
BnaA08g14810D	5.39909	10.7949	6.71256	9.77507	18.8736	2.78273	30.4045	23.9141	7.13204	8.98209	0.749364	5.48542	37.0358	43.6358	25.6292
BnaA08g14830D	3.84678	26.61	15.15	9.42479	14.9313	3.2013	25.9241	4.27475	8.07369	6.22285	4.65724	6.09526	6.68845	3.33151	2.87571	AT4G36010.2		extracellular region
BnaA08g14840D	45.6683	320.172	107.901	78.1763	90.9871	25.9629	199.731	20.4869	32.5507	37.8485	40.3045	234.168	90.486	42.4899	7.27677	AT4G35900.1		regulation of photoperiodism, flowering
BnaA08g14870D	2284.04	1131.05	1269.5	1810.19	1308.92	2057.45	1502.53	1282.16	1106.1	1594.59	706.844	1470.57	1320.41	974.813	1498.18	AT4G35830.2		copper ion binding
BnaA08g14880D	0.698659	186.084	0	0	0	2.03765	259.113	0	0	0	0	29.2081	0	0	0.714469	AT4G35810.1		nucleus
BnaA08g14890D	8.54111	13.0815	11.5718	26.6963	29.3464	19.7136	34.8598	54.179	53.2157	31.633	31.2283	54.2675	59.9433	51.7425	50.8212	AT3G02250.1		cell wall organization
BnaA08g14900D	256.433	117.145	15.8528	10.7807	11.8789	357.66	120.08	8.00031	19.9075	32.9572	153.182	94.2865	12.4784	12.1312	5.16847	AT4G35720.1		cellular_component
BnaA08g14970D	331.716	121.179	47.5097	62.3216	39.0199	356.843	113.691	40.8191	47.8661	51.2676	105.386	65.2594	29.6859	22.6818	70.1152
BnaA08g15010D	118.483	97.9637	85.5443	94.2442	90.0577	74.4418	99.4115	111.146	116.421	93.2156	96.7389	73.1221	82.6753	99.344	149.41	AT4G35335.1		integral component of Golgi membrane
BnaA08g15040D	84.9553	103.408	80.9398	84.9157	103.509	50.9755	58.0321	65.159	57.6063	55.4291	34.3133	66.832	77.3665	51.0713	65.4809	AT4G23630.1		integral component of cytoplasmic side of endoplasmic reticulum membrane
BnaA08g15060D	4.10102	1.42188	1.82021	1.46826	2.89541	0	0	0	0	0	0.752889	39.798	4.72349	0	12.5461	AT4G23690.1		protein homodimerization activity
BnaA08g15090D	23.7686	93.2393	102.759	80.9309	52.5009	21.2723	86.7235	53.5414	50.2201	37.4481	31.3123	93.462	82.9525	81.7926	34.1178
BnaA08g15110D	11.6313	0	15.245	23.9306	27.3587	20.504	2.45653	4.40743	21.3753	21.4361	33.1701	3.05301	10.3614	14.096	45.0806	AT4G23880.1		molecular_function
BnaA08g15120D	3.30311	16.2911	4.57496	1.35325	2.87511	3.17429	5.18146	1.25813	0.63061	3.57787	5.29463	9.27255	4.01485	1.33858	6.681	AT4G24060.1		regulation of transcription, DNA-templated
BnaA08g15130D	47.7203	14.9678	6.67188	8.89633	25.2604	60.1769	24.3436	2.54333	3.12637	5.4013	20.4956	17.5081	1.18486	5.382	3.58126	AT4G24120.1		transmembrane transport
BnaA08g15140D	2228.26	4608.56	7444.8	4941.28	3205.78	1506.54	3040.22	6903.01	6245.1	5663.25	1838.96	4041.01	5541.43	5353.56	4897.11	AT4G36130.1		cytosolic large ribosomal subunit
BnaA08g15150D	22.6226	8.40964	11.2573	5.33739	15.6168	15.2233	7.92109	5.32331	16.162	8.22448	25.0634	2.9571	4.20159	2.34933	10.5512
BnaA08g15190D	40.8099	22.4141	28.5868	47.9121	45.6746	12.3756	29.3631	19.4457	20.4472	23.5162	74.5951	40.9889	50.0404	43.9476	58.505
BnaA08g15200D	209.573	32.3208	207.319	334.755	683.841	39.2381	69.9433	216.639	204.152	303.355	93.8596	68.2508	388.622	425.716	562.759	AT4G36250.1		cellular aldehyde metabolic process
BnaA08g15220D	21.6501	0	0	0	0	7.22258	3.50268	0	1.24788	0	2.3636	0	0	0	0	AT4G36470.1		S-adenosylmethionine-dependent methyltransferase activity
BnaA08g15240D	129.041	5.54265	6.08568	11.3662	9.36486	30.2307	24.6292	4.38301	6.18311	6.05592	29.6666	23.771	0	2.66991	12.2346	AT4G36500.1		biological_process
BnaA08g15250D	2688.14	554.651	730.149	752.308	796.639	1735.99	748.216	691.477	655.518	577.28	1723.74	476.851	501.374	585.237	717.909	AT4G36540.1		transcription, DNA-templated
BnaA08g15260D	195.549	87.2729	67.2433	103.278	133.668	221.196	69.1454	65.0933	73.9258	72.5787	252.454	71.4865	71.1665	78.5737	96.9345	AT4G36550.1		protein ubiquitination
BnaA08g15280D	249.07	75.5087	0	4.95159	13.5962	149.134	57.0978	0	0	1.61491	63.9981	89.8116	0	7.70387	3.6604	AT4G36570.1		regulation of transcription, DNA-templated
BnaA08g15300D	0	0.481689	1.20699	0	0	0	0	4.50777	1.26122	0.807456	0	0.490784	3.56193	13.6829	2.98104
BnaA08g15310D	38.5108	28.978	18.8587	20.7161	26.2396	23.2537	30.011	16.9868	19.3071	31.859	14.091	38.6638	19.2472	32.0023	39.5011	AT4G36620.1		transcription regulatory region DNA binding
BnaA08g15320D	60.4382	199.914	358.124	188.146	86.0118	100.716	149.732	312.252	257.068	211.768	100.426	187.856	288.259	293.279	279.18	AT1G63810.1		UTP-C complex
BnaA08g15340D	28.7668	7.9105	6.08461	17.092	46.5017	13.581	10.1786	4.19257	3.10125	13.5672	20.3063	10.7809	3.52268	8.16507	6.52719	AT4G36640.2		phosphatidylinositol transfer activity
BnaA08g15360D	88.9934	258.68	362.543	184.446	87.9156	61.8742	118.72	223.155	191.156	179.331	74.4889	180.915	218.79	214.842	173.849	AT4G36680.1		plasma membrane
BnaA08g15370D	1310.62	1438.38	1546.99	1212.38	1048.99	1871.7	1256.9	1411.19	1357.54	1219.83	1660.14	1289.9	1283.51	1199.55	1218.75	AT4G36690.1		defense response to bacterium
BnaA08g15390D	84.2696	64.4881	68.3614	67.4429	74.3186	118.092	75.1783	101.071	91.5582	77.966	101.411	81.4071	95.3064	82.0895	73.8734	AT4G36720.1		molecular_function
BnaA08g15400D	175.047	216.017	244.054	245.642	272.908	302.103	249.477	239.391	253.788	298.824	164.418	144.49	217.775	257.62	264.543	AT4G36730.1		protein binding
BnaA08g15450D	142.836	102.154	332.62	345.948	463.322	699.835	66.3869	322.784	272.931	238.49	635.274	62.6641	358.861	389.26	439.063	AT4G36870.2		nucleus
BnaA08g15460D	12.3241	27.3995	32.2583	33.0709	26.9519	7.0998	33.6134	50.6037	35.516	22.6203	5.37163	27.811	48.2269	37.9223	80.2061	AT4G37240.1		molecular_function
BnaA08g15470D	1407.71	320.382	59.1336	177.523	151.937	3659.69	822.685	129.173	120.735	170.45	864.401	233.913	47.583	98.8444	217.569	AT4G37220.1		response to sucrose
BnaA08g15480D	572.964	880.637	852.619	777.563	604.363	598.653	742.545	780.706	689.883	723.045	505.497	844.372	916.202	709.996	640.421	AT4G37210.2		nucleoplasm
BnaA08g15490D	19.4094	9.57327	11.2303	22.4469	11.9971	52.2078	32.8996	80.7953	71.8561	88.1661	33.6656	30.7858	4.9038	11.144	56.5701	AT4G37180.1		DNA binding
BnaA08g15500D	6.60206	19.2508	28.5954	12.7103	11.9224	6.1988	15.2116	24.6808	25.5204	19.0663	3.76092	24.1644	18.542	18.2528	6.8404	AT4G37130.1		nuclear envelope
BnaA08g15510D	4.15675	16.8192	103.129	30.5595	21.2467	7.04087	22.0642	61.6341	66.0016	51.245	6.19447	22.2966	84.7543	60.3137	50.2544	AT4G37090.1		nucleus
BnaA08g15520D	1167.05	112.04	631.874	827.529	1197.81	401.402	45.8289	225.833	246.17	233.197	708.966	69.4078	251.283	299.541	411.567	AT4G37080.3		nucleus
BnaA08g15530D	15.0253	2.34468	3.63678	2.78667	0	22.0631	5.13389	0	0	0.656263	9.55794	12.8574	0.600405	0	2.87125	AT4G37030.1		integral component of membrane
BnaA08g15540D	80.6306	88.4742	147.147	101.308	117.105	61.0151	83.645	125.505	123.212	119.136	101.434	82.7442	135.892	130.727	115.396	AT4G37020.2		nucleus
BnaA08g15560D	33.1709	15.1506	23.7655	36.6391	25.3888	61.7233	3.0416	24.2023	32.0734	41.0369	59.9742	7.1587	5.75656	14.5082	51.0516	AT3G04220.1		integral component of membrane
BnaA08g15570D	9.10655	17.9507	5.76055	4.91151	15.0134	7.88917	17.1721	0.957794	3.44563	3.57496	0	10.6314	2.76375	3.34645	9.18164	AT3G44670.2		defense response to bacterium
BnaA08g15580D	5.88703	24.7383	8.51696	20.7134	31.4732	20.8527	30.8155	9.94296	20.8606	13.3801	12.8338	18.8992	16.0094	13.6684	9.78187	AT4G36930.1		response to red light
BnaA08g15590D	4.48971	4.78212	0	0	0	6.38051	12.5098	0	0.63061	0	0.749364	85.0498	0	0	0	AT4G36880.1		proteolysis involved in cellular protein catabolic process
BnaA08g15610D	46.6542	150.539	146.569	106.084	127.369	180.428	208.037	209.253	225.858	160.561	82.7766	144.326	131.45	84.155	152.338	AT4G37260.1		response to jasmonic acid
BnaA08g15620D	0	0.481689	0	0	0	0	0	0	0	0	0	48.1301	0	0	0
BnaA08g15630D	0	4.72998	0	0	0	0	3.81864	0.654811	0	0	0	4.51296	1.20081	0	0.718928	AT4G37295.1		negative regulation of lateral root development
BnaA08g15660D	0	19.7672	236.038	1257.63	332.265	1.51225	0.503076	0	0.611223	0.65335	0	0	0	0.662039	1.4334	AT4G37410.1		indole glucosinolate metabolic process
BnaA08g15670D	772.74	550.977	579.219	813.151	734.479	1161.94	701.449	604.059	679.123	548.832	535.425	467.293	552.28	572.818	554.393
BnaA08g15680D	515.211	267.902	296.445	484.714	646.415	1270.92	958.463	696.98	628.47	686.222	1276.29	746.133	634.34	765.532	866.644	AT4G37470.1		cytoplasm
BnaA08g15690D	182.515	123.569	86.316	95.9808	140.115	211.108	127.597	105.093	112.36	101.081	207.741	112.71	66.9703	87.751	93.0646	AT4G37480.1
BnaA08g15700D	90.6448	222.966	9.44377	29.551	16.8004	144.812	215.746	7.44848	14.2922	12.1633	140.166	91.9433	15.5761	18.4708	22.5843	AT4G37580.1		response to ethylene
BnaA08g15710D	132.86	543.401	568.313	372.319	333.721	118.079	506.289	447.063	459.617	285.065	184.517	526.903	569.688	370.704	238.433	AT4G37590.1		positive gravitropism
BnaA08g15720D	18.5475	26.4706	24.3019	29.5037	21.0549	14.7519	14.7358	23.4385	13.3403	14.7794	10.2706	15.9866	38.7104	13.7327	17.495
BnaA08g15730D	82.7099	386.332	256.21	176.848	120.246	7.98362	5.43299	22.255	20.1828	16.7941	0	9.63906	18.1176	12.0527	17.502	AT4G37640.1		calcium ion transmembrane transport
BnaA08g15740D	30.0363	111.68	43.8118	35.5177	65.019	46.252	144.219	51.0634	48.0509	48.3093	35.6454	119.152	67.8675	79.072	103.283	AT4G37650.1		protein binding
BnaA08g15750D	194.007	113.819	186.714	165.169	141.454	210.827	221.591	275.176	273.068	293.709	220.616	260.257	276.684	283.317	216.39	AT4G37660.1		ribosome
BnaA08g15760D	0	0	0	0	0	0	0	0	2.51577	1.96005	0	67.9484	0	0	0
BnaA08g15790D	32.8636	246.283	130.458	89.4064	91.5995	24.5425	213.816	87.4757	84.0703	54.8871	30.2041	187.202	114.322	64.4063	59.2045	AT4G37750.1		gamete generation
BnaA08g15800D	204.099	207.596	140.787	182.905	233.073	78.1963	158.574	63.3662	70.1657	89.3524	110.215	151.552	71.0695	102.13	61.66
BnaA08g15810D	1951.67	1143.55	1682.14	1748.31	1468.44	1201.82	934.783	1581.99	1489.12	1872.57	1416.42	1311.25	1630.71	1531	1782.92	AT4G37830.1		mitochondrial respiratory chain complex IV
BnaA08g15850D	113.627	120.671	65.7106	71.5992	83.6396	90.41	129.565	62.0902	62.8705	51.8062	80.0862	106.198	69.9228	51.0499	64.9214
BnaA08g15860D	4.98986	0.481689	0.301748	0	0.698929	8.3174	2.53852	0	0.611223	9.53536	2.25867	6.17713	1.55927	0	0.714469	AT4G37900.1		auxin-activated signaling pathway
BnaA08g15870D	919.031	1833.15	2804.06	1426.11	759.24	791.169	1317.88	2425.23	2272.21	2235.56	1035.79	1741.95	2256.66	2129.02	1984.15	AT4G37910.1		ATPase activity, coupled
BnaA08g15920D	1262.79	921.594	1159.94	2664.92	3896.89	4551.36	1212.3	1757.29	2847.22	4121.12	6059.56	1516.09	1290.29	2035.57	1690.39	AT4G37980.1		plant-type hypersensitive response
BnaA08g15930D	3.84678	0.458499	4.26547	72.1604	57.8608	326.825	83.5959	173.948	321.751	420.699	188.634	50.5562	12.7863	353.45	18.9111	AT4G37990.1		lignin biosynthetic process
BnaA08g15940D	26.7407	44.996	56.9316	46.5181	47.9117	34.3429	28.3719	101.505	89.6579	61.2587	42.0905	35.4314	40.2457	63.6005	61.572	AT4G38010.1		mitochondrion
BnaA08g15950D	4.58897	3.45617	4.55462	9.79579	5.14174	3.08344	4.43627	6.24315	9.08505	11.8509	3.75387	2.77165	4.25679	5.34619	12.0395
BnaA08g15970D	95.1047	173.29	157.212	157.489	133.232	139.464	152.814	115.445	121.129	105.463	118.214	163.275	174.082	121.449	122.478	AT4G38040.1		protein glycosylation
BnaA08g15990D	9.71082	191.205	333.758	197.43	108.18	7.28643	152.928	251.046	286.145	230.809	10.8482	205.509	342.938	198.983	121.141	AT4G38070.1		mitochondrion
BnaA08g16040D	9.8834	19.0739	8.84909	25.5539	24.0477	7.28643	17.8966	14.5293	7.4758	7.00164	12.3102	17.8887	19.2926	18.8935	33.4348	AT1G26290.1		molecular_function
BnaA08g16050D	1.65155	11.0242	0	2.74658	5.21008	3.95743	11.7376	0.630388	3.71883	8.33555	0.787866	3.00588	0	2.67716	2.85788
BnaA08g16060D	73.3606	29.5061	11.566	22.6174	46.5923	88.9814	59.6378	6.22005	18.0653	29.4305	54.1192	28.0791	5.43306	16.0893	19.2308	AT4G40080.1		vesicle budding from membrane
BnaA08g16080D	1009.57	679.541	270.258	291.452	320.468	1333.73	973.87	250.949	452.702	144.98	477.618	402.81	119.727	134.289	232.297
BnaA08g16130D	295.896	221.925	250.693	215.298	243.619	144.805	140.912	210.4	197.883	152.177	250.286	170.5	182.085	178.902	197.688	AT4G39900.1		integral component of membrane
BnaA08g16170D	956.531	682.61	871.519	1025.8	1142.89	858.727	698.73	832.139	842.415	917.762	890.974	707.492	1005.21	1005.42	836.566	AT4G39850.1		ATPase-coupled transmembrane transporter activity
BnaA08g16180D	68.5326	108.021	31.6345	28.2487	58.624	25.9271	63.4581	16.2884	23.0386	35.626	59.4767	80.1875	28.1729	34.2779	23.8901	AT4G39840.1		integral component of membrane
BnaA08g16190D	50.1072	63.2344	61.6561	72.4765	144.107	0	0	0	0	0	0	0	0	0	0
BnaA08g16200D	234.716	420.284	314.919	282.542	307.573	201.817	274.856	300.995	270.479	338.547	180.685	322.384	354.304	321.456	294.707	AT4G39820.1		cytoplasm
BnaA08g16210D	4.21248	7.49259	3.04663	9.82826	5.71143	7.40429	6.59055	2.46478	1.87849	6.51114	0	6.06964	0.600405	3.36007	5.19912	AT4G39810.1		3'-5' exonuclease activity
BnaA08g16220D	20.5423	29.2391	6.08386	11.7501	49.2299	34.6571	74.5302	8.15742	4.63504	10.0375	39.5553	35.6682	13.7737	24.1358	9.07186	AT4G39780.1		ethylene-activated signaling pathway
BnaA08g16230D	10.9967	88.657	22.242	51.1414	37.0298	5.64648	42.3969	17.8746	11.7665	14.574	47.2241	78.2554	29.9735	47.5765	66.5741	AT4G39770.1		trehalose biosynthetic process
BnaA08g16290D	50.3426	47.7994	52.8822	61.2958	54.0251	41.8023	40.0238	60.7499	70.0694	57.8952	58.5119	47.1505	73.5634	65.7097	83.4856	AT4G39740.1		mitochondrial respiratory chain complex IV assembly
BnaA08g16320D	6.25273	28.5484	12.1756	15.9514	5.11219	2.38625	27.5561	3.06811	3.1197	0.656263	0.787866	30.9245	6.12791	8.07279	5.72467	AT4G39720.1		nucleus
BnaA08g16330D	97.7648	110.065	180.496	118.373	121.07	76.0481	88.3691	147.391	146.486	162.462	74.7565	120.799	149.183	122.859	140.517	AT4G39690.1		mitochondrial inner membrane
BnaA08g16340D	185.857	276.251	417.933	324.802	265.99	184.179	235.67	312.426	339.842	289.99	194.072	273.589	382.913	365.176	359.626	AT4G39680.2		cytosol
BnaA08g16350D	90.8252	17.2719	0	10.5999	10.265	5.38374	27.0404	0	0	2.42237	6.15245	2.01273	0.600405	0	3.69105
BnaA08g16370D	269.391	149.439	82.7542	74.1275	86.6989	274.675	142.717	48.7267	45.8471	29.9044	85.182	71.4183	50.8153	23.3926	22.7465	AT4G39660.1		plasma membrane
BnaA08g16430D	358.408	408.454	456.915	376.137	398.497	253.063	381.475	434.956	446.801	421.506	235.485	389.797	434.849	406.354	385.085	AT1G62020.1		structural molecule activity
BnaA08g16450D	307.53	326.414	283.092	324.343	216.274	210.739	310.478	268.415	225.569	277.362	203.484	301.724	307.701	224.967	264.948	AT2G21390.1		COPI vesicle coat
BnaA08g16520D	1892.16	2544.26	1570.15	1453.82	1747.36	1863.15	2381.53	1419.58	1263.19	1119.47	1348.94	1786.2	1369.54	1165.44	1213.47	AT4G39400.1		protein binding
BnaA08g16530D	51.4991	99.1187	61.5186	55.7543	47.8821	19.0925	49.3669	69.1859	45.5385	45.1929	36.4828	76.0928	53.7262	32.6162	34.2591	AT4G39390.3		nucleotide-sugar transmembrane transporter activity
BnaA08g16540D	0	7.05728	13.3298	1.31316	3.63494	0	7.57356	3.77969	3.12699	0.65335	0	2.4779	1.84782	6.06492	0.718928	AT4G39380.1		nucleus
BnaA08g16550D	73.6521	60.8634	96.6872	77.3428	94.6629	93.5182	59.5278	84.6608	78.7216	73.7153	71.3651	75.0015	104.509	91.295	88.0753	AT4G39370.1		integral component of mitochondrial outer membrane
BnaA08g16560D	631.635	1376.26	2410.89	1326.24	797.165	310.573	1120.91	1652.52	1527.45	1289.93	380.293	1337.43	2616.76	1727.15	1211.29	AT2G21790.1		response to cadmium ion
BnaA08g16600D	97.3522	93.7791	94.1181	101.837	80.5031	48.7832	89.7141	78.6665	81.4798	62.5787	73.9932	103.757	73.0508	75.6586	72.751
BnaA08g16610D	3564.99	1949.79	2443.21	2260.89	1428.94	3371.39	3123.97	1960.94	1461.06	2268.18	1078.55	1827.28	2455.94	1419.48	2192.95	AT4G39260.1		response to zinc ion
BnaA08g16620D	37.0597	72.3311	68.6364	53.499	55.947	7.80191	48.3387	43.4387	44.7985	52.1138	16.7837	87.1919	79.8634	57.7551	57.9043	AT4G39230.1		oxidoreductase activity, acting on NAD(P)H, oxygen as acceptor
BnaA08g16630D	415.341	488.268	619.587	563.875	522.186	457.118	413.101	551.902	568.462	629.741	346.898	411.167	668.395	621.4	537.796	AT4G39220.1		retrograde vesicle-mediated transport, Golgi to endoplasmic reticulum
BnaA08g16640D	811.129	1589.71	3258.59	1985.24	1365.5	451.978	1174.97	2655.84	2537.52	2399.16	603.303	1582.3	2484.57	2758.48	2319.33	AT4G39200.1		cytosolic small ribosomal subunit
BnaA08g16650D	13.5332	3.31387	4.26152	10.7833	11.0415	5.08189	5.05818	1.30962	8.69096	9.32722	6.12099	9.51753	3.11854	4.06474	6.63252
BnaA08g16660D	5.74425	2.40844	0	0	2.56534	0.846982	4.58453	0	1.87244	0.656263	3.00803	0	1.20081	0.66929	0.718928
BnaA08g16670D	0	8.36897	10.3454	10.7807	10.1945	10.5688	4.01204	4.98369	11.2201	7.86059	4.61522	10.3885	8.32592	7.4325	10.8842	AT4G39180.1		phosphatidylcholine biosynthetic process
BnaA08g16680D	948.678	1241.03	1077.27	1006.34	972.038	679.711	962.039	746.604	693.75	740.205	680.82	1011.59	1010.77	749.952	680.642	AT4G39170.1		plasma membrane
BnaA08g16690D	25.7096	79.5832	85.6376	37.8312	32.1098	35.4476	56.6088	73.6306	81.7486	87.4613	40.5655	75.9644	79.0502	77.4578	101.289	AT4G39160.1		nucleus
BnaA08g16700D	72.8469	49.25	26.182	44.3029	54.5038	362.131	159.349	153.685	161.682	164.808	443.161	203.097	138.994	122.18	112.221	AT4G39140.5		nucleus
BnaA08g16730D	295.509	249.177	124.406	184.098	355.703	281.931	291.931	213.668	264.012	280.722	302.886	333.274	205.192	287.64	194.458	AT4G39100.1		protein binding
BnaA08g16740D	863.591	243.338	131.94	391.225	308.082	5474.04	1383.3	1004.21	1028.45	1419.09	1360.28	1114.85	864.919	823.82	1156.93	AT4G39090.1		response to desiccation
BnaA08g16750D	1.39732	0.481689	0.613213	8.71658	15.8965	2.54094	9.9124	10.2459	60.185	91.46	1.91367	5.89659	12.2586	37.6365	14.8935
BnaA08g16760D	2.99314	0.481689	5.45912	26.5683	32.3923	4.99103	4.71095	24.0386	93.0218	174.595	10.6663	18.8101	24.236	76.9114	22.7019
BnaA08g16780D	167.597	79.6412	136.761	75.3182	67.4862	46.7504	9.42818	43.1278	45.9598	34.1156	16.0729	14.8382	34.1674	29.7421	27.0735	AT4G39070.1		regulation of transcription, DNA-templated
BnaA08g16790D	774.836	616.579	459.008	359.931	308.204	569.821	291.379	192.951	254.941	198.63	510.065	327.057	273.868	195.335	179.104	AT4G39050.1		mitochondrion
BnaA08g16800D	137.346	92.3429	74.7123	67.7242	80.9848	95.2095	49.5417	55.3949	58.3284	39.163	82.8751	45.2431	52.4411	33.5658	46.752	AT4G39020.1		biological_process
BnaA08g16810D	34.2595	64.6386	68.6279	38.3727	46.3565	0	3.05216	2.44036	3.66734	1.46081	1.57573	1.97554	0.584455	1.99337	5.85675
BnaA08g16830D	6.3833	0	0	2.12746	53.7244	0.815059	6.7251	5.29625	1.55714	6.81353	2.25162	1.00637	2.35377	47.9297	5.88294	AT4G38960.1		protein binding
BnaA08g16840D	47.7797	69.3461	52.6338	48.1585	44.6626	42.9515	66.3812	51.3136	43.527	35.6836	34.3532	53.2938	54.3619	27.7677	46.9217	AT4G38910.1		DNA-binding transcription factor activity
BnaA08g16860D	97.0603	77.7491	77.5272	77.0398	141.303	151.9	131.264	102.038	119.634	150.217	117.253	121.482	143.352	135.15	173.998	AT4G38900.3		regulation of transcription, DNA-templated
BnaA08g16880D	543.045	517.511	769.839	619.784	590.35	1.57119	0.503076	0	1.26122	2.42237	1.54076	0.490784	0	0	2.22254
BnaA08g16900D	117.38	106.771	117.421	96.2508	133.891	772.4	728.978	570.845	544.514	513.802	653.784	687.385	609.469	584.653	569.244	AT4G38800.1		L-methionine salvage from methylthioadenosine
BnaA08g16910D	948.053	956.531	1185.6	1064.54	813.331	1077.35	1071.29	1147.31	1057.99	1111.47	931.175	1282.23	1214.96	1094.17	965.038	AT4G38790.1		cis-Golgi network
BnaA08g16940D	1159.04	1339.76	1985.61	1320.41	1125.8	1256.05	1033.39	1602.16	1404.62	1526.2	1143.7	1138.03	1782.2	1808.93	1745.61	AT4G38710.1		cytoplasm
BnaA08g16950D	760.828	778.228	212.061	263.671	481.763	495.024	499.763	252.932	174.363	181.625	903.82	470.679	247.957	200.209	219.446
BnaA08g16960D	55.8387	65.0739	57.51	43.3394	87.6852	68.1432	59.2716	78.5622	69.0615	71.328	83.3089	67.5885	65.0728	69.4788	62.7866	AT4G38650.1		hydrolase activity, hydrolyzing O-glycosyl compounds
BnaA08g16970D	285.797	223.913	183.908	196.642	177.025	182.131	188.733	166.043	124.564	138.685	173.508	146.339	108.734	111.267	110.898	AT4G38640.1		integral component of membrane
BnaA08g16980D	1285.05	1529.74	1756.24	1607.9	1447.87	623.516	769.023	920.982	998.936	1007.88	558.61	858.272	1141.21	1030.52	847.081	AT4G38630.1		nucleus
BnaA08g16990D	364.671	199.668	219.061	225.637	223.782	157.477	113.892	101.132	122.885	105.792	182.467	172.359	116.494	114.672	88.2706	AT4G38620.1		transcription regulatory region DNA binding
BnaA08g17000D	687.94	572.692	430.435	599.429	487.124	758.73	706.677	549.196	542.695	550.422	716.952	667.133	689.21	492.487	546.946	AT4G38600.1		ubiquitin-protein transferase activity
BnaA08g17010D	1073.58	939.716	958.842	994.878	973.484	1525.27	1551.28	1419.39	1375.03	1376.59	1478.48	1490.42	1640.55	1520.42	1156.73	AT4G38600.1		ubiquitin-protein transferase activity
BnaA08g17020D	781.091	693.268	502.255	652.68	860.578	887.072	971.394	681.786	612.412	573.155	490.511	649.51	585.281	550.989	482.978	AT4G38580.1		nucleus
BnaA08g17030D	19.8103	24.0567	15.1737	19.1367	27.8959	50.3101	32.8048	26.8314	49.271	34.8916	71.3996	54.5582	30.2265	25.9097	23.4451	AT4G38570.1		phosphatidylinositol biosynthetic process
BnaA08g17040D	28.2444	4.66041	7.8904	20.3375	76.8466	8.69546	0	0	0	0	3.93933	0	0	1.33858	0	AT4G38560.2		establishment of protein localization to chromatin
BnaA08g17050D	138.275	46.8184	38.2863	42.8228	60.6373	102.361	46.8308	51.0383	31.1651	82.3428	81.8814	51.4608	24.8778	34.3135	81.7487
BnaA08g17060D	62.6119	15.908	10.6376	20.7213	19.9844	85.8335	63.216	66.2719	52.3122	69.0862	80.547	67.8942	38.105	43.524	64.9033	AT4G38550.1		nucleus
BnaA08g17070D	644.073	772.453	539.096	499.741	532.027	228.508	355.12	276.675	328.157	336.436	511.939	383.518	301.136	293.939	305.323	AT4G38520.2		protein serine/threonine phosphatase activity
BnaA08g17080D	0.853642	0.916998	1.51269	0.328291	1.12779	17.9104	15.8937	72.722	64.54	50.9397	23.0731	17.1186	41.5952	44.3948	66.9566
BnaA08g17090D	58.0403	38.2116	63.8184	52.8618	69.1623	111.253	53.0961	80.6322	77.1521	91.3995	114.544	51.4702	70.2382	107.612	106.745	AT4G38480.1		Cul4-RING E3 ubiquitin ligase complex
BnaA08g17100D	538.381	249.234	388.576	529.077	222.167	2750.24	550.709	712.147	737.302	528.486	1375.9	263.152	252.676	522.286	555.6	AT4G38470.1		protein serine/threonine/tyrosine kinase activity
BnaA08g17130D	585.165	473.631	417.237	533.454	488.757	289.623	232.089	219.52	194.887	228.247	224.574	207.756	187.821	197.641	222.393	AT4G14160.2		intracellular protein transport
BnaA08g17150D	9.85748	121.692	52.2615	44.2251	35.2666	21.8274	108.16	39.721	39.2225	28.9429	36.0921	117.772	52.3847	45.319	39.3738	AT4G14200.1		biological_process
BnaA08g17180D	13.6921	14.8112	12.1987	18.2928	16.7362	12.2357	29.6441	11.4882	9.997	23.7268	19.0633	21.1825	10.1345	13.4307	18.39	AT4G14220.1		proteasomal protein catabolic process
BnaA08g17200D	504.288	216.026	243.299	311.349	162.934	733.056	224.037	310.14	226.197	306.117	286.293	204.395	242.111	172.536	370.083	AT4G14230.1		intracellular membrane-bounded organelle
BnaA08g17210D	67.1598	174.493	82.0201	76.1433	73.9464	56.2242	73.2556	81.961	93.8837	63.5846	88.73	96.9807	64.228	66.4598	41.8408	AT4G14290.1		nucleus
BnaA08g17220D	1259.8	1169.47	1350.18	1226.61	1014.3	636.416	676.847	898.84	733.191	779.253	528.484	694.823	801.095	781.493	786.876	AT4G14300.1		ribonucleoprotein complex
BnaA08g17240D	139.099	853.961	756.255	477.389	283.132	25.9297	353.774	339.239	423.034	336.006	29.1432	399.306	524.568	265.731	148.715	AT4G14310.1		protein binding
BnaA08g17260D	382.845	1024.4	2336.98	1393.16	690.497	209.4	790.059	1954	2032.2	1760.92	313.817	1091.38	2020.91	1998.02	1568.66	AT4G14320.1		cytosolic large ribosomal subunit
BnaA08g17280D	137.107	138.093	117.454	137.026	136.197	139.393	161.176	122.672	111.115	117.456	151.789	150.848	139.399	124.877	78.0705	AT4G14340.1		protein serine/threonine kinase activity
BnaA08g17290D	247.12	228.132	262.845	248.258	226.282	161.678	319.129	212.837	222.996	199.259	207.483	230.951	236.373	196.009	169.701	AT4G14350.2		plasma membrane
BnaA08g17320D	269.899	181.694	281.729	270.309	316.312	347.613	205.565	257.354	319.186	265.457	377.436	190.54	327.565	385.194	306.105	AT1G30470.1		nucleus
BnaA08g17330D	56.3577	68.6546	55.3469	60.3632	64.2196	65.4648	82.2905	75.3122	75.021	77.9388	71.2352	82.9334	88.5655	53.548	59.9883	AT1G30460.2		protein binding
BnaA08g17340D	213.009	225.677	189.049	186.325	207.139	157.496	218.333	222.697	145.476	195.413	151.206	214.552	186.851	187.914	184.969	AT1G30450.3		potassium ion import across plasma membrane
BnaA08g17350D	321.288	650.159	639.856	505.161	583.551	220.974	574.709	467.533	512.971	362.066	325.468	529.33	733.77	599.115	494.695	AT1G30440.1		plasma membrane
BnaA08g17370D	690.433	215.732	410.16	491.942	802.6	812.976	311.935	532.408	518.037	504.091	1035.24	244.596	480.209	645.265	661.103	AT1G30400.2		vacuole
BnaA08g17380D	847.887	1399.51	522.423	629.659	1062.54	663.943	1060.48	410.671	910.105	1098.14	1443.31	917.678	457.019	686.326	526.534
BnaA08g17390D	71.6126	814.367	250.144	178.854	137.213	64.3379	481.975	190.042	211.873	153.869	59.2651	633.226	150.385	161.964	103.985	AT1G30330.2		nucleus
BnaA08g17400D	115.06	159.382	115.735	122.658	127.729	347.26	176.371	250.427	262.789	188.805	212.924	138.237	132.443	199.838	199.819	AT1G30320.1		plasma membrane
BnaA08g17410D	98.7055	123.145	106.33	108.91	111.208	46.9039	95.4765	56.9927	61.754	49.1077	45.4277	95.1242	91.2112	74.0317	60.4506	AT1G30300.1		nucleus
BnaA08g17420D	10.8974	111.054	29.2077	55.8422	33.2994	8.94847	58.7295	14.3748	16.7065	13.3188	8.55454	77.1274	21.2318	24.6391	37.4104	AT1G30280.1		nucleus
BnaA08g17460D	5.59759	0	0.306606	0	0	152.14	0.251538	2.51891	6.26639	6.34247	51.1271	0	0.311854	0	2.14787
BnaA08g17470D	5.64112	10.6558	24.3124	6.10966	4.25447	10.392	13.3919	16.3663	21.1983	15.6211	1.49873	14.6097	13.8362	16.0531	29.1294	AT1G30240.2		nucleus
BnaA08g17480D	128.603	227.429	482.136	293.139	161.342	59.7765	126.749	299.788	301.193	355.136	105.492	230.159	348.679	375.857	360.818	AT1G30230.2		cytoplasm
BnaA08g17490D	47.432	5.13048	4.85958	18.9224	59.3177	23.1016	6.59612	4.40743	8.67949	9.74096	244.486	25.3012	8.24617	1.33133	1.47296	AT1G30220.1		integral component of plasma membrane
BnaA08g17500D	30.3135	65.0012	117.663	90.7764	98.5235	37.9125	36.7587	77.8255	101.386	81.9247	31.848	46.7381	112.36	79.1647	65.2125	AT1G30210.2		regulation of transcription, DNA-templated
BnaA08g17530D	1.59583	12.2457	50.5812	32.0758	36.9802	2.4771	9.67843	16.8449	22.4353	14.0344	3.8344	5.5681	22.911	22.3021	23.3562	AT1G30170.1		molecular_function
BnaA08g17540D	0	7.41401	3.04086	0.656582	68.8866	0	0.503076	1.91559	34.7106	78.0397	0	21.6199	2.10142	8.76295	3.21511	AT1G30135.1		protein binding
BnaA08g17550D	260.156	203.534	201.99	222.283	390.646	853.44	283.787	522.927	450.671	452.794	576.532	240.818	216.46	422.194	416.221	AT1G30130.2		biological_process
BnaA08g17590D	0.698659	16.0065	13.0944	15.4259	11.6628	2.44518	7.95551	26.7581	23.2958	16.0307	0.787866	19.803	17.1685	18.1494	21.1203	AT1G30080.1		anchored component of plasma membrane
BnaA08g17610D	48.3361	166.191	24.9192	29.0797	28.0529	131.437	227.397	64.3435	121.758	102.738	183.207	163.459	43.9471	33.3339	88.5607	AT1G30040.1		gibberellin catabolic process
BnaA08g17630D	46.5543	36.0498	33.9953	25.1254	52.796	31.9247	44.1618	29.1101	35.9464	28.69	35.1361	30.3505	23.401	29.0664	30.6636	AT1G30000.1		ubiquitin-dependent ERAD pathway
BnaA08g17640D	557.446	765.905	625.551	479.648	620.581	337.35	988.555	491.882	501.26	428.922	519.904	803.449	575.361	579.996	465.237
BnaA08g17650D	141.772	216.321	149.08	123.669	144.955	108.96	219.342	116	74.9204	75.0482	102.408	204.168	144.76	96.3184	104.103	AT1G29952.1
BnaA08g17670D	704.446	553.509	523.489	570.689	498.299	595.655	566.412	560.978	524.313	559.89	388.187	555.648	370.825	393.697	406.268	AT1G29850.1		biological_process
BnaA08g17680D	261.114	381.901	352.929	370.693	297.631	277.274	372.496	325.384	382.73	350.082	319.272	368.205	376.375	324.275	293.851	AT1G29820.2		nucleus
BnaA08g17700D	463.393	689.584	577.345	439.075	498.519	487.535	655.092	687.83	620.815	586.384	495.529	494.758	738.552	741.084	787.956	AT1G29790.2		trans-Golgi network
BnaA08g17720D	16.1144	34.6628	22.198	18.4233	16.385	62.2807	67.1975	91.3066	95.2837	80.8213	64.2409	99.6961	72.1124	67.4868	76.8464
BnaA08g17750D	145.288	117.763	91.1474	106.079	157.536	208.027	109.614	79.5345	92.7362	95.8305	168.52	125.333	105.103	87.6693	100.074
BnaA08g17760D	307.389	499.361	280.497	340.997	348.003	303.513	477.206	387.238	402.345	370.405	481.685	613.715	392.183	421.389	471.062	AT1G29750.2		protein serine/threonine kinase activity
BnaA08g17780D	13.9233	23.4412	0.613213	0.696667	7.70889	0	0.251538	0	0	0	0	0	0	0	0	AT1G29720.1		protein serine/threonine kinase activity
BnaA08g17790D	1505.94	782.977	113.167	119.784	196.82	1029.37	1168.56	146.756	132.547	294.131	1399.96	648.125	124.117	186.031	604.006	AT1G29720.1		protein serine/threonine kinase activity
BnaA08g17810D	253.609	365.089	165.855	158.322	264.242	212.269	322.733	118.393	405.5	435.434	125.512	186.176	136.716	92.8456	238.168	AT1G29690.1		plasma membrane
BnaA08g17830D	578.754	800.379	115.256	207.575	236.33	310.222	691.482	357.763	693.096	1013.9	834.766	855.203	294.776	558.294	951.943	AT1G29660.1		systemic acquired resistance
BnaA08g17860D	3.90251	12.0717	0.306606	1.75778	14.2831	7.56013	6.80638	2.87074	0.620916	2.69191	10.4822	10.4331	0.935561	2.37042	2.55136	AT1G29640.1		nucleus
BnaA08g17870D	326.171	100.044	231.545	234.571	309.087	587.849	119.609	271.955	300.398	421.388	605.148	136.115	261.344	395.209	350.538	AT2G34310.3		nucleus
BnaA08g17880D	176.582	168.478	60.2497	86.4293	126.195	103.64	130.324	38.8061	41.9408	43.109	92.4433	96.3202	45.9299	22.4912	59.9396	AT1G29520.1		molecular_function
BnaA08g17890D	6.58569	6.07076	0.613213	0.696667	0.778323	3.8985	42.7112	1.25813	0.611223	3.07572	2.24809	14.0619	1.75337	3.69494	0	AT1G29420.1		auxin-activated signaling pathway
BnaA08g17900D	65.473	24.19	15.1421	22.5799	31.8484	42.1326	133.748	25.8796	19.9771	29.9177	37.0201	38.156	19.8623	34.9198	28.0354	AT1G29450.1		auxin-activated signaling pathway
BnaA08g17910D	12.1725	1.87461	0.603496	0.696667	1.39786	4.86335	50.6995	0.630388	2.48304	4.03728	3.90083	13.8652	1.53964	4.03661	6.44806	AT1G29420.1		auxin-activated signaling pathway
BnaA08g17920D	0	0	0	0	0	9.73652	81.4389	2.52155	3.78366	2.77625	9.07642	19.9208	6.08131	12.074	1.47296	AT1G29450.1		auxin-activated signaling pathway
BnaA08g17930D	522.816	359.102	361.102	412.348	458.321	948.537	577.683	655.146	663.063	788.182	784.562	441.615	559.102	615.408	629.506	AT5G32440.1		nucleus
BnaA08g17940D	953.566	933.644	831.719	870.015	732.088	807.992	1392.51	1040.67	965.048	954.339	806.523	1102.89	1247.53	1083	992.155	AT1G29470.2		Golgi medial cisterna
BnaA08g17950D	62.6669	31.2849	18.5644	21.8369	31.0313	30.3671	36.5587	8.23597	12.488	23.6745	30.7152	29.0456	11.1234	6.00098	27.7222	AT1G29380.1		biological_process
BnaA08g17960D	362.059	612.52	542.03	422.454	260.698	1644.81	1508.73	1567.15	1419.41	907.115	1460.55	1770.85	1240.94	1119.39	1089.68	AT1G29350.1		nucleus
BnaA08g17990D	32.6013	114.556	71.916	101.385	70.4678	69.588	177.809	118.053	199.201	166.694	58.669	198.866	126.871	105.396	33.516	AT1G29330.1		cell
BnaA08g18000D	77.7081	106.445	162.787	81.2278	47.4061	45.0933	34.7091	86.1684	60.4056	49.1096	52.8094	36.2458	55.2076	70.5833	51.7054	AT1G29320.1		nucleus
BnaA08g18010D	112.273	182.741	87.0639	68.9114	120.444	124.264	163.301	77.5423	85.5222	69.8729	170.922	198.315	116.507	90.9615	64.4195	AT1G29300.1		response to red or far red light
BnaA08g18040D	0	35.7392	0	0	0	0	59.0496	0	0	0.403728	0	22.8327	0	0	0	AT1G29280.1		transcription regulatory region DNA binding
BnaA08g18050D	0	0	4.85167	2.62633	3.61464	0	0.473652	12.1351	5.63004	10.4371	1.49873	0	6.73567	12.0169	6.63698	AT1G29230.1		nucleus
BnaA08g18060D	45.8932	6.59583	13.6862	25.3341	29.1087	70.5296	12.7183	62.5417	55.1954	57.3888	67.4066	8.08155	19.4668	49.3241	55.3914	AT1G29240.1		translational initiation
BnaA08g18080D	107.679	294.004	490.433	216.28	106.781	229.291	382.21	752.128	703.708	671.076	269.209	509.037	702.286	646.726	596.904	AT1G29250.1		cytosol
BnaA08g18090D	404.245	289.388	382.638	347.82	352.431	205.898	113.634	274.167	281.838	291.883	168.006	117.112	187.147	209.922	250.837
BnaA08g18120D	149.415	290.411	141.355	164.449	256.591	265.233	433.099	173.403	186.12	128.032	257.526	356.066	197.093	198.579	197.51	AT1G29170.3		cytoplasm
BnaA08g18130D	53.5508	27.115	24.9266	24.6815	17.1749	10.279	9.98525	14.6224	11.1498	8.14841	27.1732	24.5552	16.3679	16.4555	18.0518	AT1G29160.1		regulation of transcription, DNA-templated
BnaA08g18180D	70.5604	40.5971	36.1273	32.819	59.0701	67.3083	57.5911	57.8468	54.8766	69.8547	78.9936	76.978	73.014	75.7811	60.6571	AT4G14600.1		endoplasmic reticulum membrane
BnaA08g18190D	61.212	70.6602	23.5284	29.4721	41.2867	80.6909	62.133	33.0204	74.2776	80.6847	77.1197	65.395	47.9006	36.52	53.2842	AT1G28960.5		coenzyme A catabolic process
BnaA08g18200D	3.64217	5.4003	9.08282	5.06398	3.18578	1.22259	1.00615	0.654811	0.62394	2.77479	1.12581	1.00554	0.912259	0.33102	0	AT1G45246.1		translation
BnaA08g18210D	22.9271	13.1163	4.24604	14.0753	71.6628	167.541	184.16	4.25033	4.01475	12.4029	288.136	208.1	40.0627	17.583	26.6621	AT1G28670.1		lipid catabolic process
BnaA08g18220D	212.358	77.0964	127.156	218.331	306.454	27.2542	49.478	6.79895	13.0731	7.36845	44.4503	27.0248	8.89318	10.0589	13.9271	AT1G28670.1		lipid catabolic process
BnaA08g18230D	117.017	87.7812	96.6241	103.347	117.283	101.845	61.1562	106.522	82.8578	71.9434	35.6439	49.5397	41.3296	61.6072	62.4224	AT1G28560.1		cellular response to cytokinin stimulus
BnaA08g18240D	0	3.78399	3.62888	0.656582	1.08809	0	1.79548	0.654811	3.15305	3.57496	0	0.754775	0.600405	0	3.23518	AT1G28550.1		GTPase activity
BnaA08g18250D	156.627	113.819	71.6888	103.408	81.7565	193.728	149.066	172.546	174.908	175.88	161.417	114.867	153.261	148.614	168.591
BnaA08g18270D	39.9223	12.5362	17.646	19.0914	18.3908	44.2022	21.222	20.4866	25.6192	21.1279	37.0309	20.9892	12.0915	15.1067	24.395	AT1G28520.2		response to water deprivation
BnaA08g18280D	266.242	212.907	273.623	302.831	271.206	273.469	310.529	311.439	368.935	329.05	285.549	252.287	342.793	320.877	320.888	AT1G28490.1		Golgi vesicle transport
BnaA08g18290D	500.015	1109.18	665.34	656.777	578.943	1056.67	1845.14	998.542	877.322	923.182	891.248	1492.09	907.746	868.652	776.397	AT1G28440.1		phosphorylation
BnaA08g18300D	557.13	438.362	529.845	571.157	676.215	1172.95	861.76	895.024	902.937	950.44	962.057	722.541	687.275	850.314	937.845	AT1G28420.1		protein binding
BnaA08g18340D	89.3756	95.2032	88.4696	132.136	127.091	61.4569	337.787	198.402	220.621	200.904	149.068	442.511	327.726	254.664	210.941	AT1G28400.1		molecular_function
BnaA08g18350D	91.8197	178.614	321.233	156.506	87.2435	117.361	156.824	256.937	287.935	316.987	163.17	211.173	321.445	277.275	255.85	AT1G28395.3		mitochondrion
BnaA08g18360D	47.9411	310.306	111.543	104.406	92.1322	44.2535	227.423	144.65	132.115	162.019	47.056	310.026	134.907	101.973	89.8381	AT1G28390.1		transmembrane receptor protein serine/threonine kinase activity
BnaA08g18370D	116.423	84.5384	15.5044	29.8503	93.3765	145.376	134.274	27.2506	323.037	412.978	110.174	59.4382	25.7027	25.6277	90.4372	AT1G28380.1		defense response by callose deposition
BnaA08g18380D	37.05	152.565	66.0023	43.7684	236.165	3.78063	15.7196	7.18741	14.1299	16.6881	10.7327	10.5487	7.79542	2.32801	10.1831
BnaA08g18390D	6.197	161.223	26.5287	13.9653	17.3493	8.49911	169.557	20.8992	126.378	112.04	6.4081	120.576	13.7909	7.12191	15.5391	AT1G28360.1		ethylene-activated signaling pathway
BnaA08g18400D	0	3.58947	3.04086	3.55564	0.719229	3.17429	1.45038	1.83704	0	1.86453	0.752889	1.54428	0	0	5.08042	AT1G28350.1		cytoplasm
BnaA08g18420D	82.7105	75.7356	26.4706	33.519	49.995	48.3426	64.0333	22.6042	20.9151	11.7965	33.4325	31.3697	40.2261	25.0635	28.4963	AT1G28310.2		nucleus
BnaA08g18430D	167.062	138.049	61.7329	67.6841	81.3727	128.924	106.975	85.668	67.901	88.6854	101.238	89.3887	74.8379	60.0419	87.2167	AT1G28280.1		nucleus
BnaA08g18450D	114.998	153.085	31.0686	64.7037	44.767	369.812	228.333	101.952	88.7596	78.8955	136.392	165.51	22.248	34.1988	66.9438	AT1G28260.2		telomere maintenance via telomerase
BnaA08g18470D	156.767	118.312	101.502	83.2536	87.7755	162.219	158.587	166.158	185.059	162.567	218.808	136.691	152.87	141.686	178.741	AT1G28240.1		rhamnogalacturonan I biosynthetic process
BnaA08g18500D	37.5247	68.2165	83.4601	47.5056	40.8381	138.415	81.611	99.7531	128.247	86.8728	104.168	102.639	88.0105	105.724	116.828	AT1G28210.2		mitochondrion
BnaA08g18520D	4.95466	17.1672	1.83964	0.696667	0.778323	99.9187	4.84793	4.30446	13.1894	3.22982	6.78983	3.56777	0	1.34539	2.15679
BnaA08g18550D	4.74395	100.653	9.74403	4.05712	15.2775	19.8315	69.6683	11.2932	30.1669	15.1675	11.4715	280.173	4.5993	14.6433	7.2372
BnaA08g18560D	35.2923	12.1994	9.15569	2.86159	14.4959	11.9631	8.53772	4.4345	1.22245	8.96461	8.39701	11.5311	1.22411	9.35424	0.754036
BnaA08g18590D	193.124	224.673	261.656	228.2	221.417	256.77	290.602	292.693	260.062	249.429	249.819	323.448	381.972	296.352	259.357	AT1G28120.1		NEDD8-specific protease activity
BnaA08g18610D	7.43933	3.72599	9.11683	4.28977	4.21387	13.6939	6.92337	1.2852	5.91502	8.80806	3.00098	0.490784	6.14386	5.421	9.97079	AT1G28080.1		biological_process
BnaA08g18630D	4.89061	9.68917	7.61327	9.02288	14.7083	7.41894	13.9939	10.5536	15.2766	19.6272	5.29463	24.1198	19.9727	26.5341	8.04418	AT1G28070.1		biological_process
BnaA08g18640D	32.018	47.0884	40.7657	39.7055	27.6356	18.5769	18.2273	1.91559	5.59065	3.27258	15.2115	8.50123	3.07193	1.32408	1.47296	AT1G28060.1		regulation of DNA methylation
BnaA08g18650D	1289.27	777.819	888.089	1145.49	458.582	1502.93	910.368	805.543	782.471	716.755	405.669	703.301	764.819	439.435	693.169	AT1G28050.1		protein binding
BnaA08g18670D	209.934	348.719	332.648	234.031	164.146	177.237	158.968	197.199	157.776	133.887	105.01	224.086	150.558	134.85	153.594	AT1G27970.1		plasma membrane
BnaA08g18680D	12.5314	19.7035	34.9571	16.818	38.2949	34.6474	35.903	45.9645	17.6703	36.9828	7.65822	16.1131	25.8725	18.1888	15.9212	AT1G27960.1		nucleus
BnaA08g18690D	265.179	736.991	1020.07	694.714	869.683	7.19066	54.4251	85.5657	97.4239	104.407	16.0658	82.3921	105.423	76.4105	57.6034	AT1G27950.1		lipid transport
BnaA08g18700D	287.731	191.934	104.098	144.108	334.983	259.195	170.942	70.4493	101.563	177.63	285.476	144.479	61.6949	127.21	169.253	AT1G27910.1		nucleus
BnaA08g18710D	11.929	104.298	92.416	118.732	115.066	19.1685	37.6773	103.705	102.934	86.0759	19.1159	73.3575	87.1161	195.84	140.77
BnaA08g18720D	78.2038	141.334	154.314	121.474	124.2	202.887	162.502	130.27	160.588	134.673	183.063	162.802	159.695	129.452	134.404	AT1G27900.1		ATP binding
BnaA08g18730D	187.039	165.344	122.76	124.359	155.789	210.578	155.682	143.493	169.004	137.853	141.825	136.896	133.832	120.549	128.404	AT1G27850.1		plasma membrane
BnaA08g18770D	143.708	151.468	151.862	133.114	122.681	431.753	275.808	367.796	315.783	326.804	357.827	292.593	269.418	261.058	295.683	AT1G27752.1		nucleus
BnaA08g18790D	70.8648	497.964	183.403	95.4736	847.102	305.3	282.974	13.0164	632.021	304.848	755.448	582.138	94.8304	122.945	451.529	AT1G27730.1		photoprotection
BnaA08g18800D	23.9588	8.90285	12.8019	22.5878	51.5548	28.4436	7.49158	10.6275	5.61003	16.6196	49.7629	12.0467	4.8572	14.1028	2.93701	AT1G27700.1		vesicle fusion
BnaA08g18810D	249.725	326.815	239.869	248.695	335.131	223.979	341.556	387.67	354.135	349.142	421.271	361.564	367.158	361.904	358.088	AT1G27690.1		molecular_function
BnaA08g18820D	1.59583	1.42769	1.83387	1.35325	1.55665	0.815059	3.40383	0	2.51577	1.96879	4.90937	4.04862	0	1.3667	2.94147	AT5G45540.1		molecular_function
BnaA08g18830D	77.636	75.718	48.587	39.3217	40.4478	36.6604	74.7348	38.7078	34.3463	34.5177	71.2769	85.7737	70.7062	43.0243	41.5883	AT1G27660.1		regulation of transcription, DNA-templated
BnaA08g18840D	338.081	459.473	318.899	264.348	307.817	506.366	639.612	547.203	481.444	369.453	396.327	678.767	516.066	371.362	353.685
BnaA08g18850D	95.5363	70.0191	81.6417	74.4999	65.7242	324.772	196.156	206.597	185.896	191.822	291.087	177.102	185.811	190.114	249.005	AT1G27630.1		protein binding
BnaA08g18860D	0	23.2959	0.603496	2.04991	7.48776	3.83957	29.5095	3.61994	6.86521	5.34981	6.22945	29.9079	4.96636	4.35698	2.14341	AT1G27620.1		transferase activity, transferring acyl groups other than amino-acyl groups
BnaA08g18870D	166.73	237.781	179.555	147.256	145.125	329.308	328.689	263.081	228.899	251.626	255.963	338.334	234.128	200.407	190.66	AT1G27600.2		glucuronoxylan biosynthetic process
BnaA08g18890D	302.325	385.383	377.505	290.162	267.003	391.915	370.142	360.006	341.102	316.783	325.453	333.501	354.06	344.599	269.02	AT1G27595.1		cellular response to glucose stimulus
BnaA08g18930D	162.625	210.048	296.771	165.531	102.671	281.471	369.312	714.942	572.38	440.146	291.898	385.962	432.656	483.541	530.371	AT1G27470.1		biological_process
BnaA08g18980D	269.838	376.08	474.273	350.18	278.263	201.849	319.392	366.606	380.421	372.816	246.704	397.709	398.522	404.326	335.925
BnaA08g18990D	11.127	19.0128	19.1401	16.2932	8.84502	16.5613	14.2924	12.1186	16.2001	6.98172	10.6242	14.0685	14.1769	11.7321	13.182	AT1G27420.1		molecular_function
BnaA08g19010D	233.525	406.089	517.388	339.946	203.02	167.095	248.051	351.346	348.159	363.53	170.01	286.41	351.617	329.725	333.883	AT4G38680.1		plasma membrane
BnaA08g19020D	2.56093	6.53503	10.0445	4.30656	5.17128	8.01063	55.0297	58.869	52.0975	38.692	19.6798	64.5402	55.2585	47.4673	59.8928	AT1G27390.1		mitochondrial outer membrane
BnaA08g19080D	80.6275	39.2564	56.2807	65.4428	44.6771	81.6678	54.962	55.7375	42.025	39.3301	42.6107	34.4851	31.5917	30.1787	29.8065	AT1G24440.1		nucleus
BnaA08g19090D	34.0217	29.9065	28.5888	22.9185	38.0732	91.2397	111.587	102.721	120.538	125.8	80.4891	130.031	113.911	94.1955	107.385	AT1G24460.2		trans-Golgi network membrane
BnaA08g19100D	385.973	1186.87	1054.08	665.774	411.949	575.162	2299.48	2818.88	2593.06	1798.37	999.543	2484.13	2751.53	2273.12	1718.47	AT1G24510.1		cytosol
BnaA08g19110D	0	1.62505	3.04663	1.31316	1.08809	1.51225	38.5653	4.23053	2.4894	1.13413	0	24.2312	1.16891	0	0
BnaA08g19120D	0.698659	1.8688	0.603496	1.39333	0	1.69396	21.1288	0.630388	0.942579	2.62214	0	12.2255	0	1.34539	2.14341
BnaA08g19130D	0	0.928616	1.82811	2.12746	0.698929	1.60311	2.5848	36.8642	36.6969	29.639	5.34018	2.96868	8.70338	9.10122	30.7383	AT1G24520.1		pollen sperm cell differentiation
BnaA08g19140D	33.1641	106.949	31.0164	47.6594	55.6994	56.8967	89.424	21.8774	41.4329	44.1955	89.4231	42.9187	58.7144	127.525	73.7023	AT1G24530.1		biological_process
BnaA08g19150D	0	0.481689	0.909195	6.18983	46.6208	0.846982	0.263108	0	0	1.61491	0.752889	0.503183	0	0	0	AT1G24580.1		nucleus
BnaA08g19160D	36.985	2.2983	13.6346	30.19	31.4598	61.9041	3.23957	8.33894	9.03357	17.727	35.0134	1.01794	1.80857	9.45443	19.078
BnaA08g19200D	652.991	737.633	825.213	674.089	702.545	871.642	792.164	832.415	804.638	695.109	719.577	738.544	869.622	868.999	745.259	AT1G24706.1		production of miRNAs involved in gene silencing by miRNA
BnaA08g19210D	546.647	363.881	524.6	568.425	423.075	305.615	452.775	506.71	518.191	502.947	231.748	580.539	536.877	516.797	491.258	AT1G24735.1		methylation
BnaA08g19250D	21.0145	149.887	53.7731	34.2972	38.4639	34.3833	93.5511	37.3711	23.287	26.5288	24.8849	214.359	31.8753	18.3453	17.6943	AT1G25250.1		nucleus
BnaA08g19260D	252.459	417.513	550.455	293.958	169.667	234.076	237.476	335.996	259.269	220.107	195.83	283.486	236.736	262.651	233.278	AT1G25260.1		cytosol
BnaA08g19270D	123.377	67.6887	82.9582	125.637	107.023	272.171	98.5369	160.896	156.129	184.799	184.609	113.586	126.335	163.902	145.652
BnaA08g19280D	1929.4	880.365	875.59	1286.79	1442.03	2675.96	1337.92	873.883	817.192	1075.67	1416.42	1034.26	641.513	787.369	1121.73	AT1G25275.1		extracellular region
BnaA08g19340D	137.901	107.902	100.855	88.1895	101.065	100.741	113.809	122.255	138.353	104.63	88.3866	129.751	122.426	102.615	104.525	AT1G25380.1		mitochondrial membrane
BnaA08g19350D	0	0	0	0	0	0	0	0	14.975	0	0	0	0	0	0.718928
BnaA08g19370D	16.6228	37.5818	8.48904	15.3911	16.6204	11.973	39.7744	1.26078	1.86577	4.55499	5.37516	28.9346	1.22411	1.33133	10.1129
BnaA08g19380D	26.3902	35.0515	82.0802	57.7342	33.6874	65.5987	39.481	129.102	135.714	114.148	101.388	32.9313	106.581	113.118	135.389
BnaA08g19420D	9.13441	0	16.4307	31.2048	34.3095	1.60311	1.02929	4.87808	1.85306	9.72221	0	1.00637	5.38707	5.69578	12.0657
BnaA08g19430D	52.1802	37.4396	7.89681	4.09721	15.5932	39.6676	71.5956	6.30124	6.51446	2.42237	21.448	60.2569	10.2056	1.3667	5.04085	AT1G25480.1		stomatal closure
BnaA08g19440D	392.353	448.32	474.573	479.482	389.95	3.78063	0.473652	0	0.611223	0	0	0.514761	0.600405	1.34539	0.714469	AT1G25490.1		plasma membrane
BnaA08g19470D	24.0253	242.076	184.049	135.621	110.424	4.80441	207.217	209.276	202.367	162.244	13.6008	298.211	326.541	158.352	71.9234	AT1G25530.1		plasma membrane
BnaA08g19480D	255.597	287.692	274.397	255.787	241.524	600.511	560.33	553.324	501.926	439.136	506.313	508.762	580.449	541.899	467.841	AT1G25540.2		protein binding
BnaA08g19490D	496.447	152.901	110.841	313.14	268.017	847.415	290.806	157.679	252.24	236.187	261.217	125.799	141.55	220.046	497.673	AT1G25560.1		regulation of transcription, DNA-templated
BnaA08g19510D	178.777	5.66431	30.7101	49.54	75.0012	98.1151	19.8652	45.4229	27.1163	30.3266	119.456	17.7801	26.9461	30.8693	91.058
BnaA08g19540D	158.857	124.936	135.715	127.774	158.772	187.107	135.24	127.567	162.529	170.565	196.269	146.036	120.857	116.682	137.418	AT1G25682.1		nucleus
BnaA08g19560D	42.1489	100.927	60.2609	52.9877	50.4564	19.803	103.165	126.571	97.7059	91.8989	17.2092	126.394	103.065	69.0274	67.3928	AT1G26100.1		oxidation-reduction process
BnaA08g19570D	1378.99	1552.87	1555.91	1628.26	1493.4	838.493	922.174	935.119	891.041	842.76	688.138	812.948	843.043	808.123	718.655	AT1G26110.1		positive regulation of cytoplasmic mRNA processing body assembly
BnaA08g19620D	26.6503	32.2861	51.7187	46.9654	46.1566	43.37	56.2185	53.9493	61.907	57.419	29.0187	47.4576	61.2509	55.3038	45.0419	AT1G26190.1		negative regulation of defense response to oomycetes
BnaA08g19650D	50.1651	20.9225	4.26366	10.4047	6.33096	18.6162	15.8885	5.03254	3.68672	25.3322	43.1487	21.2545	6.72832	8.69627	47.71	AT1G26200.1
BnaA08g19660D	28.1674	13.5835	3.9326	5.29993	23.2144	12.5757	20.4299	12.11	4.62899	7.86478	29.7785	21.5224	6.00281	13.8318	35.6894	AT1G26210.1		cytokinin metabolic process
BnaA08g19670D	232.671	57.329	142.08	196.933	262.111	304.213	50.8447	88.7494	112.189	139.918	441.508	43.2303	81.3699	222.986	170.005
BnaA08g19690D	1033.97	1043.97	877.982	849.816	779.676	1163.38	773.532	921.517	1076.97	676.828	923.672	694.249	728.235	782.293	667.828	AT1G26270.1		protein histidine kinase binding
BnaA08g19730D	0.426821	0	0	0	0	2.4771	0.526215	4.43186	3.68005	5.90346	0	0.981568	3.11854	0.662039	0	AT1G26370.1		nucleus
BnaA08g19760D	617.233	514.502	585.782	616.267	579.173	562.919	582.582	637.555	545.592	691.82	506.569	547.417	721.828	664.874	685.844	AT1G26550.1		nucleus
BnaA08g19770D	108.009	37.4601	45.0429	92.6581	193.553	49.3133	34.288	26.9912	31.7375	59.3187	195.281	81.6794	35.0036	116.055	124.948	AT1G26560.1		carbohydrate metabolic process
BnaA08g19780D	7.08196	13.8623	8.80536	30.8079	26.1673	13.5541	4.96777	8.43465	8.31936	23.7044	1.16431	3.00506	2.41633	0	2.15679	AT1G26580.1		nucleus
BnaA08g19790D	2.35021	2.38525	0	0	0.698929	6.62115	0.999867	2.81925	3.15305	7.113	3.11296	0.490784	3.27768	7.36494	3.2987	AT1G26610.1		regulation of transcription, DNA-templated
BnaA08g19800D	4.9444	0	1.22066	0.73413	7.97061	3.28111	1.89461	0	5.92107	1.31253	4.59773	2.73569	4.42329	3.36029	10.1767	AT1G26600.1		mitochondrion
BnaA08g19820D	3.0924	0.464308	0	1.46826	0.778323	7.36	1.42095	3.7282	0	0.807456	0.752889	3.53222	0	0	0	AT1G26620.1		cellular_component
BnaA08g19830D	2174.57	1423.96	1790.67	1607.98	1381.68	1653.64	1827.19	1888.37	1570.74	1977.66	1136.54	1697.33	1646.59	1544.28	1548.13	AT1G26630.1		positive regulation of translational termination
BnaA08g19840D	8.83665	9.07124	7.29662	12.1779	11.8013	0	3.43326	2.84896	1.23516	2.61923	1.57573	1.02952	3.69564	0	2.97658
BnaA08g19850D	2324.92	1147.15	645.876	1467.78	1318.53	1981.77	1881.94	555.364	636.732	701.696	903.945	593.507	347.757	490.698	793.708	AT1G35350.1		plasma membrane
BnaA08g19860D	0	83.9765	0	0	0.698929	0	123.067	0.654811	0	5.2268	0	91.0257	4.7934	2.39173	0	AT1G26780.2		DNA binding
BnaA08g19870D	3.14396	1.4103	0	0	20.7294	5.70541	8.49673	3.83118	6.21459	4.88749	38.6411	9.73854	4.76274	12.4585	3.62975	AT1G26790.1		regulation of transcription, DNA-templated
BnaA08g19900D	0	0	0	0	0	4.95911	10.6783	1.26078	1.84639	0	16.7768	6.69875	1.80121	3.37413	3.69551	AT1G26800.1		cytoplasm protein quality control by the ubiquitin-proteasome system
BnaA08g19920D	22.5928	14.4484	1.22066	4.98906	7.9873	19.7677	10.1164	0.603323	0	0	11.2651	2.02349	0.584455	0	0	AT1G26800.1		cytoplasm protein quality control by the ubiquitin-proteasome system
BnaA08g19930D	727.857	519.89	627.289	644.587	695.425	408.538	292.806	266.74	298.717	282.626	383.329	329.537	349.661	370.375	279.737	AT1G26830.1		nucleus
BnaA08g19940D	42.9213	63.5915	113.063	65.1854	39.8564	2.45009	30.1828	30.5603	20.512	32.9426	1.50578	27.6892	60.3421	35.8145	24.5088	AT1G26840.1		protein binding
BnaA08g19950D	1089.71	2430.05	1449.17	1211.98	1070.89	253.907	817.443	446.44	418.284	485.127	280.354	730.356	490.946	390.714	452.09	AT1G26850.2		Golgi apparatus
BnaA08g19980D	38.0764	59.2003	159.902	87.7516	51.5406	10.4607	27.4146	126.262	101.494	105.035	18.9548	37.0252	93.4378	108.084	139.63	AT1G26880.1		nucleus
BnaA08g19990D	33.2266	80.0709	64.8023	75.5334	61.5615	11.4207	20.9466	30.8534	36.6413	25.9556	4.61522	34.6156	27.1837	43.7313	49.7063	AT1G26920.1		nucleus
BnaA08g20000D	253.33	372.04	120.084	141.425	153.536	584.877	537.379	199.259	133.419	174.15	339.075	516.196	131.674	180.869	138.167	AT1G26930.1		biological_process
BnaA08g20010D	103.305	99.8996	114.037	104.489	97.0048	197.802	184.893	227.979	223.574	201.212	156.388	181.499	168.199	109.577	176.641	AT1G26940.1		trans-Golgi network
BnaA08g20020D	87.6907	253.925	85.1158	144.508	120.213	48.3732	133.287	29.8305	37.0228	13.8006	25.5222	33.9327	41.5397	54.5889	51.1054	AT1G26945.1		nucleus
BnaA08g20030D	4.0575	164.146	38.3878	13.3695	19.0016	4.53676	122.882	15.2217	15.1612	9.95727	0	64.9795	18.5377	6.75552	8.97376	AT1G26960.1		transcription regulatory region DNA binding
BnaA08g20040D	0	1.39869	0	0	0.719229	0	0.947303	0.603323	0	0	0	15.1854	0	0.683352	0	AT1G26970.1		mitochondrion
BnaA08g20050D	366.556	306.192	208.628	282.057	283.752	627.837	355.027	389.643	351.413	384.861	556.834	390.835	314.403	295.967	397.581	AT1G27000.1
BnaA08g20060D	20.7943	148.195	5.484	7.81056	6.16058	2.54094	21.4557	1.23371	0	0	0	27.0141	0.584455	3.97949	0	AT1G27020.1		biological_process
BnaA08g20070D	24.4925	56.6325	74.9853	34.098	32.1071	134.908	159.143	170.663	212.495	139.497	147.911	186.045	170.211	200.04	147.797	AT1G27060.1		cytoplasm
BnaA08g20090D	0	18.4614	1.22643	0.367065	19.3399	9.07352	46.4785	1.30962	119.429	138.345	2.3636	0.490784	3.00202	10.5706	14.3289
BnaA08g20100D	1.59583	2.2983	0.603496	0	0	5997.83	49.3307	27.6136	146.602	3.22982	7.52889	9.52307	1.76932	0.662039	0.718928	AT1G27110.3		cellular_component
BnaA08g20110D	0	0.229249	0	0	0	47.2009	24.8393	23.8132	24.8311	20.7354	34.0872	17.0868	24.3501	33.4477	25.598
BnaA08g20120D	0	1.3755	0	0	0.359615	339.545	134.691	164.929	187.12	112.884	164.56	121.69	170.158	182.109	168.068	AT1G27120.1		arabinogalactan protein metabolic process

## Sheet: Table S6-3
Table S6-3 Genes in C04 candidate region
Gene ID	locus
BnaC04g34590D	36140415..36144528
BnaC04g34600D	36151956..36152610
BnaC04g34610D	36154756..36155496
BnaC04g34620D	36158397..36158846
BnaC04g34630D	36163960..36164904
BnaC04g34640D	36166109..36167148
BnaC04g34650D	36167239..36169495
BnaC04g34660D	36171062..36171211
BnaC04g34670D	36175060..36175484
BnaC04g34680D	36186939..36187793
BnaC04g34690D	36196447..36197975
BnaC04g34700D	36202016..36207150
BnaC04g34710D	36210794..36211129
BnaC04g34720D	36232997..36235848
BnaC04g34730D	36236662..36237918
BnaC04g34740D	36238023..36238301
BnaC04g34750D	36238642..36239947
BnaC04g34760D	36241957..36242226
BnaC04g34770D	36242574..36243912
BnaC04g34780D	36247362..36248056
BnaC04g34790D	36249304..36253436
BnaC04g34800D	36253909..36256251
BnaC04g34810D	36263000..36264284
BnaC04g34820D	36334288..36334495
BnaC04g34830D	36336238..36336759
BnaC04g34840D	36337245..36338519
BnaC04g34850D	36338581..36340084
BnaC04g34860D	36346698..36348254
BnaC04g34870D	36349821..36350686
BnaC04g34880D	36350774..36350938
BnaC04g34890D	36360298..36361267
BnaC04g34900D	36362537..36363751
BnaC04g34910D	36374240..36375125
BnaC04g34920D	36389578..36390846
BnaC04g34930D	36390899..36391249
BnaC04g34940D	36392882..36393619
BnaC04g34950D	36400301..36401374
BnaC04g34960D	36402632..36403416
BnaC04g34970D	36406649..36407059
BnaC04g34980D	36417240..36418813
BnaC04g34990D	36425332..36427348
BnaC04g35000D	36447758..36448711
BnaC04g35010D	36452631..36453017
BnaC04g35020D	36453905..36464720
BnaC04g35030D	36466483..36471011
BnaC04g35040D	36475127..36476204
BnaC04g35050D	36476834..36477055
BnaC04g35060D	36478652..36481951
BnaC04g35070D	36484101..36484979
BnaC04g35080D	36486091..36488886
BnaC04g35090D	36491740..36494736
BnaC04g35100D	36495438..36496717
BnaC04g35110D	36516481..36521972
BnaC04g35120D	36536483..36536723
BnaC04g35130D	36543340..36545417
BnaC04g35140D	36545508..36546291
BnaC04g35150D	36582700..36585842
BnaC04g35160D	36589238..36590208
BnaC04g35170D	36590927..36594451
BnaC04g35180D	36607369..36609004
BnaC04g35190D	36629925..36631946
BnaC04g35200D	36649572..36650262
BnaC04g35210D	36650961..36651412
BnaC04g35220D	36658804..36660227
BnaC04g35230D	36669496..36669687
BnaC04g35240D	36679064..36680260
BnaC04g35250D	36680875..36681463
BnaC04g35260D	36681699..36684070
BnaC04g35270D	36684234..36687256
BnaC04g35280D	36691071..36691327
BnaC04g35290D	36693689..36695998
BnaC04g35300D	36704420..36706056
BnaC04g35310D	36755525..36756688
BnaC04g35320D	36795575..36797300
BnaC04g35330D	36798649..36801874
BnaC04g35340D	36815932..36816912
BnaC04g35350D	36823454..36825743
BnaC04g35360D	36849932..36850039
BnaC04g35370D	36850179..36850217
BnaC04g35380D	36898867..36899733

## Sheet: Table S6-4
Table S6-4 Expressed genes in C04 candidate region
Gene ID	ZS11-7C	ZS11-7	ZS11-9	ZS11-11	ZS11-13	ZY-4-7C	ZY-4-7	ZY-4-9	ZY-4-11	ZY-4-13	ZY-8-7C	ZY-8-7	ZY-8-9	ZY-8-11	ZY-8-13	Ortholog in Arabidopsis. thaliana	subcellular localization	Description
BnaC04g34600D	85.6835	0.940187	17.6712	55.0618	109.28	0	0.503076	0	0	0.807456	197.767	0	18.4411	62.0159	98.8063	AT5G42070.1	chloroplast thylakoid membrane
BnaC04g34720D	736.846	253.644	618.695	631.986	570.998	919.187	246.953	987.058	944.253	1155.98	1657.3	289.531	978.702	1274.13	1560.92	AT2G22360.1	chloroplast thylakoid membrane	| DNAJ heat shock family protein |
BnaC04g34590D	1064.68	1317.6	1176.18	1052.1	1023.73	845.14	1244.76	923.587	1090.16	1088.48	972.078	1377.04	1379.19	1046.1	866.939	AT5G42080.1	chloroplast thylakoid membrane	ADL1, ADL1A, AG68, DRP1A, RSW9, DL1 | dynamin-like protein |
BnaC04g35220D	0	6.61617	1.20699	0.696667	1.47725	38.3371	151.899	28.8061	55.4534	112.291	10.8026	106.672	36.5132	74.2984	54.3927	AT1G13080.1	chloroplast	CYP71B2 | cytochrome P450, family 71, subfamily B, polypeptide 2 |
BnaC04g34640D	75.2626	86.527	34.6636	67.6307	72.7663	43.7061	74.3764	30.2164	23.5469	59.7315	56.6048	78.7349	39.1243	45.2553	50.9948	AT2G22230.1	chloroplast	| Thioesterase superfamily protein |
BnaC04g35270D	64.1049	45.7505	45.2931	40.3887	43.3853	68.2978	65.4414	29.3015	36.3983	43.4473	55.4479	55.3936	26.5772	41.3824	35.6738	AT2G22730.1	chloroplast	| Major facilitator superfamily protein |
BnaC04g35330D	395.561	233.927	265.014	323.28	290.447	614.869	358.73	387.302	391.458	542.774	619.061	479.134	432.052	418.343	447.482	AT2G22780.1	chloroplast	PMDH1 | peroxisomal NAD-malate dehydrogenase 1 |
BnaC04g35340D	3.90251	2.37368	6.05258	13.0981	6.45096	51.4935	2.52595	18.7334	14.9462	20.8168	48.4357	1.49715	13.2444	16.3958	35.2988	AT2G22790.1	chloroplast
BnaC04g34910D	7.1621	7.4404	4.87655	6.68345	5.92931	0.846982	0	0.315194	0.935909	0.65335	0	0	0	0.66929	0	AT5G07890.1	chloroplast	| myosin heavy chain-related |
BnaC04g34960D	2.25096	2.07196	0	0	3.11329	15.1841	0	0.918518	1.8591	3.88609	0.752889	0	0	0.662039	2.15233	AT2G16900.1
BnaC04g35070D	39.2825	7.01376	11.2295	17.5251	62.202	0	0	0	0	0	0.787866	0.514761	0.292228	0	0	AT2G21410.1		VHA-A2 | vacuolar proton ATPase A2 |
BnaC04g34610D	3.19165	5.57741	0.613213	5.06398	3.83252	8.97548	1.52608	0	1.24788	0.65335	10.7712	2.20853	1.18486	0.66929	4.72541	AT2G22200.1		| Integrase-type DNA-binding superfamily protein |
BnaC04g34650D	28.825	45.1178	12.1483	100.883	350.492	426.258	204.245	134.912	112.752	260.242	794.098	120.888	140.402	256.818	225.544	AT2G22240.1		ATMIPS2, MIPS2, ATIPS2 | myo-inositol-1-phosphate synthase 2 |
BnaC04g34690D	190.91	253.793	191.166	197.915	215.858	279.147	376.689	206.733	182.34	197.819	207.544	342.689	226.648	204.995	178.823	AT2G22270.1
BnaC04g34700D	1179.84	1084.94	594.867	857.323	1237.44	1138.74	1272.24	521.043	738.879	881.18	1090.25	835.135	614.981	627.367	708.479	AT2G22300.1		CAMTA3, SR1 | signal responsive 1 |
BnaC04g34750D	4.32933	8.65915	9.39733	5.3121	6.73808	6.05892	5.61097	7.74057	7.7366	9.32558	4.16882	6.28112	6.64552	6.76299	10.4504	AT2G22370.1
BnaC04g34770D	0.853642	1.64534	1.22066	0.656582	0.748776	0.815059	0.499934	4.05032	1.53442	0.984395	3.44047	6.01837	1.51634	2.36339	4.33084	AT2G22370.1
BnaC04g34790D	720.446	992.69	1365.85	1200.7	835.09	649.5	897.319	1570.45	1443.95	1301.73	770.231	945.637	1472.21	1381.21	1239.05	AT2G22400.1		| S-adenosyl-L-methionine-dependent methyltransferases superfamily protein |
BnaC04g34810D	11.6083	195.231	30.402	36.2544	19.7128	29.1997	245.14	37.9698	27.2918	16.0032	7.70378	157.535	28.3983	33.291	5.87848	AT2G22420.1		| Peroxidase superfamily protein |
BnaC04g34860D	1587.76	873.262	923.093	948	947.756	1294.26	1432.75	960.223	881.96	677.517	655.279	807.669	816.406	707.911	913.579	AT2G22430.1		ATHB6, HB6 | homeobox protein 6 |
BnaC04g34970D	84.6981	85.0293	62.383	84.0964	136.386	48.6506	69.56	71.9124	66.2055	89.6797	77.1952	61.1623	45.2853	61.313	101.846	AT2G22470.1		AGP2, ATAGP2 | arabinogalactan protein 2 |
BnaC04g34980D	10.7874	40.4837	31.8823	24.4824	26.3059	9.75116	28.6925	31.2141	29.9245	23.4924	2.70154	23.1473	43.2732	15.533	6.55784	AT2G22475.1		GEM | GRAM domain family protein |
BnaC04g34990D	99.932	132.502	82.1014	91.9508	82.0171	88.6327	114.163	107.395	76.0221	84.4173	89.1883	112.005	76.3395	90.5816	67.7611	AT2G22490.1		CYCD2;1, ATCYCD2;1 | Cyclin D2;1 |
BnaC04g35000D	204.462	394.17	186.317	200.058	394.438	138.639	267.647	73.5729	234.362	241.704	285.358	394.066	151.534	172.151	219.311	AT2G22500.1		UCP5, ATPUMP5, DIC1 | uncoupling protein 5 |
BnaC04g35060D	864.302	377.685	605.708	733.223	1204.53	819.062	785.528	711.558	576.256	649.072	834.079	549.28	512.057	650.883	668.429	AT2G22540.1		SVP, AGL22 | K-box region and MADS-box transcription factor family protein |
BnaC04g35080D	55.1022	128.674	79.6342	55.1243	93.8674	43.0556	115.35	69.5899	51.4753	59.4356	53.6846	109.584	79.3424	63.8794	50.4687	AT2G22560.1		| Kinase interacting (KIP1-like) family protein |
BnaC04g35110D	12.3627	0.458499	3.65984	3.5208	14.6395	0.815059	2.56166	0	0	0	0	6.5844	1.20081	0	0	AT2G22620.1		| Rhamnogalacturonate lyase family protein |
BnaC04g35160D	150.15	150.145	150.492	158.013	149.601	172.551	147.273	188.583	155.097	157.23	187.734	100.639	172.779	179.304	187.366	AT2G22640.1		HSPC300, BRK1, ATBRK1 | BRICK1, putative |
BnaC04g35170D	1563.58	1236.1	566.755	819.92	1027.49	1412.65	1150.9	603.637	556.213	608.344	1128.79	1129.35	672.254	598.046	602.731	AT2G22660.1		| Protein of unknown function (duplicated DUF1399) |
BnaC04g35180D	241.67	713.791	390.947	266.541	335.611	148.935	799.931	472.751	428.156	372.983	428.483	931.578	633.286	479.627	381.53	AT2G22670.1		IAA8 | indoleacetic acid-induced protein 8 |
BnaC04g35190D	62.4433	180.632	11.5776	27.1412	26.3277	179.131	121.438	9.99709	8.10641	14.2293	106.651	133.336	15.7405	14.7802	9.35442	AT2G22680.1		| Zinc finger (C3HC4-type RING finger) family protein |
BnaC04g35250D	32.9587	24.8194	27.0759	25.8615	35.7955	12.5008	30.4558	31.3537	24.9001	23.8242	29.4407	26.8559	28.3275	26.1909	21.3786	AT2G22720.1		| SPT2 chromatin protein |
BnaC04g35260D	583.608	565.448	487.814	460.979	649.717	761.997	814.649	567.912	651.86	608.515	669.502	695.07	619.823	662.598	520.935	AT2G22720.1		| SPT2 chromatin protein |
BnaC04g35290D	146.418	219.998	187.257	204.684	198.61	235.353	322.784	301.908	278.414	276.351	198.922	345.077	325.181	263.457	190.412	AT2G22740.1
BnaC04g35300D	0	0	0	0.73413	0.778323	0	0	0.654811	7.42494	7.34095	0	0	0.584455	2.66266	0.714469	AT2G22750.1		| basic helix-loop-helix (bHLH) DNA-binding superfamily protein |
BnaC04g35320D	8.58534	6.53498	6.08098	9.89401	6.64763	30.2355	23.503	13.1751	17.8784	11.2944	25.3803	10.3872	6.36556	2.00062	8.79376	AT2G22770.1		NAI1 | basic helix-loop-helix (bHLH) DNA-binding superfamily protein |
BnaC04g35350D	832.004	794.301	1219.31	1062.18	1411.05	521.187	905.617	938.977	878.139	860.864	672.271	900.147	1086.14	1328.78	873.483	AT2G22795.1
BnaC04g35030D	0	0.458499	0	0	0	29.6122	73.9399	49.9449	29.9626	29.8246	26.3503	80.5775	38.408	29.2881	56.6732	AT3G58930.1		| F-box/RNI-like superfamily protein |
BnaC04g34800D	14.0333	14.9793	29.8562	8.34427	7.06868	32.9507	12.4803	30.2382	43.4022	18.2122	20.6881	13.0175	16.52	26.9803	25.8976	AT4G12750.1		| Homeodomain-like transcriptional regulator |
BnaC04g35020D	85.5893	147.254	30.9639	56.8906	125.927	27.7806	96.6759	15.0541	5.62337	18.5456	10.8097	52.6128	9.09804	14.0746	35.5245	AT5G49680.1		| Golgi-body localisation protein domain ;RNA pol II promoter Fmp27 protein domain |
BnaC04g35120D	9.63872	5.98953	6.3759	14.8798	13.1789	0	0	0	0	0	0	0	0	0	0	AT5G53940.1
